# Supplementary material for: Vaginal microbiota are associated with in vitro fertilization during female infertility
Source: Imeta. 2024 Mar 19;3(3):e185. doi: 10.1002/imt2.185 (PMC11183179; doi:10.1002/imt2.185)
Supplement: Supplementary file 2 — Table S1: Biochemical and clinical measurements of each individual. Table S2: Sequencing data summary. Table S3: List of OTUs present in more than 15% of samples. Table S4: Association of the vaginal microbiota with biochemical and clinical measurements. Table S5: Metagenome data summary of 71 samples. Table S6: Alfa diversity indexes of each sample. Table S7: Relative abundance at the genus level of each sample. Table S8: Association of the vaginal microbiota with biochemical and clinical measurements. Table S9: Pregnancy rate of each CST. Table S10: ARG number in each sample. [file IMT2-3-e185-s001.xlsx]

## Sheet: S1
Table S1 Biochemical and clinical measurements of each individual.
SampleID	Age (years)	Height (cm)	Weight (kg)	BMI	FSH (mlU/mL)	LH (mlU/mL)	E2 (pg/mL)	PRL (mlU/mL)	P (ng/mL)	T (ng/mL)	AMH (ng/mL)	Premature ovarian insufﬁciency	PCOS	Inflammatory	Intrauterine adhesion	Endometriosis	Scarred uterus	Ovulation failure	Fallopian problem	Chronic salpingitis	Endometritis	Pelvic inflammatory disease	Hydrosalpinx	Fallopian tube obstruction	Salpingectomy	Control	IVF	HCG Outcome	Heart beat	CST	subCST	Day of embryo transfer	Number of embryos
S756	34	157	53	21.5	6.56	5.38	136	367.83	0.44	22.89	6.24	0	0	1	0	0	0	0	0	1	0	0	0	0	0	0	NA	NA	NA	I	I-A	NA	NA
S871	27	157	60	24.34	6.52	2.25	56	13.44	1.19	34.75	2.22	0	0	1	0	0	0	0	0	1	0	0	0	0	0	0	YES	Positive	YES	I	I-B	D5	2
S915	36	160	80	31.25	4.08	3.43	42	189.94	1.69	24.5	1.82	0	0	1	0	0	0	0	0	1	0	0	0	0	0	0	YES	Negative	NA	III	III-B	D5	2
S1401	30	168	56	19.84	10.07	6.05	46	164	0.93	0.22	3.54	0	0	0	0	0	0	0	0	0	0	0	0	0	0	1	NA	NA	NA	III	III-A	NA	NA
S1321	41	156	58	23.83	6.99	6.58	64	349.52	0.26	10	7.05	0	0	0	0	0	0	0	0	0	0	0	0	0	0	1	YES	Negative	NA	I	I-A	D3	2
S1395	34	160	54	21.09	11.18	7.35	23	415.86	1.03	37.07	3.42	0	0	0	0	0	0	0	0	0	0	0	0	0	0	1	YES	Negative	NA	IV-B	IV-B	D5	1
S885	33	164	80	29.74	6.26	12.73	63	174.48	0.29	68.37	5.76	0	1	0	0	0	0	0	0	0	0	0	0	0	0	0	YES	Positive	YES	III	III-B	D5	1
S1110	27	165	65	23.88	3.11	3.75	235	449.47	3	99.99	1.89	0	0	1	0	0	0	0	1	1	0	0	0	0	1	0	YES	Negative	NA	III	III-A	D5	2
S834	20	160	85.4	33.36	8.23	4.99	55.4	266.59	0.78	84.05	4.07	0	1	0	0	0	0	0	0	0	0	0	0	0	0	0	NA	NA	NA	III	III-A	NA	NA
S1398	31	157.5	51.2	20.64	8.33	4.57	40	525.38	0.56	35.78	8.8	0	0	0	0	0	0	0	0	0	0	0	0	0	0	1	YES	Positive	YES	III	III-A	D5	1
S610	38	156	70	28.76	7.01	3.05	55	403.75	0.96	70.36	0.52	1	0	1	0	0	0	0	0	1	0	0	0	0	0	0	YES	Negative	NA	I	I-A	D6	1
S966	24	158	55	22.03	6.49	4.44	32	539.51	0.59	30.85	5	0	0	0	0	0	0	0	1	0	0	0	0	1	0	0	YES	Positive	YES	III	III-A	D5	2
S1223	30	155	54	22.48	7.12	2.93	28	547.79	0.4	15.19	3.08	0	0	1	0	0	0	0	0	1	0	0	0	0	0	0	YES	Positive	YES	IV-B	IV-B	D5	1
S1200	30	172	60	20.28	6.68	3.2	57	302.37	0.41	94.66	4.2	0	0	1	0	0	0	0	1	1	0	0	0	0	1	0	YES	Positive	YES	I	I-A	D5	2
S1018	28	165	60	22.04	6.35	5.27	64	296.91	0.59	39.02	6.87	0	0	0	0	0	0	0	1	0	0	0	0	0	1	0	YES	Positive	YES	I	I-B	D5	2
S1307	37	160	80	31.25	8.34	4.59	64	171.69	1.78	75.7	2.57	0	0	0	0	0	0	0	0	0	0	0	0	0	0	1	YES	Positive	YES	III	III-B	D3	2
S954	31	163	58.6	22.06	7.51	6.26	34	243.25	1.31	1.08	5.11	0	0	1	0	0	1	0	0	1	0	0	0	0	0	0	YES	Negative	NA	IV-B	IV-B	D5	2
S1225	30	161	62	23.92	2.27	2.43	89	294.05	1.03	43.56	1.21	0	0	1	0	0	0	0	1	1	0	0	0	0	1	0	YES	Negative	NA	IV-B	IV-B	D3	2
S778	22	157	43.5	17.65	7.3	4.46	31	311.4	0.23	48.11	9.5	0	1	1	0	0	0	0	0	1	0	0	0	0	0	0	YES	Positive	YES	III	III-A	D5	2
S906	27	155	68	28.3	4.93	15.55	40	120.65	0.52	49.48	11.73	0	0	0	0	0	0	0	1	0	0	0	0	1	0	0	YES	Positive	YES	III	III-A	D5	2
S619	26	158	60	24.03	8.73	3.41	30	279.8	1.39	26.47	2.59	0	0	0	0	0	0	1	0	0	0	0	0	0	0	0	YES	Positive	YES	IV-C	IV-C0	D3	2
S952	39	160	52.5	20.51	3.67	2.04	69	544.65	3	55.66	7.11	0	0	1	0	0	0	0	0	1	0	0	0	0	0	0	YES	Negative	NA	I	I-B	D5	2
S473	25	160	51	19.92	8.45	5.09	44	271.23	0.92	74.75	6.37	0	0	1	0	0	0	0	0	1	0	0	0	0	0	0	YES	Positive	YES	I	I-B	D3	2
S995	30	158	53	21.23	8.26	5.77	31	18.27	0.48	0.16	7.86	0	0	0	0	1	0	0	0	0	0	0	0	0	0	0	YES	Positive	YES	III	III-A	D5	1
S1373	26	166	56.5	20.5	6.03	4.83	48	521.85	0.65	41.88	6.78	0	0	0	0	0	0	0	0	0	0	0	0	0	0	1	YES	Positive	YES	III	III-B	D5	2
S581	24	152	55	23.81	7.1	4.29	34	264.06	1.1	57.71	4.77	0	0	1	0	0	0	0	0	1	0	0	0	0	0	0	YES	Negative	NA	IV-B	IV-B	D6	2
S1177	27	166	56	20.32	8.51	5.73	44	12.28	1.02	0.01	4.14	0	0	0	0	0	0	0	1	0	0	0	0	1	0	0	YES	Positive	YES	IV-B	IV-B	D5	1
S503	40	160	50	19.53	7.01	4.56	41	196.93	0.45	37.86	3.38	0	0	1	0	0	0	0	0	1	0	0	0	0	0	0	YES	Positive	YES	I	I-A	D5	1
S1209	23	160	46.5	18.16	5.86	3.03	38	205.89	0.74	38.02	10.55	0	0	1	0	0	0	0	0	1	0	0	0	0	0	0	YES	Positive	YES	III	III-A	D5	1
S1103	38	163	51	19.2	7.15	6.92	109	241.27	3	31.42	4.65	0	0	1	0	0	0	0	0	1	0	0	0	0	0	0	NA	NA	NA	V	V	NA	NA
S931	36	160.5	57.7	22.4	8.03	5.88	45	125.58	1.44	0.47	4.49	0	0	1	0	0	0	0	1	1	0	0	1	0	0	0	YES	Negative	NA	III	III-A	D3	1
S754	34	150	42	18.67	14.76	6.71	74	347.71	0.8	22.21	1.88	0	0	0	0	0	0	0	1	0	0	0	0	0	1	0	YES	Positive	YES	I	I-B	D5	2
S1340	28	158	46	18.43	11.06	6.87	47	281.8	0.55	29.07	6.35	0	0	0	0	0	0	0	0	0	0	0	0	0	0	1	YES	Negative	NA	III	III-B	D3	2
S517	22	158	55	22.03	7.09	4.12	61	10.67	0.7	28.14	12.75	0	1	0	0	0	0	0	0	0	0	0	0	0	0	0	YES	Negative	NA	III	III-A	D5	2
S1306	28	161	63.4	24.46	8.81	9.19	56	203.66	0.45	51.91	7.23	0	0	0	0	0	0	0	0	0	0	0	0	0	0	1	YES	Positive	NA	I	I-B	D6	2
S1155	29	165	65	23.88	12.58	12.81	53	128.69	0.32	64.71	7.07	0	0	1	0	0	0	0	0	1	0	0	0	0	0	0	YES	Positive	YES	IV-B	IV-B	D5	2
S395	29	155	52	21.64	3.91	6.9	15.63	253.4	1.69	0.25	8.7	0	1	1	0	0	0	0	0	1	0	0	0	0	0	0	YES	Positive	YES	I	I-A	D5	2
S776	29	160	74	28.91	8.05	4.23	43	254.23	1	57.74	0.99	1	0	1	0	0	0	0	0	1	0	0	0	0	0	0	YES	Positive	YES	I	I-A	D3	2
S1272	29	152	46.5	20.13	9.15	5.73	57	0	1.25	0	5.23	0	0	0	0	0	0	0	0	0	0	0	0	0	0	1	YES	Positive	YES	I	I-A	D5	1
S1277	40	164	55	20.45	9.53	2.94	97	265.78	0.38	18.87	1.49	0	0	0	0	0	0	0	0	0	0	0	0	0	0	1	YES	Negative	NA	III	III-B	D3	2
S951	29	158	69	27.64	6.33	2.6	47	311.51	0.9	44.5	4.75	0	1	0	0	0	0	0	0	0	0	0	0	0	0	0	YES	Positive	YES	III	III-B	D5	2
S572	37	156	58	23.83	14.61	15.65	209	160.89	0.29	40.36	0.32	1	0	0	0	0	0	0	0	0	0	0	0	0	0	0	YES	Negative	NA	III	III-A	D3	2
S1197	43	165	58	21.3	9.02	3.11	29	178.91	0.12	15.06	1.39	0	0	0	0	0	0	0	0	0	0	0	0	0	0	0	NA	NA	NA	I	I-A	NA	NA
S595	33	162	50	19.05	6.84	4.36	81	9.47	0.38	0.38	9.15	0	0	1	0	0	0	0	1	1	0	0	0	1	0	0	YES	Positive	YES	III	III-A	D3	2
S999	24	150	52	23.11	5.07	5.51	55	396.47	1.46	66.62	10.39	0	1	0	0	0	0	0	0	0	0	0	0	0	0	0	YES	Negative	NA	III	III-B	D5	1
S1033	33	148	43.5	19.86	7.95	5.21	49	402.86	0.46	37.95	3.57	0	0	1	0	0	0	0	0	1	0	0	0	0	0	0	YES	Negative	NA	IV-B	IV-B	D3	2
S1383	28	163	52	19.57	8	6.73	45	426.82	2.3	47	7.6	0	0	0	0	0	0	0	0	0	0	0	0	0	0	1	YES	Positive	NA	IV-C	IV-C1	D5	1
S1088	35	150	65	28.89	6.09	2.54	47	367.75	0.91	10	2.23	0	0	1	0	0	0	0	0	1	0	0	0	0	0	0	YES	Negative	NA	III	III-A	D3	2
S994	31	154	60	25.3	6.9	2.08	50	224.81	0.45	42.4	3.07	0	0	0	0	0	0	0	1	0	0	0	0	1	0	0	YES	Negative	NA	IV-B	IV-B	D3	1
S1114	30	160	54.5	21.29	5.62	3.02	34	191.89	0.26	34.26	7.25	0	0	1	0	0	0	0	0	1	0	0	0	0	0	0	YES	Negative	NA	I	I-A	D3	2
S525	31	166	59	21.41	4.75	16.42	59	14.2	0.19	9.61	8.29	0	1	0	0	0	0	0	0	0	0	0	0	0	0	0	YES	Positive	YES	III	III-B	D5	1
S528	30	158	51	20.43	7.73	3.15	65	315.25	0.46	59.97	2.1	0	0	1	0	0	0	0	0	1	0	0	0	0	0	0	NA	NA	NA	I	I-B	NA	NA
S611	34	155	73.4	30.55	8.9	3.64	43	58.11	0.12	22.68	0.67	1	0	0	0	0	0	0	1	0	0	0	0	0	1	0	YES	Positive	YES	IV-C	IV-C1	D3	2
S841	38	157	55	22.31	23.16	7.83	25	737.44	0.61	20.55	0.61	1	0	0	0	0	0	0	1	0	0	0	0	0	1	0	YES	Positive	YES	III	III-A	D5	2
S577	31	160.5	41.1	15.95	8.24	2.26	46	224.06	0.64	64.09	1.53	0	0	1	0	0	0	0	0	1	0	0	0	0	0	0	YES	Positive	YES	III	III-A	D3	2
S937	32	155	46.5	19.35	9.27	4.58	83	301.14	1.96	102.33	1.59	0	0	1	0	0	0	0	0	1	0	0	0	0	0	0	YES	Positive	YES	III	III-A	D6	2
S439	29	158	55	22.03	5.53	2.01	147	200.36	0.61	34.91	2.93	0	0	1	1	0	0	0	0	1	0	0	0	0	0	0	YES	Negative	NA	III	III-B	D5	2
S627	30	154	50	21.08	8.74	2.5	44	268.96	0.49	363.67	3.72	0	0	0	0	0	0	1	0	0	0	0	0	0	0	0	NA	NA	NA	IV-B	IV-B	NA	NA
S1217	28	158	47	18.83	7.22	2.36	138	123.68	0.26	58.54	0.836	1	0	0	0	0	0	0	0	0	0	0	0	0	0	0	YES	Negative	NA	I	I-A	D3	2
S939	32	165	50	18.37	6.72	3.58	51	285.44	0.4	17.67	1.32	0	0	0	1	0	0	0	1	0	0	0	0	1	0	0	YES	Negative	NA	IV-C	IV-C1	D3	2
S1371	24	167	61	21.87	8.9	3.95	42	362.15	1.17	33.45	2.18	0	0	0	0	0	0	0	0	0	0	0	0	0	0	1	YES	Negative	NA	I	I-A	D3	2
S544	27	154	62	26.14	6.09	1.99	51	274.57	0.49	66.02	6.87	0	1	0	0	0	0	0	0	0	0	0	0	0	0	0	YES	Positive	YES	III	III-A	D5	2
S991	30	160	63	24.61	9.4	4.8	47	218.91	0.7	59.25	3.7	0	0	0	0	0	0	0	1	0	0	0	0	1	0	0	YES	Negative	NA	III	III-B	D5	1
S837	33	155	50	20.81	4.2	2.04	53	141.83	0.59	38.17	2.11	0	0	1	0	0	1	0	0	1	0	0	0	0	0	0	YES	Positive	YES	IV-C	IV-C0	D5	1
S867	31	150	50	22.22	39.29	11.8	38	107.85	0.54	35.97	0.51	1	0	0	0	0	0	0	1	0	0	0	0	0	1	0	YES	Positive	YES	I	I-A	D3	2
S466	37	152	54.6	23.63	7.32	2.47	63	210.89	0.74	46.6	0.73	1	0	1	0	0	0	0	0	1	0	0	0	0	0	0	YES	Negative	NA	IV-B	IV-B	D3	1
S1179	26	155	59	24.56	7.15	6.12	68	201.69	0.68	45.86	3.73	0	0	0	0	0	0	0	1	0	0	0	0	1	0	0	YES	Positive	YES	III	III-A	D5	2
S1320	28	164	57	21.19	15.64	7.05	42	133.89	0.82	62.6	2.57	0	0	0	0	0	0	0	0	0	0	0	0	0	0	1	YES	Positive	YES	I	I-A	D5	1
S1046	39	159	63	24.92	7.1	4.76	59	96.4	0.5	34.38	3.1	0	0	1	0	0	1	0	0	1	0	0	0	0	0	0	YES	Negative	NA	I	I-B	D5	1
S762	32	162	49	18.67	10.69	4.54	60	123.08	0.42	50.09	1.01	0	0	0	0	0	0	0	0	0	0	0	0	0	0	0	NA	NA	NA	III	III-A	NA	NA
S1011	36	160	50	19.53	7.7	7.46	58	111.24	0.88	43.25	3.05	0	0	0	0	0	0	0	1	0	0	0	0	1	0	0	YES	Positive	YES	IV-B	IV-B	D5	2
S1204	31	157	49	19.88	8.23	4.99	55.4	266.59	0.78	84.05	4.07	0	0	0	0	1	0	0	0	0	0	0	0	0	0	0	YES	Positive	YES	I	I-B	D3	2
S1411	27	155	55	22.89	6.57	3.24	36	402.17	1	10	3.52	0	0	0	0	0	0	0	0	0	0	0	0	0	0	1	YES	Positive	YES	III	III-A	D3	2
S406	32	155	61.3	25.52	6	2.93	81	174.44	0.9	65.36	1.2	0	0	1	0	0	0	0	0	1	0	0	0	0	0	0	YES	Positive	YES	III	III-A	D3	2
S843	28	160	50	19.53	7.19	4.54	64	6.47	0.66	29.73	5.06	0	0	1	0	0	0	0	0	1	0	0	0	0	0	0	YES	Positive	YES	I	I-B	D3	2
S1377	33	165	56.5	20.75	6.62	6.57	59	316.25	0.68	60.48	6.41	0	0	0	0	0	0	0	0	0	0	0	0	0	0	1	YES	Negative	NA	III	III-B	D6	2
S859	36	165	60	22.04	4	1.33	65.81	1.59	1.2	0	8.2	0	0	0	0	0	1	0	1	0	0	0	0	1	0	0	YES	Negative	NA	IV-B	IV-B	D5	2
S1120	35	161	73	28.16	12.48	3.16	34	234.65	0.66	26.61	2.25	0	0	0	0	0	0	0	1	0	0	0	1	0	0	0	YES	Negative	NA	III	III-A	D6	1
S816	36	160	58	22.66	8.91	5.11	82	262.3	1.66	76.06	5.09	0	0	0	0	0	0	0	1	0	0	0	1	0	0	0	YES	Positive	YES	III	III-B	D5	2
S1230	30	151.5	54.9	23.92	6.5	8.09	45	195.99	1.01	87.07	6.48	0	1	0	0	0	0	0	0	0	0	0	0	0	0	0	YES	Negative	NA	II	II	D5	2
S786	39	160	56	21.88	5.08	2.76	69	295.15	0.31	69.32	0.57	1	0	1	0	0	0	0	0	1	0	0	0	0	0	0	YES	Positive	YES	IV-C	IV-C3	D5	1
S961	42	150	54	24	7.12	0.73	41	490.2	0.6	43.68	1.12	0	0	1	0	0	0	0	0	1	0	0	0	0	0	0	YES	Negative	NA	V	V	D6	1
S388	45	160	62	24.22	6.62	3.73	70	261.01	0.65	18.28	1.35	0	0	1	0	0	0	0	0	1	0	0	0	0	0	0	YES	Positive	YES	I	I-A	D3	2
S1129	31	159	51	20.17	8.23	4.68	34	13.7	0.66	0.42	4.71	0	0	1	0	0	0	0	0	1	0	0	0	0	0	0	YES	Positive	YES	V	V	D5	2
S680	29	156	43	17.67	7.15	14.7	102	124	0.19	36.38	4.53	0	0	0	0	0	1	0	0	0	0	0	0	0	0	0	YES	Positive	YES	III	III-B	D3	2
S1162	42	165	75	27.55	8.23	4.99	55.4	266.59	0.78	84.05	4.07	0	0	0	0	0	0	0	0	0	0	0	0	0	0	0	NA	NA	NA	I	I-A	NA	NA
S443	31	160	51	19.92	6.39	3.82	72	287.67	0.63	28.94	4.59	0	0	1	0	0	0	0	0	1	0	0	0	0	0	0	YES	Negative	NA	III	III-A	D5	1
S1149	33	156	47	19.31	10.31	4.9	59	285.25	0.68	67.52	1.73	0	0	0	0	0	0	0	1	0	0	0	0	0	1	0	YES	Positive	YES	III	III-A	D3	2
S623	29	163	77.2	29.06	6.53	3.83	32	426.27	1	48.71	2.92	0	0	0	0	0	0	0	1	0	0	0	0	1	1	0	YES	Negative	NA	IV-B	IV-B	D3	2
S418	42	161	51	19.68	8.03	8.05	56	224.98	1.08	30.22	5.37	0	0	1	0	0	0	0	0	1	0	0	0	0	0	0	NA	NA	NA	I	I-A	NA	NA
S625	33	152	50	21.64	7.79	3.07	44	194.38	0.43	28.66	3	0	0	0	0	0	0	0	1	0	0	0	0	1	1	0	NA	NA	NA	I	I-A	NA	NA
S832	27	156	58	23.83	11.1	4.89	65	168.08	0.81	58.41	4.26	0	1	0	0	0	0	0	0	0	0	0	0	0	0	0	YES	Positive	YES	I	I-A	D3	2
S925	28	156	50	20.55	9.24	7.39	48	381.5	1.48	30.01	3.74	0	0	1	0	0	0	0	1	1	0	0	0	1	0	0	YES	Negative	NA	III	III-A	D3	2
S460	29	158	65	26.04	7.38	5.02	55	251.15	0.4	131.45	9.53	0	1	0	0	0	0	0	0	0	0	0	0	0	0	0	YES	Positive	YES	I	I-B	D5	2
S419	38	160	45	17.58	6.37	1.53	40	205.71	0.36	41.09	3.54	0	0	0	0	0	0	0	1	0	0	0	1	0	0	0	YES	Positive	YES	IV-B	IV-B	D5	1
S1274	33	161	57	21.99	6.33	2.09	53	366.42	0.33	38.8	1.14	0	0	0	0	0	0	0	0	0	0	0	0	0	0	1	YES	Negative	NA	I	I-B	D3	2
S445	36	173	65	21.72	8.1	3.27	50	175.46	0.35	43.84	1.35	0	0	1	0	0	0	0	0	1	0	0	0	0	0	0	YES	Negative	NA	III	III-B	D3	2
S593	32	160	55.2	21.56	12.67	5.18	99	331.36	0.65	28.89	2.5	0	0	0	0	1	0	0	0	0	0	0	0	0	0	0	YES	Positive	YES	I	I-B	D3	2
S1125	37	160	48.5	18.95	18.27	7.82	81	269.9	0.18	10	0.56	1	0	0	0	0	0	0	0	0	0	0	0	0	0	0	NA	NA	NA	III	III-A	NA	NA
S1384	40	161	60	23.15	4.89	2.22	43	213.66	1.49	55.15	5.39	0	0	0	0	0	0	0	0	0	0	0	0	0	0	1	YES	Negative	NA	III	III-B	D3	2
S802	29	155	47.5	19.77	3.91	10.75	298	389.33	0.66	45.26	5.06	0	0	0	0	0	0	0	1	0	0	0	0	0	1	0	YES	Positive	YES	III	III-B	D5	2
S1144	28	156	50	20.55	7.87	6.95	47	309.22	0.92	69.24	8.52	0	0	0	0	0	0	0	0	0	0	0	0	0	0	0	YES	Negative	NA	I	I-A	D5	1
S804	38	157	47.5	19.27	13.17	5.75	35	260.87	0.27	14.25	1.24	0	0	0	0	0	0	0	1	0	0	0	0	1	1	0	YES	Negative	NA	IV-B	IV-B	D3	2
S727	29	158	55	22.03	11.59	2	102	206.17	0.87	79.44	0.47	1	0	0	0	0	0	0	0	0	0	0	0	0	0	0	YES	Positive	YES	I	I-B	D5	2
S538	33	150	48	21.33	5.56	3.43	25.61	168.39	0.48	53.89	1.99	0	0	1	0	0	0	0	0	1	0	0	0	0	0	0	YES	Positive	YES	I	I-A	D3	2
S1379	41	154	60	25.3	10.57	8.7	92	327	1.03	37.21	1.01	0	0	0	0	0	0	0	0	0	0	0	0	0	0	1	YES	Negative	NA	III	III-A	D3	2
S864	29	165	48	17.63	7.98	4.95	42	227.31	0.39	28.98	3.36	0	0	1	0	0	0	0	1	1	0	0	0	0	1	0	YES	Negative	NA	IV-B	IV-B	D5	1
S1023	29	158	47	18.83	10.31	6.65	45	284.45	0.57	42.65	2.38	0	0	1	0	0	0	0	0	1	0	0	0	0	0	0	YES	Positive	YES	III	III-A	D6	1
S974	39	159	58	22.94	10.31	4.47	35	10.65	0.74	0.25	2.5	0	0	1	0	0	0	0	0	1	0	0	0	0	0	0	YES	Negative	NA	III	III-A	D3	1
S985	30	155	109	45.37	6.05	5.7	31	370.66	0.34	23.32	3.55	0	0	1	0	0	0	0	0	1	0	0	0	0	0	0	YES	Negative	NA	IV-B	IV-B	D5	2
S410	33	162	55	20.96	7.25	3.57	59	180.04	0.58	40.98	4.29	0	0	1	0	0	0	0	1	1	0	0	0	0	1	0	NA	NA	NA	III	III-A	NA	NA
S797	35	158	55	22.03	13.28	5.29	93	116.96	0.44	17.73	0.53	1	0	0	0	0	1	0	0	0	0	0	0	0	0	0	YES	Positive	YES	III	III-A	D5	1
S1196	32	153	52	22.21	10.09	4.31	43	402.82	0.91	29.36	1.35	0	0	1	0	0	0	0	1	1	0	0	0	0	1	0	YES	Positive	YES	III	III-A	D3	2
S806	26	153	61	26.06	8.14	3.2	34	406.19	1.06	55.44	1.37	0	0	1	0	0	0	0	1	1	0	0	0	0	1	0	YES	Positive	YES	IV-B	IV-B	D3	2
S725	38	157	44	17.85	5.29	4.75	32	253.51	0.75	53.63	1.27	0	0	0	0	1	0	0	0	0	0	0	0	0	0	0	YES	Positive	YES	I	I-A	D6	1
S1092	32	162	51	19.43	19.14	4.54	66	8.36	0.55	27.14	0.81	1	0	0	0	1	0	0	0	0	0	0	0	0	0	0	YES	Negative	NA	I	I-A	D5	2
S1041	39	167	73.5	26.35	7.91	5.94	43	443.79	0.32	28.14	2.98	0	0	0	0	0	0	0	1	0	0	0	0	0	1	0	YES	Positive	YES	III	III-B	D5	2
S555	31	157	70	28.4	6.58	2.78	33	284.55	0.37	49.51	6.43	0	1	1	0	0	0	0	0	1	0	0	0	0	0	0	YES	Negative	NA	I	I-B	D5	1
S533	33	155	42.5	17.69	5.02	2.27	62	7.5	0.4	0.21	3.68	0	0	0	0	0	1	0	0	0	0	0	0	0	0	0	YES	Positive	YES	III	III-A	D5	1
S668	39	160	45	17.58	9.07	3.38	66	147.79	0.19	72.34	0.08	1	0	0	0	0	0	0	0	0	0	0	0	0	0	0	YES	Positive	YES	IV-C	IV-C1	D3	2
S1021	26	165	74	27.18	8.27	8.25	63	222.31	0.66	66.55	12.58	0	1	0	0	0	0	0	0	0	0	0	0	0	0	0	YES	Positive	YES	IV-B	IV-B	D6	1
S972	30	165	57	20.94	6.46	3.71	87	302.86	0.58	49.7	3.05	0	0	0	0	0	0	0	1	0	0	0	0	0	1	0	YES	Positive	YES	III	III-B	D5	2
S557	29	157	65	26.37	7.08	6.47	46	170	0.61	36.79	7.15	0	0	1	0	0	1	0	0	1	0	0	0	0	0	0	YES	Positive	YES	III	III-A	D5	1
S791	33	160	47	18.36	12.19	6.44	40	741.05	1.41	56.78	3.78	0	0	1	0	0	0	0	1	1	0	0	0	0	1	0	YES	Negative	NA	IV-C	IV-C1	D3	2
S1113	32	155	59	24.56	6.98	3.53	60	133.58	0.18	19.34	2.35	0	0	1	0	0	0	0	1	1	0	0	0	0	1	0	YES	Positive	YES	IV-B	IV-B	D6	2
S1346	25	160	64	25	6.07	1.97	46	663.99	0.56	47.96	6.23	0	0	0	0	0	0	0	0	0	0	0	0	0	0	1	YES	Positive	YES	III	III-B	D5	2
S1341	28	164	46	17.1	7.59	9.81	47	6.66	1.13	29.83	11.13	0	0	0	0	0	0	0	0	0	0	0	0	0	0	1	NA	NA	NA	I	I-B	NA	NA
S453	37	156	47.45	19.5	8.76	8.04	56.88	164.38	0.58	39.28	6.57	0	0	1	0	0	1	0	0	1	0	0	0	0	0	0	NA	NA	NA	III	III-A	NA	NA
S633	29	147.5	49.2	22.61	5.96	2.89	47	249.04	0.26	23.63	1.99	0	0	1	0	0	0	0	0	1	0	0	0	0	0	0	YES	Negative	NA	III	III-A	D5	2
S463	34	160	49	19.14	4.7	5.93	26	266.59	0.5	84.05	2.73	0	0	1	0	0	0	0	0	0	0	1	0	0	0	0	YES	Negative	NA	III	III-A	D5	1
S385	36	160	56	21.88	7.14	3.23	40	510.11	1.06	50.12	2.4	0	0	0	1	0	0	0	0	0	0	0	0	0	0	0	YES	Negative	NA	III	III-A	D5	2
S1375	26	162	52	19.81	7.55	3.81	68	508.91	0.67	42.6	2.37	0	0	0	0	0	0	0	0	0	0	0	0	0	0	1	YES	Positive	YES	III	III-B	D5	2
S799	32	160	56	21.88	9.1	4.96	46	308.34	1.13	0.26	3.74	0	0	0	1	0	0	0	1	0	0	0	0	0	1	0	YES	Positive	YES	IV-B	IV-B	D5	1
S913	26	166	54	19.6	5.26	4.4	50	217.04	0.73	55.36	2.77	0	0	1	0	0	0	0	0	1	0	0	0	0	0	0	YES	Positive	YES	IV-C	IV-C1	D3	1
S1096	25	159	60.8	24.05	8.5	4.89	72	344.86	0.48	52.6	3.07	0	0	1	0	0	0	0	0	1	0	0	0	0	0	0	YES	Positive	YES	III	III-B	D3	2
S448	32	158	50	20.03	7.3	5.12	93	7.1	11.12	0.55	5.25	0	0	1	0	0	0	0	0	1	0	1	0	0	0	0	YES	Positive	YES	I	I-A	D3	2
S1396	28	157	45	18.26	6.91	5.01	31	105.6	0.96	44.69	6.63	0	0	0	0	0	0	0	0	0	0	0	0	0	0	1	YES	Positive	YES	III	III-B	D5	1
S1315	31	153	41	17.51	8.93	7.38	42	628.63	0.81	33.06	2.62	0	0	0	0	0	0	0	0	0	0	0	0	0	0	1	YES	Positive	YES	III	III-A	D3	1
S721	36	165	60	22.04	5.99	3.05	29	12.7	0.75	0.35	2.1	0	0	1	0	0	0	0	0	1	0	0	0	0	0	0	YES	Negative	NA	I	I-B	D5	2
S504	35	159	50.3	19.9	6.7	2.65	20	161.22	0.51	33.15	2.92	0	0	1	0	0	0	0	0	1	0	0	0	0	0	0	YES	Negative	NA	III	III-A	D6	1
S868	26	162	59	22.48	6.01	4.42	60	586.51	1.04	35.73	9.66	0	0	1	0	0	0	0	0	1	0	0	0	0	0	0	YES	Negative	NA	IV-B	IV-B	D5	2
S801	30	160	58	22.66	7.94	3.87	36	544.41	0.49	55.76	2.7	0	0	1	0	0	0	0	0	1	0	0	0	0	0	0	YES	Positive	YES	III	III-A	D3	2
S745	26	164	72.5	26.96	7.83	2.95	20	223.54	0.34	49.27	6.61	0	0	1	0	0	0	0	0	1	0	0	0	0	0	0	YES	Negative	NA	II	II	D5	1
S552	43	159	66	26.11	7.98	3.41	103	248.39	0.75	24.36	0.68	1	0	0	0	0	0	0	0	0	0	0	0	0	0	0	NA	NA	NA	I	I-B	NA	NA
S945	25	163	57	21.45	6.56	7.72	64	9.2	0.7	0.29	7.21	0	0	1	0	0	0	0	0	1	0	0	0	0	0	0	YES	Positive	YES	III	III-A	D5	2
S571	33	161	63	24.3	6.23	4.1	21	217.81	0.34	54.46	3.99	0	0	0	0	0	1	0	1	0	0	0	0	1	0	0	YES	Negative	NA	III	III-A	D6	1
S629	27	160	75	29.3	5.56	3.07	31	318.49	0.4	31.67	2.47	0	0	1	0	0	0	0	0	1	0	0	0	0	0	0	YES	Positive	YES	IV-B	IV-B	D5	1
S1056	27	160	48	18.75	6.21	4.81	79	334.29	1.22	49.99	3.13	0	1	1	0	0	0	0	0	1	0	0	0	0	0	0	YES	Negative	NA	III	III-B	D5	2
S534	33	157	52.4	21.26	7.65	3.05	56	197.27	0.82	74.67	1.25	0	0	0	0	0	0	0	1	0	0	0	0	1	0	0	YES	Positive	YES	I	I-B	D5	2
S592	31	155	46.1	19.19	8.81	2.61	77	253.12	0.66	59.32	0.5	1	0	1	0	0	0	0	0	1	0	0	0	0	0	0	YES	Positive	YES	III	III-A	D3	2
S488	37	158	60	24.03	15.64	4.71	45	332	0.08	14.45	0.47	1	0	1	0	0	0	0	0	1	0	0	0	0	0	0	YES	Positive	YES	I	I-B	D3	2
S731	30	155	46	19.15	9.79	4.79	44	274.88	0.42	69.36	1.59	0	0	0	0	0	0	0	1	0	0	0	0	0	1	0	YES	Positive	YES	III	III-A	D3	2
S907	39	160	58	22.66	6.15	2.48	50	109.77	0.21	20.74	1.5	0	0	1	0	0	0	0	0	1	0	0	0	0	0	0	YES	Positive	YES	III	III-B	D5	2
S748	41	151.5	48.6	21.17	8.17	5.15	152	4.69	0.19	0.39	2.14	0	0	1	0	0	0	0	0	1	0	0	0	0	0	0	YES	Negative	NA	IV-B	IV-B	D5	1
S1075	27	152	44.5	19.26	5.45	8.34	57	264.92	0.45	97.7	4.98	0	0	0	0	0	0	0	1	0	0	0	0	1	0	0	YES	Negative	NA	V	V	D5	1
S831	32	160	57	22.27	7.96	5.98	47	399.38	0.17	45.16	6.21	0	0	1	0	0	0	0	0	1	1	0	0	0	0	0	YES	Positive	YES	III	III-B	D5	1
S765	32	158	47	18.83	7.42	8.92	52	231.91	2.64	115.29	2.69	0	0	1	0	0	0	0	0	1	0	0	0	0	0	0	NA	NA	NA	III	III-A	NA	NA
S403	33	165	65	23.88	8.8	2.78	20	224.74	0.23	19.04	1.14	0	0	0	0	0	0	0	0	0	0	0	0	0	0	0	YES	Negative	NA	I	I-A	D3	2
S766	27	155	50	20.81	3.79	9.27	131	239.73	3	39.96	11.32	0	1	1	0	0	0	0	0	1	0	0	0	0	0	0	NA	NA	NA	I	I-A	NA	NA
S499	39	158	55	22.03	11.58	4.16	37	266.59	0.95	84.05	0.79	1	0	0	0	1	0	0	0	0	0	0	0	0	0	0	YES	Negative	NA	I	I-A	D3	1
S584	33	155	50.2	20.89	8.33	5.16	73	311.36	1.25	47.02	2.31	0	0	1	0	0	0	0	0	1	0	0	0	0	0	0	YES	Positive	YES	IV-B	IV-B	D5	1
S1372	28	160	45	17.58	1.93	5.25	408.45	203.26	0.79	64.01	4.07	0	0	0	0	0	0	0	0	0	0	0	0	0	0	1	NA	NA	NA	I	I-A	NA	NA
S1311	31	152	52	22.51	4.55	4.01	36	577.11	1.12	0.13	2.26	0	0	0	0	0	0	0	0	0	0	0	0	0	0	1	YES	Positive	YES	IV-C	IV-C0	D5	1
S407	28	164	56	20.82	7.45	6.95	20	247.16	1.45	50.31	5.8	0	0	1	0	0	0	0	1	1	0	0	0	0	1	0	YES	Positive	YES	III	III-B	D5	2
S1312	36	160	45	17.58	8.25	4.16	67	271.05	0.68	27.96	2.64	0	0	0	0	0	0	0	0	0	0	0	0	0	0	1	YES	Positive	YES	IV-B	IV-B	D5	2
S1030	31	158	49	19.63	6.4	2.54	87	424.25	1.03	48.42	4.03	0	0	1	0	0	0	0	0	1	0	0	0	0	0	0	YES	Negative	NA	III	III-B	D3	2
S875	32	158	49	19.63	11.04	6.57	26	254.9	0.48	31.57	3.52	0	0	1	0	0	0	0	0	1	0	0	0	0	0	0	YES	Positive	YES	I	I-B	D3	2
S742	28	158.5	60.8	24.2	6.44	3.33	38	551.79	0.53	48.21	4.41	0	0	1	0	0	0	0	0	1	0	0	0	0	0	0	YES	Positive	YES	III	III-A	D3	2
S634	36	150	43	19.11	6.64	4.81	38	359.82	1.02	43.05	8.21	0	0	1	1	0	0	0	0	1	0	0	0	0	0	0	YES	Positive	YES	II	II	D5	1
S914	39	159	58	22.94	18.35	4.77	30	275.61	0.85	20.29	0.38	1	0	0	0	0	0	0	1	0	0	0	0	1	0	0	YES	Negative	NA	III	III-A	D3	2
S1133	47	159	65	25.71	17.92	2.17	20	219.95	0.52	40.76	0.36	1	0	1	0	0	0	0	0	1	0	0	0	0	0	0	NA	NA	NA	III	III-A	NA	NA
S673	34	162	50	19.05	15.45	3.73	24	198.16	0.81	24.02	0.5	1	0	1	0	0	0	0	0	1	0	0	0	0	0	0	YES	Positive	YES	I	I-A	D5	1
S1276	30	155	46	19.15	8.23	4.99	55.4	266.59	0.78	84.05	4.07	0	0	0	0	0	0	0	0	0	0	0	0	0	0	1	YES	Positive	YES	IV-B	IV-B	D3	2
S1399	42	162	62	23.62	14.67	6.74	79	126.3	0.57	31.51	1.02	0	0	0	0	0	0	0	0	0	0	0	0	0	0	1	YES	Positive	YES	III	III-A	D3	2
S1051	33	157	80	32.46	5.69	1.9	63	229.74	0.35	102.07	6.24	0	1	0	0	0	0	0	0	0	0	0	0	0	0	0	YES	Positive	YES	IV-B	IV-B	D5	1
S1214	24	167	65	23.31	6.27	3.84	39	415.05	0.92	77.21	5.2	0	0	1	0	0	0	0	1	1	0	0	0	0	1	0	YES	Positive	YES	III	III-B	D5	2
S414	25	165	56	20.57	11.27	8.64	46	269.43	0.32	14.85	4.23	0	0	1	0	0	0	0	0	1	0	0	0	0	0	0	YES	Positive	YES	III	III-A	D5	2
S713	28	163	54	20.32	15.01	2.78	43	238.45	0.81	108.76	0.67	1	0	0	0	0	0	0	0	0	0	0	0	0	0	0	NA	NA	NA	III	III-A	NA	NA
S1151	32	154	50.8	21.42	6.74	6.17	70	409.02	0.51	42.46	3.24	0	0	0	0	0	0	0	1	0	0	0	0	0	1	0	YES	Negative	NA	IV-B	IV-B	D5	2
S461	34	158	46	18.43	9.61	5.48	62	376.09	0.95	85.05	2.15	0	0	1	0	0	0	0	0	1	0	0	0	0	0	0	YES	Positive	YES	III	III-A	D6	2
S1146	35	160	70	27.34	6.14	0.56	20	179.74	0.26	20.19	3.15	0	0	0	0	1	0	0	1	0	0	0	0	0	1	0	YES	Negative	NA	III	III-B	D3	2
S583	30	153	48	20.5	9.66	2.59	25	193.46	0.67	19.08	1.94	0	0	1	0	1	0	0	0	1	0	0	0	0	0	0	YES	Negative	NA	III	III-A	D5	2
S826	31	157	60	24.34	6.5	10.9	42.5	11.2	0.21	0.68	4.9	0	1	0	0	0	0	0	0	0	0	0	0	0	0	0	YES	Positive	YES	I	I-B	D5	1
S1331	32	158	58	23.23	6.74	4.44	27	374.14	0.67	27.01	3.77	0	0	0	0	0	0	0	0	0	0	0	0	0	0	1	YES	Negative	NA	IV-B	IV-B	D5	1
S874	32	152	56.5	24.45	11.34	2.84	38	187.09	0.15	10	0.58	1	0	1	0	0	0	0	0	1	0	0	0	0	0	0	YES	Negative	NA	III	III-A	D3	1
S755	31	160	42	16.41	7.03	4.49	65	681.17	0.66	47.69	5.39	0	0	1	0	0	0	0	0	1	0	0	0	0	0	0	YES	Negative	NA	III	III-A	D3	2
S896	38	160	70	27.34	8.7	1.4	24.1	10.3	0.38	0.13	2.01	0	0	1	0	0	1	0	0	0	0	1	0	0	0	0	NA	NA	NA	IV-B	IV-B	NA	NA
S1285	28	160	58	22.66	7.58	9.36	78	405.52	0.39	45.57	9.31	0	0	0	0	0	0	0	0	0	0	0	0	0	0	1	YES	Positive	YES	I	I-A	D3	2
S441	32	160	62	24.22	10.68	7.29	61	95	0.08	45	4.62	0	0	0	0	0	0	0	1	0	0	0	0	0	1	0	YES	Positive	YES	I	I-A	D3	2
S361	28	156	51	20.96	5.39	3.29	104.36	0.65	0.82	0	2.78	0	0	1	0	0	0	0	0	1	0	0	0	0	0	0	YES	Negative	NA	III	III-A	D5	1
S1067	29	157	54	21.91	9.98	5.95	54	20.63	1.02	20.63	5.48	0	0	1	0	0	1	0	0	1	0	0	0	0	0	0	YES	Positive	YES	IV-B	IV-B	D5	1
S509	29	163	58	21.83	9.87	4.15	81	290.53	0.39	42.69	5.08	0	0	0	0	0	0	0	1	0	0	0	0	1	0	0	YES	Positive	YES	I	I-A	D5	2
S478	44	160	56	21.88	6.78	3.31	59	140.62	0.77	30.4	2	0	0	1	0	0	1	0	0	1	0	0	0	0	0	0	YES	Negative	NA	III	III-B	D5	1
S812	20	156	70	28.76	3.31	7.05	67	450.69	2.9	70.59	8.07	0	1	0	0	0	0	0	0	0	0	0	0	0	0	0	YES	Negative	NA	I	I-A	D5	2
S714	33	161	56	21.6	6.18	3.42	67	310.33	0.75	66.77	4.4	0	0	1	0	0	0	0	0	1	0	0	0	0	0	0	YES	Positive	YES	I	I-B	D5	2
S493	27	158	55	22.03	5.41	3.18	71	368.92	0.39	58.58	5.36	0	0	1	1	0	0	0	1	1	0	0	0	0	1	0	YES	Positive	YES	III	III-B	D5	2
S1080	24	168	56	19.84	7.89	7.3	67	224	0.81	0.66	6.29	0	0	1	1	0	0	0	0	1	0	0	0	0	0	0	YES	Positive	YES	III	III-B	D5	2
S1211	28	150	42	18.67	6.5	2.3	32.4	12	0.71	0.25	1.41	0	0	1	0	0	0	0	0	1	1	0	0	0	0	0	YES	Positive	YES	III	III-A	D5	1
S836	31	156	60	24.65	6.3	1.5	38	212.64	0.82	18.87	4.2	0	0	0	0	0	0	0	1	0	0	0	0	0	1	0	YES	Positive	YES	III	III-A	D5	2
S771	24	165	90	33.06	7.25	4.1	62	246.19	0.71	75.8	4.39	0	1	0	0	0	0	0	1	0	0	0	0	1	0	0	YES	Negative	NA	IV-B	IV-B	D3	2
S1060	30	160	55	21.48	2.74	6.91	171	651.73	0	52.69	1.65	0	0	1	0	0	0	0	0	1	0	0	0	0	0	0	YES	Negative	NA	I	I-A	D3	2
S654	39	162	56	21.34	8.43	1.64	72	423.5	0.61	0.7	0.31	1	0	1	0	0	0	0	0	1	0	0	0	0	0	0	NA	NA	NA	IV-C	IV-C1	NA	NA
S1348	31	152	46.5	20.13	8.22	2.08	93	217.17	1.47	62.93	1.16	0	0	0	0	0	0	0	0	0	0	0	0	0	0	1	YES	Negative	NA	IV-B	IV-B	D5	2
S1035	24	150	55	24.44	23.33	8.69	24	214.03	0.76	26.13	1	0	0	0	0	0	0	0	0	0	0	0	0	0	0	0	NA	NA	NA	III	III-A	NA	NA
S586	28	155	50	20.81	7.66	2.93	44	376.36	0.64	35.42	3.53	0	0	1	0	0	0	0	0	1	0	0	0	0	0	0	YES	Positive	YES	III	III-A	D3	2
S1284	35	172	71	24	10.71	5.49	41	266.43	0.7	31.22	3.92	0	0	0	0	0	0	0	0	0	0	0	0	0	0	1	YES	Positive	YES	III	III-A	D3	2
S496	27	165	65	23.88	7.54	2.57	46	126.23	0.31	46.62	8.78	0	0	1	0	0	0	0	0	1	0	0	0	0	0	0	YES	Positive	YES	III	III-B	D6	2
S912	33	150	45	20	7.52	3.71	99	430.46	0.59	32.07	2.09	0	0	1	0	0	0	0	0	1	0	0	0	0	0	0	YES	Negative	NA	III	III-B	D3	2
S1167	24	155	71	29.55	5.99	1.04	35	573.16	0.67	47.8	6.34	0	0	1	0	0	0	0	0	1	0	0	0	0	0	0	YES	Positive	YES	III	III-A	D5	2
S1322	32	163	86.5	32.56	5.58	3.67	40	503.77	0.23	20.77	4.73	0	0	0	0	0	0	0	0	0	0	0	0	0	0	1	YES	Negative	NA	IV-B	IV-B	D5	2
S773	33	156	53	21.78	10.71	4.82	30	170.87	0.31	21.79	1.85	0	0	1	0	1	0	0	0	1	0	0	0	0	0	0	YES	Positive	NA	I	I-B	D3	2
S932	26	168	53	18.78	5.17	2.44	34	564.94	1.55	51.96	4.83	0	0	1	0	0	0	0	0	1	0	0	0	0	0	0	YES	Positive	YES	I	I-A	D5	2
S1121	31	163	56	21.08	8.03	3.58	57	403.96	0.46	31.94	2.56	0	0	1	0	0	0	0	0	1	0	0	0	0	0	0	YES	Negative	NA	IV-B	IV-B	D3	2
S559	33	152	41.3	17.88	13.89	4.01	81	158.28	0.91	48.75	2.15	0	0	1	0	1	0	0	0	1	0	0	0	0	0	0	YES	Negative	NA	I	I-B	D3	2
S697	23	160	53	20.7	7.06	4.51	45	342.14	0.58	52.59	9.27	0	0	0	0	0	0	0	1	0	0	0	1	0	0	0	YES	Positive	YES	III	III-A	D5	1
S1138	48	155	58.5	24.35	8.23	4.99	55.4	266.59	0.78	84.05	4.07	0	0	0	0	0	0	0	0	0	0	0	0	0	0	0	NA	NA	NA	IV-B	IV-B	NA	NA
S1091	36	155	58	24.14	7.27	3.88	173	9.58	5	84.05	1.03	0	0	1	0	0	0	0	0	1	0	0	0	0	0	0	YES	Negative	NA	IV-B	IV-B	D3	2
S669	25	155	45	18.73	7.48	5.89	71	238.04	0.57	56.8	4.8	0	0	1	0	0	0	0	0	1	0	0	0	0	0	0	YES	Negative	NA	I	I-A	D6	1
S428	34	164	53	19.71	8.02	30.17	82	121.06	0.36	61.51	9.56	0	1	1	0	0	1	0	0	1	0	0	0	0	0	0	YES	Negative	NA	III	III-A	D6	2
S1290	24	150	53	23.56	5.36	5.67	45	329.25	1.33	43.33	4.9	0	0	0	0	0	0	0	0	0	0	0	0	0	0	1	YES	Positive	YES	III	III-A	D3	1
S516	36	161	59	22.76	6.07	4.25	40	266.59	0.64	84.05	3.97	0	0	1	1	0	0	0	0	1	0	0	0	0	0	0	YES	Negative	NA	III	III-B	D3	2
S979	34	160	54	21.09	7.4	3.55	20	136.4	0.2	36.63	3.2	0	0	1	0	0	0	0	0	1	0	0	0	0	0	0	YES	Positive	YES	III	III-A	D5	2
S1093	33	160	47	18.36	5.27	3.69	75	192.55	0.51	35.09	1.81	0	0	1	0	0	0	0	0	1	0	0	0	0	0	0	YES	Negative	NA	III	III-B	D3	2
S628	30	168	50	17.72	6.5	5.15	40	654.98	0.65	29.58	6.94	0	0	0	0	0	0	0	1	0	0	0	0	1	0	0	YES	Positive	NA	III	III-A	D5	2
S891	26	157	65	26.37	5.52	4.13	76	546.78	0.66	59.18	6.21	0	1	0	0	0	0	0	0	0	0	0	0	0	0	0	YES	Positive	YES	IV-B	IV-B	D5	2
S537	21	159	48	18.99	6.59	5.19	55	669.91	1.09	54.75	8.7	0	1	1	0	0	0	0	0	1	0	0	0	0	0	0	YES	Positive	YES	I	I-A	D5	2
S650	34	165	68	24.98	7.18	9.95	28	121.48	0.18	140.82	13.21	0	1	0	0	0	0	0	0	0	0	0	0	0	0	0	YES	Positive	YES	I	I-A	D5	2
S1180	41	160	60	23.44	20.7	4.94	60	218.92	0.4	10	0.34	1	0	0	0	0	1	0	0	0	0	0	0	0	0	0	YES	Positive	YES	III	III-A	D3	1
S617	25	157	69.7	28.28	5.56	4.57	58	13.24	1.55	52.07	4.32	0	0	1	0	0	0	0	0	0	0	1	0	0	0	0	YES	Positive	YES	I	I-B	D5	2
S434	29	168	52	18.42	11.4	6.63	72	398.17	1.07	35.18	1.39	0	0	1	0	0	0	0	0	1	0	0	0	0	0	0	YES	Negative	NA	IV-B	IV-B	D3	2
S1176	36	160	60	23.44	6.95	1.57	56	210.87	0.24	49.52	3.73	0	0	0	0	0	0	0	0	0	0	0	0	0	0	0	YES	Negative	NA	IV-B	IV-B	D3	2
S1336	28	164	48	17.85	10.59	4.97	57	206.68	0.54	41.6	2.29	0	0	0	0	0	0	0	0	0	0	0	0	0	0	1	YES	Positive	YES	III	III-B	D5	1
S360	33	150	55	24.44	7.34	2.78	42	144.94	1.05	36.85	2.81	0	0	0	0	0	0	0	1	0	0	0	0	0	1	0	YES	Negative	NA	III	III-A	D3	2
S470	29	163	51	19.2	3.25	0.65	25	304.36	0.44	1.13	0.113	1	0	1	0	0	0	0	0	1	0	0	0	0	0	0	YES	Positive	YES	III	III-B	D3	1
S614	26	163	52	19.57	6.73	5.4	24	184.61	0.85	41.95	5.99	0	0	1	0	0	0	0	0	1	0	0	0	0	0	0	YES	Positive	YES	IV-B	IV-B	D5	2
S1070	25	160	57	22.27	7.03	3.67	23	305.69	0.44	39.88	6.76	0	1	0	0	0	0	0	0	0	0	0	0	0	0	0	YES	Positive	YES	III	III-A	D5	2
S842	36	163	60	22.58	6.37	3.06	56	387.76	0.53	30.57	1.38	0	0	1	0	0	0	0	0	1	0	0	0	0	0	0	YES	Negative	NA	III	III-A	D6	2
S1063	27	168	60	21.26	8.95	4.39	65	389.78	0.89	40.54	3.45	0	0	1	0	0	0	0	0	1	0	0	0	0	0	0	YES	Negative	NA	III	III-A	D3	2
S700	39	159	53.4	21.12	6.38	3.58	41	143.81	0.53	26.4	4.99	0	0	1	0	0	0	0	1	1	0	0	0	0	1	0	YES	Negative	NA	III	III-A	D6	2
S1048	38	168	56.2	19.91	6.42	5	39	140.65	0.31	28.72	1.77	0	0	0	0	0	0	0	1	0	0	0	0	1	1	0	YES	Negative	NA	III	III-A	D3	1
S920	34	165	63	23.14	6.61	3.26	46	246.44	0.24	39.33	1.23	0	0	1	0	0	0	0	0	1	0	0	0	0	0	0	YES	Negative	NA	I	I-A	D3	2
S459	31	164	48	17.85	8.8	2.9	31.1	10.3	0.53	0.46	6.35	0	0	1	0	0	0	0	0	0	0	1	0	0	0	0	YES	Negative	NA	III	III-A	D5	1
S1128	27	162	55	20.96	9.3	3.37	70	262.95	0.43	143.62	0.31	1	0	1	0	0	0	0	0	1	0	0	0	0	0	0	YES	Negative	NA	I	I-B	D3	1
S510	24	167	85	30.48	8.5	6.95	73	243.74	0.58	72.38	6.32	0	1	0	0	0	1	0	0	0	0	0	0	0	0	0	YES	Negative	NA	III	III-A	D3	2
S1345	36	177	66.5	21.23	8.69	5	38	331.84	0.24	10	5.47	0	0	0	0	0	0	0	0	0	0	0	0	0	0	1	YES	Positive	YES	III	III-A	D5	1
S749	29	155	63	26.22	6.91	5.83	33	226.7	1.08	49.37	11.44	0	1	1	0	0	0	0	0	1	0	0	0	0	0	0	YES	Negative	NA	I	I-B	D5	2
S519	34	160	54	21.09	8.33	4.38	54	134.44	0.37	39.66	4.09	0	0	0	0	0	0	0	1	0	0	0	0	1	0	0	YES	Negative	NA	IV-C	IV-C1	D5	2
S1190	31	157	67.5	27.38	5.73	1.89	40	238.45	0.7	46.69	2.91	0	0	1	0	0	0	0	0	1	0	0	0	0	0	0	YES	Negative	NA	III	III-A	D3	2
S1036	39	163	57.6	21.68	5.86	2.13	82	228.41	0.12	10.4	1.11	0	0	1	0	0	0	0	0	1	0	0	0	0	0	0	YES	Negative	NA	I	I-B	D5	1
S881	32	169	54	18.91	10.59	8.12	66	305.93	0.39	39.11	1.53	0	0	0	0	0	0	0	0	0	0	0	0	0	0	0	YES	Positive	YES	III	III-A	D5	1
S704	43	155	57	23.73	8.04	2.07	78	281.26	0.77	19.93	0.82	1	0	1	0	0	0	0	1	1	0	0	0	0	1	0	YES	Negative	NA	I	I-B	D3	1
S767	36	164	65	24.17	7.92	5.04	49	408.95	1.79	35.87	3.01	0	0	1	0	0	0	0	0	1	0	0	0	0	0	0	YES	Negative	NA	III	III-A	D3	2
S660	43	159	60	23.73	13.81	3.86	46	92.45	0.26	95.63	0.74	1	0	0	0	0	1	0	1	0	0	0	0	1	0	0	YES	Negative	NA	I	I-A	D3	2
S475	31	155	60.5	25.18	4.32	2.04	50	299.68	0.64	64.98	0.67	1	0	0	0	0	0	0	0	0	0	0	0	0	0	0	YES	Negative	NA	IV-B	IV-B	D5	1
S1330	30	160	52	20.31	7.96	5.99	84	199.07	0.73	53.28	5.37	0	0	0	0	0	0	0	0	0	0	0	0	0	0	1	YES	Positive	YES	I	I-A	D5	2
S1310	28	160	67	26.17	7.01	1.89	30	256.67	0.78	40.11	4.53	0	0	0	0	0	0	0	0	0	0	0	0	0	0	1	YES	Positive	YES	I	I-B	D6	1
S1400	27	160	65	25.39	6.02	4.87	53	229.73	0.51	41.12	2.38	0	0	0	0	0	0	0	0	0	0	0	0	0	0	1	YES	Negative	NA	III	III-B	D5	2
S578	26	161.5	47.2	18.1	6.73	3.37	57	835.85	1.07	43.53	7.84	0	0	1	0	0	0	0	0	1	0	0	0	0	0	0	YES	Positive	YES	I	I-A	D6	2
S880	30	145	60	28.54	7.31	4.44	31	214.54	1.06	12.6	2	0	0	1	0	0	0	0	0	1	0	0	0	0	0	0	YES	Negative	NA	III	III-A	D5	1
S1325	28	158	52.8	21.15	11.78	1.64	32	179.44	0.6	30.97	1.22	0	0	0	0	0	0	0	0	0	0	0	0	0	0	1	YES	Positive	YES	I	I-B	D3	2
S637	22	160	52.2	20.39	5.75	2.45	97	138.09	0.85	42	2.95	0	0	1	0	0	0	0	0	1	0	0	0	0	0	0	YES	Positive	YES	IV-B	IV-B	D3	2
S1181	28	153	49	20.93	6.79	6.31	51	14	0.95	0.22	6.58	0	0	1	0	0	0	0	0	1	0	0	0	0	0	0	YES	Positive	YES	III	III-B	D5	2
S1286	33	155	66	27.47	5.16	4.4	30.82	722.43	0	71.18	2.02	0	0	0	0	0	0	0	0	0	0	0	0	0	0	1	NA	NA	NA	III	III-A	NA	NA
S1282	34	163	57	21.45	5.8	3.7	49	0.41	0.4	0.29	4.23	0	0	0	0	0	0	0	0	0	0	0	0	0	0	1	NA	NA	NA	III	III-B	NA	NA
S1339	23	156	52.5	21.57	8.23	4.99	55.4	266.59	0.78	84.05	4.07	0	0	0	0	0	0	0	0	0	0	0	0	0	0	1	YES	Positive	YES	I	I-B	D5	2
S820	28	153	62	26.49	6.31	13.5	53	309.33	1.38	71.24	7.43	0	1	0	0	0	0	0	1	0	0	0	0	1	0	0	YES	Positive	YES	I	I-B	D5	2
S746	24	162	62.4	23.78	6.57	5.82	50	265.46	0.25	37.14	14.49	0	1	0	0	0	0	0	0	0	0	0	0	0	0	0	YES	Positive	YES	I	I-A	D5	2
S548	40	160	50	19.53	9.62	4.71	34	7.98	0.38	0.63	2.81	0	0	1	0	0	0	0	0	1	0	0	0	0	0	0	YES	Negative	NA	III	III-A	D3	2
S422	21	157	42	17.04	6.46	3.02	23	229.4	0.3	30.4	5.7	0	0	1	0	0	0	0	0	1	0	0	0	0	0	0	YES	Negative	NA	IV-B	IV-B	D6	2
S1301	34	154.5	45.4	19.02	5.45	2.78	16	329.23	0.86	0.48	14.93	0	0	0	0	0	0	0	0	0	0	0	0	0	0	1	YES	Positive	YES	III	III-A	D5	2
S805	32	160	60	23.44	7.29	3.22	50	153.41	0.57	42.39	1.5	0	0	1	0	0	0	0	0	1	0	0	0	0	0	0	YES	Negative	NA	IV-B	IV-B	D5	1
S840	32	159	59	23.34	4.95	2.44	30	322.41	0.35	38.08	5.89	0	0	1	0	0	0	0	0	1	0	0	0	0	0	0	YES	Negative	NA	I	I-A	D5	1
S728	25	160	50	19.53	7.86	4.04	54	356.64	0.81	28.96	4.63	0	0	0	0	0	1	0	0	0	0	0	0	0	0	0	YES	Positive	YES	I	I-B	D6	2
S1052	24	158	55	22.03	8.96	5.66	38	379.39	1	42.37	2.2	0	0	0	0	0	0	0	1	0	0	0	0	0	1	0	YES	Positive	YES	III	III-A	D5	2
S618	31	162.5	57.4	21.74	4.97	4.33	49	14.54	0.42	17.02	8.29	0	1	0	0	0	0	0	0	0	0	0	0	0	0	0	YES	Positive	YES	II	II	D5	2
S1273	28	160	53	20.7	9.11	3	56	8	0.63	0	1.64	0	0	0	0	0	0	0	0	0	0	0	0	0	0	1	YES	Negative	NA	III	III-A	D3	2
S1388	36	160	50	19.53	4.67	0.53	27	611.99	0.2	22.58	3.05	0	0	0	0	0	0	0	0	0	0	0	0	0	0	1	YES	Negative	NA	III	III-A	D5	1
S691	30	158	54	21.63	11.15	7.06	29	103.01	0.26	42.02	1.58	0	0	0	1	0	0	0	0	0	0	0	0	0	0	0	YES	Negative	NA	I	I-B	D3	1
S764	25	169	55	19.26	7.38	2.58	59	254	1.44	1.29	0.97	1	0	1	0	0	0	0	0	1	0	0	0	0	0	0	YES	Negative	NA	I	I-A	D6	2
S922	35	158	54	21.63	9.06	12.81	28	79.91	0.33	76.11	4.6	0	0	1	0	0	0	0	0	1	0	0	0	0	0	0	YES	Positive	YES	IV-B	IV-B	D5	2
S798	30	160	53	20.7	8.09	2.57	44	160.21	0.77	230.78	1.21	0	0	0	0	0	0	0	0	0	0	0	0	0	0	0	YES	Positive	YES	III	III-A	D3	1
S1082	38	169	65	22.76	10.9	6.45	88	357.15	1.04	57.2	0.23	1	0	0	0	0	0	0	1	0	0	0	0	0	1	0	YES	Negative	NA	I	I-A	D3	2
S1296	27	158	74	29.64	6.58	3.74	56	185.44	2.08	47.34	5.21	0	0	0	0	0	0	0	0	0	0	0	0	0	0	1	YES	Positive	YES	IV-B	IV-B	D5	1
S808	31	150	53	23.56	9.26	3.05	26	297.34	2.88	56.22	4.48	0	0	0	0	0	0	0	1	0	0	0	0	0	1	0	YES	Positive	YES	III	III-A	D5	2
S1199	31	155	51.5	21.44	9.25	3.86	55	158.14	1.24	64.32	2.64	0	0	0	0	0	0	0	1	0	0	0	0	0	1	0	YES	Negative	NA	III	III-B	D5	2
S640	34	160	65	25.39	34.8	6.71	33	29.21	0.54	72.41	0.55	1	0	0	0	0	0	0	1	0	0	0	0	1	0	0	YES	Negative	NA	IV-B	IV-B	D3	2
S815	25	164	65	24.17	4.73	2.85	45	301.19	0.19	58.65	5.76	0	0	1	0	0	0	0	0	1	0	0	0	0	0	0	YES	Negative	NA	III	III-A	D6	2
S751	30	156	55	22.6	9.22	3.93	85	72.58	0.2	17.57	2.84	0	0	1	0	0	0	0	0	0	1	0	0	0	0	0	YES	Negative	NA	III	III-B	D5	2
S387	30	166	63	22.86	6.67	4.82	46	645.76	0.48	53.74	7.69	0	1	1	0	0	0	0	0	1	0	0	0	0	0	0	YES	Positive	YES	I	I-A	D5	2
S1122	28	164	64	23.8	7.08	4.32	32	245.2	0.31	10	3.21	0	0	0	0	1	0	0	0	0	0	0	0	0	0	0	YES	Positive	YES	III	III-B	D5	2
S1042	30	155	46	19.15	9.07	4.46	54	104.67	0.77	49.32	6.82	0	0	0	0	0	0	0	1	0	0	0	0	1	0	0	YES	Positive	YES	III	III-A	D5	2
S1370	31	155	47.5	19.77	8.23	4.99	55.4	266.59	0.78	84.05	4.07	0	0	0	0	0	0	0	0	0	0	0	0	0	0	1	YES	Negative	NA	III	III-A	D3	2
S451	35	155	51	21.23	8.7	2.4	85	100.06	0.35	62.19	1.67	0	0	1	0	0	0	0	0	1	0	0	0	0	0	0	YES	Negative	NA	I	I-A	D3	2
S1186	34	158	66	26.44	6.21	2.19	21	222.35	1.18	52.23	4.78	0	0	1	0	0	0	0	0	1	0	0	0	0	0	0	YES	Positive	YES	III	III-A	D3	2
S1029	31	156	60	24.65	9.59	5.99	41	207.44	0.42	57.87	4.99	0	1	1	0	0	0	0	0	1	0	0	0	0	0	0	YES	Positive	NA	I	I-B	D5	2
S997	32	152	53.9	23.33	14.54	5.25	38	525.33	0.6	10	1.45	0	0	1	0	0	0	0	1	1	0	0	0	0	1	0	YES	Negative	NA	I	I-A	D6	1
S889	27	158	44	17.63	12.39	5.85	61	178.29	0.29	39.9	1.15	0	0	0	0	0	0	0	0	0	0	0	0	0	0	0	NA	NA	NA	III	III-A	NA	NA
S904	30	164	54.8	20.37	10.95	3.17	39	121.16	0.42	25.34	1.98	0	0	1	0	0	0	0	0	1	0	0	0	0	0	0	YES	Positive	YES	IV-B	IV-B	D5	1
S1278	40	149	55.2	24.86	9.12	1.36	56	237.68	0.69	44.08	1.26	0	0	0	0	0	0	0	0	0	0	0	0	0	0	1	YES	Negative	NA	I	I-A	D3	2
S511	30	159	72	28.48	8.33	5.98	79	190.58	1.13	39.68	2.78	0	0	0	0	0	0	0	1	0	0	0	0	0	1	0	NA	NA	NA	IV-C	IV-C1	NA	NA
S1126	33	166	63	22.86	4.55	2.95	25	180.28	0.13	10	2.34	0	0	1	0	0	0	0	0	1	0	0	0	0	0	0	YES	Positive	YES	III	III-A	D5	1
S490	23	160	50	19.53	11.17	5.83	29	253.74	0.65	67.62	2.21	0	0	1	0	0	0	0	0	1	1	0	0	0	0	0	NA	NA	NA	I	I-B	NA	NA
S957	35	162	52	19.81	16.86	8.78	42	364.1	0.94	75.65	0.22	1	0	0	0	0	0	0	1	0	0	0	0	1	0	0	YES	Positive	YES	III	III-A	D5	2
S661	32	159	52	20.57	7.25	3.78	46	253.81	0.76	0.35	2.38	0	0	1	0	0	0	0	0	1	0	0	0	0	0	0	YES	Negative	NA	I	I-A	D5	2
S1229	22	159	59	23.34	5.76	3.69	62	240.97	0.32	64.02	8.08	0	0	1	0	0	0	0	1	1	0	0	0	0	1	0	YES	Positive	NA	III	III-B	D6	2
S1111	36	159	55	21.76	7.05	1.53	40	163.99	0.26	10	2.2	0	0	1	0	0	0	0	0	1	0	0	0	0	0	0	YES	Positive	YES	IV-B	IV-B	D5	1
S943	27	158	49	19.63	6.98	17.46	75	127.73	0.43	100.89	23.6	0	1	0	0	0	0	0	0	0	0	0	0	0	0	0	YES	Negative	NA	I	I-A	D5	2
S978	24	154	51	21.5	7.54	4.02	51	344.67	1.48	64.58	2.6	0	0	1	0	1	0	0	0	1	0	0	0	0	0	0	YES	Negative	NA	III	III-A	D5	1
S421	31	167	49	17.57	14.43	4.86	54	174.76	0.42	19.7	0.5	1	0	1	0	0	0	0	0	1	0	0	0	0	0	0	YES	Negative	NA	I	I-A	D5	1
S589	35	163	68	25.59	9.37	5.03	61	164.27	0.55	28.71	5.27	0	0	0	0	0	0	0	1	0	0	0	0	0	1	0	YES	Negative	NA	III	III-A	D3	1
S838	41	158	57	22.83	20.57	9.17	36	127.23	0.5	80.08	0.06	1	0	0	0	0	0	0	0	0	0	0	0	0	0	0	NA	NA	NA	I	I-A	NA	NA
S712	38	161	47.8	18.44	9.02	4.31	35	333.78	0.66	10	1.14	0	0	1	0	0	0	0	0	1	0	0	0	0	0	0	YES	Negative	NA	III	III-B	D6	1
S687	32	158	50	20.03	7.95	5.17	46	511.72	0.58	29.97	3.43	0	0	1	0	0	0	0	0	1	0	0	0	0	0	0	YES	Negative	NA	I	I-A	D5	1
S1317	27	158	50	20.03	7.17	5.93	28	515.4	1.66	43.54	5.15	0	0	0	0	0	0	0	0	0	0	0	0	0	0	1	YES	Negative	NA	III	III-A	D5	2
S502	33	156	51	20.96	7.14	1.71	88	230.27	0.51	21.71	3.2	0	0	1	0	0	0	0	0	1	0	0	0	0	0	0	YES	Positive	YES	I	I-B	D5	2
S454	28	162	55	20.96	8.68	5.43	107	415.77	0.82	50.33	5.87	0	0	1	0	0	0	0	0	1	0	0	0	0	0	0	YES	Positive	YES	I	I-B	D5	1
S653	30	158	65	26.04	6.13	2.61	44	269.66	0.44	34.26	1.34	0	0	1	1	0	0	0	0	1	0	0	0	0	0	0	YES	Negative	NA	III	III-B	D3	2
S1001	33	165	62	22.77	15.64	6.18	35	202.17	0.64	23.18	0.49	1	0	1	0	0	0	0	0	1	0	0	0	0	0	0	YES	Negative	NA	IV-B	IV-B	D3	2
S524	36	155	47	19.56	7.81	4.88	50	125.59	2.79	44.84	0.62	1	0	1	0	0	0	0	0	1	0	0	0	0	0	0	YES	Negative	NA	I	I-A	D3	1
S1289	36	160	47.5	18.55	6.69	4.61	49	101.89	1.58	50.36	3.64	0	0	0	0	0	0	0	0	0	0	0	0	0	0	1	YES	Positive	YES	III	III-A	D6	1
S681	27	160	48	18.75	6.94	6.78	35	239.5	0.38	36.63	5.67	0	0	1	0	1	0	0	0	1	0	0	0	0	0	0	YES	Negative	NA	I	I-A	D5	1
S814	27	160	55	21.48	9.1	5.31	75	549.88	1.22	53.74	3.18	0	0	1	0	0	0	0	0	1	0	0	0	0	0	0	YES	Positive	YES	III	III-A	D5	2
S1117	35	158	65	26.04	2.41	4.3	327	537.42	0.37	40.73	0.1	1	0	0	0	0	0	0	0	0	0	0	0	0	0	0	YES	Negative	NA	III	III-A	D3	1
S485	31	156	47	19.31	8.68	2.18	41	16.1	0.59	30.2	1.42	0	0	0	0	0	0	0	1	0	0	0	0	0	1	0	YES	Negative	NA	I	I-A	D3	2
S888	29	158	49	19.63	6.67	3.9	67	267.77	0.71	47.72	6.09	0	0	1	0	0	0	0	0	1	0	0	0	0	0	0	YES	Positive	YES	III	III-A	D5	2
S413	45	168	76	26.93	11.52	3.14	58	135.1	0.51	10	0.62	1	0	0	0	0	0	0	1	0	0	0	0	0	1	0	YES	Negative	NA	I	I-A	D3	1
S651	42	168	62.7	22.22	7.11	4.49	48	232.72	0.8	40.84	2.18	0	0	1	0	0	0	0	1	1	0	0	0	0	1	0	YES	Negative	NA	I	I-B	D3	2
S903	41	150	53	23.56	12.16	3.43	36	207.43	0.28	33.75	1.91	0	0	0	0	0	0	0	0	0	0	0	0	0	0	0	YES	Negative	NA	I	I-A	D6	2
S1193	40	148	60	27.39	8.94	4.54	26	200.96	0.62	31.3	1.34	0	0	1	0	0	0	0	0	1	0	0	0	0	0	0	YES	Positive	YES	I	I-B	D3	1
S964	34	153	47	20.08	8.21	4.5	65	442.74	0.79	22.54	7.27	0	0	1	0	0	0	0	1	1	0	0	0	0	1	0	YES	Positive	YES	III	III-B	D5	1
S1040	21	160	48	18.75	8.74	1.67	40	98.09	0.97	52.34	0.77	1	0	0	0	0	0	0	0	0	0	0	0	0	0	0	NA	NA	NA	IV-B	IV-B	NA	NA
S1137	30	160	56	21.88	7.02	2.65	69	244.58	0.26	35.05	2.63	0	0	1	0	0	0	0	0	1	0	0	0	0	0	0	YES	Positive	YES	IV-B	IV-B	D5	2
S1043	23	155	42	17.48	7.21	5.76	55	301.98	0.79	51.2	3.64	0	0	1	0	0	0	0	1	1	0	0	0	0	1	0	YES	Positive	YES	III	III-B	D3	2
S607	34	162	56	21.34	16.88	4.8	33	13.22	0.16	0.15	0.45	1	0	1	0	0	0	0	0	1	0	0	0	0	0	0	YES	Negative	NA	III	III-B	D3	2
S484	36	163	70	26.35	10.52	3.28	50	23.1	0.49	0.25	0.47	1	0	1	0	0	0	0	0	1	0	0	0	0	0	0	YES	Negative	NA	III	III-A	D3	2
S1335	25	170	55	19.03	9.12	6.76	80	302.66	0.5	43.71	4.4	0	0	0	0	0	0	0	0	0	0	0	0	0	0	1	YES	Negative	NA	III	III-B	D3	2
S401	36	160	54	21.09	6.31	3.17	80	410.13	0.51	99.45	2.42	0	0	1	0	0	0	0	0	1	0	0	0	0	0	0	YES	Negative	NA	I	I-A	D5	2
S532	35	154	50.6	21.34	17.74	4.07	20	406.25	0.67	34.83	0.57	1	0	0	0	0	1	0	0	0	0	0	0	0	0	0	YES	Negative	NA	III	III-B	D3	1
S722	33	152	54	23.37	8.73	13.58	57	366.25	0.77	67.24	2.33	0	0	1	0	0	0	0	0	1	0	0	0	0	0	0	YES	Positive	YES	III	III-A	D3	2
S984	27	163	51	19.2	10.57	3.89	26	284.39	0.75	44.58	5.46	0	1	1	0	0	0	0	0	1	0	0	0	0	0	0	YES	Negative	NA	III	III-A	D5	2
S1406	30	165	72	26.45	8.23	4.99	55.4	266.59	0.78	84.05	4.07	0	0	0	0	0	0	0	0	0	0	0	0	0	0	1	NA	NA	NA	IV-C	IV-C3	NA	NA
S1084	24	160	57	22.27	6.25	6.23	67	610.14	0.82	54.95	23.6	0	1	0	0	0	0	0	0	0	0	0	0	0	0	0	YES	Positive	YES	IV-B	IV-B	D6	2
S1305	39	160	53	20.7	6.31	3.13	43	223.08	1.52	27.19	5.88	0	0	0	0	0	0	0	0	0	0	0	0	0	0	1	YES	Positive	YES	III	III-A	D3	2
S1158	20	155	55	22.89	5.8	3.11	47	152.61	1.66	74.36	0.76	1	0	0	0	0	0	0	0	0	0	0	0	0	0	0	YES	Positive	YES	IV-B	IV-B	D3	2
S784	27	158	46	18.43	7.87	7.06	65	245.1	0.31	12.72	8.7	0	0	0	0	0	1	0	1	0	0	0	0	0	1	0	YES	Positive	YES	I	I-A	D5	2
S1025	32	160	64.4	25.16	6.93	5.96	27	268.84	0.32	26.94	6.15	0	1	0	0	0	0	0	0	0	0	0	0	0	0	0	YES	Positive	YES	III	III-A	D5	2
S890	30	186	80	23.12	12.8	5.77	55	245.11	1.46	10.14	3.48	0	0	1	0	0	0	0	0	1	0	0	0	0	0	0	YES	Positive	YES	I	I-A	D5	2
S381	27	162	46	17.53	5.4	4.49	29	230.4	0.6	38.28	7.61	0	0	1	0	0	1	0	0	1	0	0	0	0	0	0	YES	Negative	NA	I	I-B	D6	2
S947	32	156	50	20.55	10.01	7.15	48	272.27	0.86	31.78	5.15	0	0	1	0	0	0	0	0	1	0	0	0	0	0	0	YES	Positive	YES	III	III-A	D3	1
S848	29	160	60	23.44	5.31	3.56	20	191.84	0.37	31.67	3.87	0	0	1	0	0	0	0	0	1	0	0	0	0	0	0	YES	Positive	YES	IV-B	IV-B	D5	2
S452	29	158	56	22.43	7.43	4.44	140	466.45	0.6	27.21	3.07	0	0	1	0	0	0	0	0	1	0	0	0	0	0	0	NA	NA	NA	IV-B	IV-B	NA	NA
S423	40	158	46	18.43	12.97	2.06	81	360.38	0.8	30.17	0.46	1	0	1	0	0	0	0	0	1	0	0	0	0	0	0	NA	NA	NA	I	I-B	NA	NA
S551	24	157	45.5	18.46	9.38	7.93	43	153.91	0.36	35.11	4.84	0	0	1	0	1	0	0	0	1	1	0	0	0	0	0	YES	Positive	YES	I	I-A	D3	2
S1059	25	152	45	19.48	8.35	7.28	60	97.98	0.24	0.36	6.33	0	0	1	0	0	0	0	0	1	0	0	0	0	0	0	YES	Positive	YES	I	I-B	D5	2
S1191	31	150	72	32	9.96	10.82	70	285.42	0.34	56.9	10.23	0	1	1	0	0	0	0	0	1	0	0	0	0	0	0	YES	Positive	YES	III	III-B	D5	1
S667	32	165	77	28.28	11.09	7.21	55	158.4	1.38	55.77	2.5	0	0	1	0	0	0	0	0	1	0	0	0	0	0	0	YES	Negative	NA	I	I-A	D5	2
S1389	32	153	59	25.2	10.91	2.75	37	174.22	1.07	69.68	3	0	0	0	0	0	0	0	0	0	0	0	0	0	0	1	YES	Positive	YES	I	I-B	D3	2
S849	27	160	60	23.44	7.92	3.97	37	299.38	0.79	36.81	2.27	0	0	1	0	0	0	0	0	1	0	0	0	0	0	0	YES	Negative	NA	IV-B	IV-B	D5	1
S709	34	160	60	23.44	8.23	4.99	55.4	266.59	0.78	84.05	4.07	0	0	1	0	1	0	0	0	1	0	0	0	0	0	0	NA	NA	NA	III	III-A	NA	NA
S1380	29	160	54	21.09	5.2	3.3	49.7	25.5	0.34	0.11	1.2	0	0	0	0	0	0	0	0	0	0	0	0	0	0	1	YES	Positive	YES	III	III-A	D5	2
S787	32	158	45.5	18.23	8.23	4.99	55.4	266.59	0.78	84.05	4.07	0	0	0	0	0	0	0	0	0	0	0	0	0	0	0	YES	Positive	YES	IV-B	IV-B	D3	2
S1326	33	160	56	21.88	12.15	2.02	58	129.65	0.48	41.65	1.99	0	0	0	0	0	0	0	0	0	0	0	0	0	0	1	YES	Positive	YES	III	III-A	D5	2
S457	21	161	45	17.36	9.04	6.16	56	429.76	0.82	70.21	2.98	0	0	0	0	0	0	0	1	0	0	0	0	0	1	0	NA	NA	NA	III	III-A	NA	NA
S975	34	169	64.8	22.69	17.34	12.37	51	147.33	0.48	10	0.21	1	0	0	0	0	0	0	0	0	0	0	0	0	0	0	NA	NA	NA	I	I-A	NA	NA
S707	37	161	49	18.9	9.96	5.36	44	203.82	1.09	43.67	1.99	0	0	1	0	0	0	0	0	1	0	0	0	0	0	0	YES	Negative	NA	III	III-A	D3	1
S737	31	170	71	24.57	11.05	4.33	62	294.35	0.52	22.65	1.29	0	0	1	0	0	0	0	0	1	0	0	0	0	0	0	YES	Positive	YES	III	III-A	D3	2
S977	30	156	49.3	20.26	6.46	2.89	98	200.51	0.54	11.11	0.42	1	0	0	0	1	0	0	0	0	0	0	0	0	0	0	YES	Positive	NA	I	I-A	D6	1
S1178	34	160	46	17.97	11.9	5.02	51	458.32	0.84	25.44	4.54	0	0	0	0	1	0	0	0	0	0	0	0	0	0	0	YES	Negative	NA	III	III-A	D3	2
S364	38	152	49	21.21	10.37	4.04	38	1.3	0.27	0	0.96	1	0	0	0	0	0	0	1	0	0	0	0	0	1	0	YES	Negative	NA	I	I-A	D3	2
S811	37	158	54	21.63	7.6	4.23	28	126.25	0.88	48.61	3.42	0	0	0	0	0	1	0	0	0	0	0	0	0	0	0	YES	Negative	NA	III	III-A	D5	1
S1089	39	154	48	20.24	18.98	5.44	45	101.4	0.93	59.93	0.45	1	0	0	0	0	0	0	0	0	0	0	0	0	0	0	YES	Positive	YES	I	I-B	D3	1
S576	29	165	52.2	19.17	8.77	13.72	47	254.3	0.47	36.74	2.92	0	0	1	0	0	0	0	0	1	0	0	0	0	0	0	YES	Positive	YES	III	III-B	D5	1
S447	31	152	45	19.48	9.69	3.55	43	309.78	0.53	0.13	1.28	0	0	0	0	0	0	0	0	0	0	0	0	0	0	0	YES	Positive	YES	III	III-A	D3	2
S455	30	158	55	22.03	7.54	2.91	27	386.99	0.43	46.99	2.15	0	0	1	0	1	1	0	0	1	0	0	0	0	0	0	NA	NA	NA	I	I-A	NA	NA
S1074	29	153	48	20.5	12.22	4.06	72	22.81	0.64	21.85	0.74	1	0	1	0	0	0	0	0	1	0	0	0	0	0	0	YES	Positive	YES	IV-B	IV-B	D3	2
S1397	30	153	64	27.34	9.81	52.1	166	353.95	1.23	64.18	5.18	0	0	0	0	0	0	0	0	0	0	0	0	0	0	1	YES	Positive	YES	IV-B	IV-B	D6	2
S1014	39	163	65	24.46	14.29	3.83	27	252.85	0.51	10	0.38	1	0	0	0	0	0	0	1	0	0	0	0	1	1	0	YES	Negative	NA	III	III-A	D6	1
S781	30	158	105	42.06	7.28	5.66	50	146.71	0.34	54.39	5.56	0	0	1	0	0	0	0	1	1	0	0	0	1	1	0	YES	Negative	NA	III	III-B	D5	2
S929	32	160	46	17.97	6.93	4.04	50	9.75	0.53	36.67	2.57	0	0	1	0	0	0	0	0	1	0	0	0	0	0	0	YES	Positive	YES	III	III-A	D6	2
S1343	37	163	57	21.45	6.29	3.79	41	288.8	0.65	26.42	3.23	0	0	0	0	0	0	0	0	0	0	0	0	0	0	1	YES	Positive	YES	IV-B	IV-B	D3	2
S1287	29	160	53	20.7	7.94	6.19	54	161.09	1.3	78.86	3.45	0	0	0	0	0	0	0	0	0	0	0	0	0	0	1	YES	Positive	YES	III	III-A	D5	2
S491	24	151	60	26.31	6.22	2	20	496.5	0.44	25.1	1.5	0	0	1	0	1	0	0	0	1	0	0	0	0	0	0	YES	Positive	YES	I	I-A	D6	2
S588	27	163	57	21.45	7.55	4.79	71	131.68	0.5	54.58	0.76	1	0	0	0	0	0	0	0	0	0	0	0	0	0	0	YES	Negative	NA	IV-B	IV-B	D3	2
S1153	30	155	65	27.06	10.21	4.59	32	278.42	0.7	0.7	3.16	0	0	1	0	0	0	0	0	1	0	0	0	0	0	0	YES	Negative	NA	I	I-A	D5	1
S599	28	160	80	31.25	6.94	6.1	50	342.39	1.11	120.79	13.24	0	1	1	0	0	0	0	0	1	0	0	0	0	0	0	YES	Negative	NA	III	III-A	D5	2
S1100	33	170	60	20.76	6.52	9.36	87	14	0.57	0.388	4.31	0	0	0	0	0	1	0	0	0	0	0	0	0	0	0	YES	Positive	YES	IV-B	IV-B	D5	2
S402	28	157	48	19.47	3.26	0.52	20	264.81	0.63	57.95	3.93	0	0	1	0	0	0	0	0	1	0	0	0	0	0	0	YES	Positive	YES	V	V	D5	2
S375	30	158	60	24.03	7.24	3.49	41	154.93	0.73	34.68	3	0	0	1	0	0	0	0	0	1	0	1	0	0	0	0	NA	NA	NA	IV-B	IV-B	NA	NA
S1006	25	160	60	23.44	6.11	5.33	46	513.25	0.72	58.87	6.5	0	1	0	0	0	0	0	0	0	0	0	0	0	0	0	YES	Positive	YES	I	I-B	D5	2
S833	34	165	65	23.88	6.24	4.24	31	251.11	0.57	51.46	5.1	0	0	1	0	0	0	0	0	1	0	0	0	0	0	0	YES	Positive	YES	III	III-B	D5	2
S1127	30	156.5	48.1	19.64	6.84	6.74	62	18.68	0.64	32.17	7.08	0	0	1	0	0	0	0	0	1	0	0	0	0	0	0	YES	Positive	YES	III	III-A	D5	2
S1073	31	160	50	19.53	6.55	3.51	94	363.99	0.65	44.77	6.86	0	0	1	0	0	0	0	0	1	0	0	0	0	0	0	NA	NA	NA	IV-B	IV-B	NA	NA
S769	27	158	50	20.03	5.05	5.01	25	360.68	1.1	17.39	8.43	0	0	1	0	0	0	0	0	1	0	0	0	0	0	0	YES	Positive	YES	I	I-B	D3D5	2
S1297	33	160	54.5	21.29	4.58	2.44	34	241.98	0.91	52.87	2.41	0	0	0	0	0	0	0	0	0	0	0	0	0	0	1	YES	Positive	YES	III	III-A	D5	2
S1079	30	158	43	17.22	6	4.43	52	150.41	0.2	25.97	4.46	0	0	1	1	0	0	0	0	1	0	0	0	0	0	0	YES	Positive	YES	III	III-A	D3	2
S374	38	158	48	19.23	15.35	3.89	38	354.96	0.85	66.43	0.88	1	0	1	0	0	0	0	0	1	0	0	0	0	0	0	NA	NA	NA	I	I-A	NA	NA
S733	27	161	58	22.38	9.92	16.04	39	213.91	0.15	45.98	7	0	1	1	0	0	0	0	0	1	0	0	0	0	0	0	YES	Negative	NA	III	III-B	D5	2
S753	40	156	65	26.71	8.42	2.89	55	290.34	0.36	62.4	1.67	0	0	0	0	0	1	0	0	0	0	0	0	0	0	0	YES	Positive	YES	I	I-A	D5	1
S851	40	162.5	58.4	22.12	9.44	4.19	108	438.8	0.6	45.79	0.12	1	0	0	0	0	0	0	0	0	0	0	0	0	0	0	YES	Negative	NA	III	III-A	D3	2
S514	37	159	65.8	26.03	9.4	4.33	127	203.01	0.75	77.76	2.05	0	0	1	0	0	0	0	1	0	1	0	0	1	1	0	NA	NA	NA	IV-C	IV-C1	NA	NA
S744	40	156	58.6	24.08	9.23	4.41	63	329.73	0.99	10	2.51	0	0	0	0	1	0	0	0	0	0	0	0	0	0	0	YES	Negative	NA	III	III-A	D6	2
S365	35	152	55	23.81	8.67	4.92	49	465.41	0.87	50.76	7.77	0	0	1	0	0	0	0	0	1	0	0	0	0	0	0	YES	Positive	YES	III	III-A	D5	2
S568	35	164	54	20.08	10.51	5.06	64	365.57	0.71	12.54	2.04	0	0	0	0	1	0	0	0	0	0	0	0	0	0	0	YES	Positive	YES	III	III-A	D5	2
S824	30	158	52	20.83	7	4.83	33	185.7	0.73	27.23	4.94	0	0	1	0	1	0	0	0	1	0	0	0	0	0	0	YES	Positive	YES	I	I-A	D5	2
S726	25	157	58	23.53	9.5	8.08	76	206.5	0.08	21.36	3.75	0	0	1	0	0	0	0	0	1	0	0	0	0	0	0	YES	Negative	NA	I	I-A	D6	2
S438	26	158	64	25.64	6.13	6.88	40	239.35	0.57	42.85	8.89	0	1	1	0	0	0	0	0	1	0	0	0	0	0	0	YES	Negative	NA	I	I-B	D5	2
S679	34	163	44	16.56	16.15	6.32	30	352.4	1.22	58.43	1.23	0	0	0	0	0	0	0	0	0	0	0	0	0	0	0	YES	Positive	YES	I	I-B	D5	1
S1275	28	145	50	23.78	9.85	4.44	37	217.59	0.55	12.02	4.79	0	0	0	0	0	0	0	0	0	0	0	0	0	0	1	YES	Positive	YES	III	III-B	D5	2
S456	33	157	51	20.69	4.87	1.94	46	150.14	0.44	75.23	8.85	0	1	0	0	0	0	0	0	0	0	0	0	0	0	0	YES	Negative	NA	III	III-A	D5	1
S715	29	159	51	20.17	7.49	5	58	543.29	2.03	70.19	4.81	0	0	1	0	0	0	0	0	1	0	0	0	0	0	0	YES	Negative	NA	I	I-B	D5	1
S558	37	156	46.2	18.98	8.95	5.3	49	174.95	0.55	31.18	2.51	0	0	0	0	0	0	0	1	0	0	0	0	1	1	0	YES	Positive	YES	I	I-A	D6	2
S678	27	158	47	18.83	7.69	5.87	20	289.62	0.64	38.1	10.65	0	0	1	0	0	0	0	0	0	0	1	0	0	0	0	YES	Negative	NA	I	I-A	D5	2
S430	40	160	58	22.66	10.21	3.58	42	193.65	0.75	44.74	0.88	1	0	0	0	0	0	0	0	0	0	0	0	0	0	0	YES	Positive	YES	I	I-A	D5	1
S546	32	155	50.2	20.89	6.52	5.49	20	214.04	0.74	41.54	7.19	0	0	1	0	0	0	0	0	1	0	0	0	0	0	0	YES	Positive	YES	III	III-A	D5	2
S468	34	155	54	22.48	10.82	4.18	40	361.27	1.03	10	1.68	0	0	0	0	0	0	1	0	0	0	0	0	0	0	0	YES	Negative	NA	V	V	D5	1
S923	37	160	73.6	28.75	6.72	3.01	77	516.33	0.75	87.12	1.38	0	0	1	0	0	0	0	0	1	0	0	0	0	0	0	YES	Positive	YES	III	III-A	D5	1
S378	29	150	45	20	8.14	4.89	79	199.63	1.28	29.27	5.58	0	0	1	0	0	0	0	0	1	0	0	0	0	0	0	YES	Negative	NA	IV-C	IV-C1	D5	1
S501	41	160	70	27.34	12.52	4.09	69	344.56	0.45	36.12	0.66	1	0	1	0	0	0	0	0	1	0	0	0	0	0	0	YES	Negative	NA	I	I-B	D3	2
S492	42	160	61	23.83	14.94	5.58	20	377.51	1.07	55.82	0.3	1	0	1	0	0	0	0	0	1	0	0	0	0	0	0	YES	Negative	NA	I	I-A	D3	1
S1302	31	160	56.2	21.95	7.97	5.55	77	145.04	0.2	35.65	10.01	0	0	0	0	0	0	0	0	0	0	0	0	0	0	1	YES	Positive	YES	I	I-A	D5	2
S1338	32	168	61	21.61	6.33	3.7	40	263.8	0.36	32.73	5.23	0	0	0	0	0	0	0	0	0	0	0	0	0	0	1	YES	Positive	YES	I	I-A	D5	2
S1349	26	169	65	22.76	6.31	3.19	45	322.51	0.4	41.63	2.17	0	0	0	0	0	0	0	0	0	0	0	0	0	0	1	YES	Positive	YES	I	I-B	D5	2
S916	37	152	74.4	32.2	6.08	3.18	48	372.63	0.53	61.52	3.48	0	0	1	0	0	0	0	0	1	0	0	0	0	0	0	YES	Positive	YES	I	I-B	D5	1
S384	34	162	60	22.86	13.27	17.32	75	393.3	1.97	55.9	0.48	1	0	1	0	0	0	0	0	1	0	0	0	0	0	0	YES	Negative	NA	III	III-A	D3	2
S752	42	158	58	23.23	12.62	6.38	55	239.12	1.2	80.09	1.3	0	0	0	0	0	0	0	1	0	0	0	0	0	1	0	YES	Negative	NA	I	I-A	D3	2
S1332	34	160	57	22.27	10.07	13.45	27	361.01	0.35	68.79	5.41	0	0	0	0	0	0	0	0	0	0	0	0	0	0	1	YES	Positive	YES	III	III-B	D5	2
S942	25	168	54	19.13	6.96	2.01	53	250.49	0.34	61.41	5.45	0	0	0	0	0	0	0	1	0	0	0	0	1	1	0	YES	Negative	NA	I	I-A	D5	2
S1206	28	160	59	23.05	4.08	3.68	89	812.6	0	0.28	7.06	0	1	0	0	0	0	0	0	0	0	0	0	0	0	0	YES	Positive	YES	III	III-B	D5	2
S1105	27	160	70	27.34	7.97	5.53	37	157.53	0.76	47.83	2.35	0	0	1	0	0	0	0	1	1	0	0	0	0	1	0	YES	Positive	YES	I	I-B	D5	1
S429	29	165	57	20.94	7.89	6.62	49	498.23	0.69	47.56	4.19	0	0	1	0	1	0	0	0	1	0	0	0	0	0	0	YES	Positive	YES	III	III-A	D5	2
S527	35	165	61.5	22.59	4.65	3.5	67	485.68	2.3	69.87	3.56	0	0	1	0	0	0	0	0	1	0	1	0	0	0	0	YES	Negative	NA	I	I-B	D3	2
S818	29	165	55	20.2	6.07	6.46	46	155.25	1.1	48.38	5.61	0	1	1	0	1	0	0	0	1	0	0	0	0	0	0	YES	Negative	NA	III	III-A	D5	2
S694	33	160	45	17.58	11.02	3.68	20	151.02	0.76	44.06	0.77	1	0	1	0	0	0	0	0	1	0	0	0	0	0	0	YES	Negative	NA	III	III-A	D3	2
S1085	36	163	44	16.56	10.82	2.73	66	467.65	0.81	42.06	1.08	0	0	0	1	0	0	0	0	0	0	0	0	0	0	0	YES	Negative	NA	III	III-A	D3	2
S1044	30	156	51.5	21.16	11.06	6.4	51	702	1.24	47.61	1.77	0	0	0	0	0	0	0	1	0	0	0	0	0	1	0	YES	Positive	YES	III	III-B	D6	2
S1131	28	147	51	23.6	9.76	7.25	45	367.91	0.92	46.07	3.82	0	0	1	0	0	1	0	0	1	0	0	0	0	0	0	YES	Negative	NA	I	I-A	D3	2
S918	25	155	69	28.72	6.03	2.67	36	311.11	1.06	46.43	2.82	0	0	1	0	0	0	0	0	1	0	0	0	0	0	0	YES	Positive	YES	III	III-B	D6	2
S442	41	154	55.5	23.4	8.18	2.4	20	236.04	0.27	36.06	1.83	0	0	1	0	1	0	0	0	1	0	0	0	0	0	0	NA	NA	NA	III	III-A	NA	NA
S1139	29	162	50	19.05	6.64	6.97	57	330.14	0.37	17.37	5.56	0	0	1	0	0	0	0	0	1	0	0	0	0	0	0	YES	Positive	YES	III	III-B	D3	2
S1087	38	152	63	27.27	16.75	4.4	26	73.33	0.09	55.38	0.38	1	0	0	0	0	0	0	1	0	0	0	0	0	1	0	YES	Positive	YES	III	III-A	D3	2
S1076	33	160	54	21.09	6.55	4.3	41	214.56	0.45	13.65	1.44	0	0	1	0	0	0	0	0	1	0	0	0	0	0	0	YES	Positive	YES	IV-B	IV-B	D5	2
S370	31	161	63.5	24.5	6.97	3.44	54	176.12	0.43	76.07	2.81	0	0	1	0	0	0	0	0	1	0	0	0	0	0	0	YES	Positive	YES	I	I-B	D3	2
S998	29	163	59	22.21	7.02	3.38	40	147.2	0.34	43.12	4.83	0	0	1	0	0	0	0	0	1	0	0	0	0	0	0	YES	Negative	NA	IV-B	IV-B	D3	1
S705	36	160	50	19.53	4.84	2.98	55	380.97	0.4	41.15	2.26	0	0	0	0	0	0	0	1	0	0	0	0	1	0	0	YES	Positive	YES	III	III-A	D3	2
S911	32	173	64	21.38	7.25	4.17	44	601.73	0.59	39.1	9.45	0	0	1	0	0	0	0	0	1	0	0	0	0	0	0	YES	Positive	YES	III	III-B	D5	2
S1058	32	155	58	24.14	10.35	4.33	22	82.37	0.17	28.47	5.57	0	0	1	0	0	0	0	0	1	0	0	0	0	0	0	YES	Positive	YES	I	I-A	D5	1
S1039	31	168	55	19.49	7.19	4.19	50	254.28	0.93	63	5.77	0	0	1	0	0	0	0	0	1	0	0	0	0	0	0	YES	Negative	NA	I	I-A	D5	2
S664	34	163.5	49	18.33	8.93	3.14	50	215.65	0.54	58.36	1.6	0	0	1	0	0	0	0	0	0	0	1	0	0	0	0	YES	Negative	NA	I	I-A	D5	1
S1355	34	152	55.7	24.11	7.02	4.46	53	266.59	1.54	84.05	6.17	0	0	0	0	0	0	0	0	0	0	0	0	0	0	1	YES	Positive	YES	III	III-A	D5	2
S642	38	153	62	26.49	14.99	3.06	81	349.91	0.59	19.24	0.85	1	0	0	0	0	0	0	1	0	0	0	0	0	1	0	YES	Positive	YES	II	II	D3	2
S416	39	160	50	19.53	9.36	2.94	39	298.46	0.42	38.05	1.04	0	0	0	0	0	0	0	0	0	0	0	0	0	0	0	YES	Negative	NA	III	III-A	D6	1
S569	35	160	46	17.97	7.36	3.64	41	191.18	0.57	51.02	2.65	0	0	1	0	0	0	0	0	1	0	0	0	0	0	0	YES	Positive	YES	III	III-A	D3	2
S666	33	156	48	19.72	8	6.3	39	279.05	0.69	10	4.74	0	0	0	0	1	0	0	0	0	0	0	0	0	0	0	YES	Positive	YES	III	III-A	D6	2
S474	25	160	42	16.41	9.21	2.79	123	408.8	0.13	34.38	5.36	0	1	1	0	0	0	0	0	1	0	0	0	0	0	0	YES	Negative	NA	III	III-B	D5	2
S1086	38	162	52	19.81	6.17	3.99	28	266.23	0.22	10	6.78	0	0	0	0	0	0	0	1	0	0	0	0	1	0	0	YES	Negative	NA	IV-B	IV-B	D3	2
S1352	27	165	50	18.37	9.43	13	23	238.97	0.77	143.31	2.75	0	0	0	0	0	0	0	0	0	0	0	0	0	0	1	YES	Positive	YES	IV-B	IV-B	D5	2
S1291	30	158	50	20.03	7.44	4.66	68	270.26	0.39	40.91	9.3	0	0	0	0	0	0	0	0	0	0	0	0	0	0	1	NA	NA	NA	III	III-A	NA	NA
S1327	31	155	56	23.31	6.26	4.8	40	255.61	0.46	70.04	6.49	0	0	0	0	0	0	0	0	0	0	0	0	0	0	1	YES	Positive	YES	III	III-A	D5	1
S696	31	164	52.5	19.52	4.94	6.33	72	21.2	2.24	0.33	3.64	0	0	1	0	0	0	0	0	1	0	0	0	0	0	0	YES	Positive	YES	III	III-A	D5	2
S1007	31	160.5	55.7	21.62	8.23	4.99	55.4	266.59	0.78	84.05	4.07	0	0	1	0	0	0	0	0	1	0	0	0	0	0	0	YES	Negative	NA	I	I-A	D3	2
S1271	35	160	63	24.61	5.97	2.33	34	14.2	0.33	0.27	4.88	0	0	0	0	0	0	0	0	0	0	0	0	0	0	1	NA	NA	NA	III	III-A	NA	NA
S409	26	150	64	28.44	6.81	4.46	36	173.81	0.2	40.41	5.86	0	1	0	0	0	0	0	0	0	0	0	0	0	0	0	YES	Positive	YES	III	III-A	D5	2
S948	36	168	55	19.49	11.36	4.7	94	174.6	0.2	17.08	1.63	0	0	1	0	0	0	0	0	1	0	0	0	0	0	0	YES	Positive	YES	II	II	D3	2
S870	29	156	57	23.42	7.09	9.87	57	240.89	0.56	32.44	4.73	0	0	1	0	0	0	0	0	1	0	0	0	0	0	0	YES	Positive	YES	I	I-B	D5	2
S1049	26	156	60	24.65	5.67	1.05	48	204.59	0.54	88.22	3.2	0	0	0	0	0	0	0	1	0	0	0	0	1	0	0	YES	Negative	NA	III	III-A	D5	1
S1012	34	161	52	20.06	6.73	5.43	47	337.73	1.06	47.22	5.74	0	0	1	0	0	0	0	1	1	0	0	0	0	1	0	YES	Positive	YES	I	I-A	D5	1
S560	35	157	71	28.8	18.04	3.64	34	284.85	0.74	39.26	0.58	1	0	0	0	0	0	0	0	0	0	0	0	0	0	0	YES	Positive	YES	III	III-B	D3	2
S512	33	152	60	25.97	9.46	3.32	27	178.17	0.81	63.13	0.35	1	0	1	0	0	0	0	1	1	0	0	0	0	1	0	YES	Positive	YES	III	III-A	D3	2
S587	36	153	51	21.79	6.23	5.03	77	303.35	0.54	44.35	4.08	0	0	0	0	0	0	0	1	0	0	0	0	1	0	0	YES	Positive	YES	IV-B	IV-B	D3	2
S724	32	150	45.5	20.22	9.25	16.37	45	244.2	0.75	11.45	5.79	0	0	1	0	0	0	0	0	1	0	0	0	0	0	0	YES	Positive	YES	IV-B	IV-B	D5	1
S626	27	167	62	22.23	5.83	5.13	41	230.11	0.36	39.72	4.98	0	0	1	0	0	0	0	0	1	0	0	0	0	0	0	YES	Positive	NA	I	I-B	D5	2
S1172	30	160	64	25	7.56	3.46	76	135.77	0.98	23.13	2.12	0	0	1	0	0	0	0	1	1	0	0	0	0	1	0	YES	Negative	NA	IV-B	IV-B	D3	1
S800	23	157	51.5	20.89	6.1	5.29	39	423.3	0.4	44.18	16.66	0	1	0	0	0	0	0	0	0	0	0	0	0	0	0	YES	Negative	NA	IV-B	IV-B	D5	2
S362	26	153	44	18.8	5.85	4.34	92	148.3	0.56	0.24	5.69	0	0	1	0	0	0	0	0	1	0	0	0	0	0	0	NA	NA	NA	I	I-B	NA	NA
S458	31	153	51.5	22	6.08	2.58	48	459.46	0.68	54.22	2.67	0	0	0	0	0	0	0	1	0	0	0	0	1	0	0	YES	Positive	YES	III	III-B	D5	1
S549	44	160	50	19.53	7.04	2.92	43	346.89	0.41	58.58	2.31	0	0	0	0	0	0	0	0	0	0	0	0	0	0	0	YES	Negative	NA	I	I-A	D3	3
S1328	41	158	46	18.43	6.47	3.71	36	188.38	0.41	30.84	1.76	0	0	0	0	0	0	0	0	0	0	0	0	0	0	1	YES	Negative	NA	III	III-B	D3	2
S967	32	160	69	26.95	7.91	8.02	34	255.2	1.03	67.17	6.59	0	0	0	0	0	1	0	0	0	0	0	0	0	0	0	YES	Positive	YES	I	I-A	D5	1
S1337	25	153	61.5	26.27	9.68	8.71	42	238.21	1.4	48.22	9.79	0	0	0	0	0	0	0	0	0	0	0	0	0	0	1	YES	Negative	NA	I	I-A	D5	1
S480	25	156	47	19.31	5.83	2.32	60	525.47	0.71	30.87	0.96	1	0	0	0	0	0	0	0	0	0	0	0	0	0	0	YES	Positive	YES	III	III-A	D3	2
S928	38	162	54	20.58	7.07	7.16	59	458.26	0.21	34.61	5.27	0	0	0	0	0	0	0	1	0	0	0	0	0	1	0	YES	Positive	YES	III	III-A	D3	2
S1347	23	160	65	25.39	5.41	5.24	20	284.08	0.48	40.99	6.11	0	0	0	0	0	0	0	0	0	0	0	0	0	0	1	YES	Positive	YES	III	III-B	D5	2
S1081	35	162	56	21.34	10.48	3.64	46	330.34	1.15	48.21	1.03	0	0	1	0	0	0	0	0	1	0	0	0	0	0	0	YES	Negative	NA	I	I-A	D3	2
S1215	32	163	54	20.32	10.69	4.43	64	206.52	0.39	24.75	1.57	0	0	1	0	0	0	0	0	1	0	0	0	0	0	0	YES	Positive	YES	I	I-B	D5	2
S1269	30	159	56	22.15	8.23	4.99	55.4	266.59	0.78	84.05	4.07	0	0	0	0	0	0	0	0	0	0	0	0	0	0	1	YES	Negative	NA	III	III-A	D6	2
S835	31	163	52	19.57	7.18	3.7	49	162.58	0.38	62.55	1.9	0	0	1	0	0	0	0	0	1	0	0	0	0	0	0	YES	Negative	NA	III	III-A	D3	2
S796	32	157	52	21.1	12.79	6.33	52	555.81	1.15	37.1	3.07	0	0	1	0	0	0	0	0	1	0	0	0	0	0	0	YES	Negative	NA	III	III-A	D3	2
S1175	28	152	62	26.84	10.39	2.73	47	444.37	1.7	0.25	3.05	0	0	1	0	0	0	0	0	1	0	0	0	0	0	0	NA	NA	NA	IV-B	IV-B	NA	NA
S636	32	158	56	22.43	17.61	6.93	29	333.92	0.51	92.41	1.6	0	0	0	0	0	0	0	0	0	0	0	0	0	0	0	YES	Positive	YES	III	III-A	D6	1
S1047	33	165	60	22.04	5.03	3.91	51	392.82	0.35	10.01	3.22	0	0	1	0	0	0	0	0	1	0	0	0	0	0	0	YES	Positive	YES	IV-B	IV-B	D3	2
S391	34	162	57.5	21.91	10.94	3.27	58	434.7	0.76	25.45	2.99	0	0	1	0	0	0	0	0	1	0	0	0	0	0	0	YES	Positive	YES	I	I-A	D3	2
S686	31	150	56	24.89	9.93	4.61	69	139.59	0.5	104.82	1.52	0	0	1	0	0	0	0	0	1	0	0	0	0	0	0	YES	Positive	YES	IV-B	IV-B	D3	2
S1367	31	157	48.7	19.76	8.57	7.17	60	470.04	0.49	55.04	5.45	0	0	0	0	0	0	0	0	0	0	0	0	0	0	1	YES	Negative	NA	IV-B	IV-B	D5	1
S1391	33	157	57	23.12	8.23	4.99	55.4	266.59	0.78	84.05	4.07	0	0	0	0	0	0	0	0	0	0	0	0	0	0	1	YES	Positive	YES	IV-B	IV-B	D5	2
S526	24	146	45	21.11	6.75	3.22	46	106.05	1.95	47.09	3.64	0	0	0	0	0	0	0	1	0	0	0	0	0	1	0	YES	Positive	YES	I	I-A	D5	1
S846	31	155	57.5	23.93	9.27	2.05	62	278.16	0.2	48.1	4.86	0	0	1	0	0	0	0	0	1	0	0	0	0	0	0	YES	Positive	YES	I	I-B	D5	2
S1095	27	165	60	22.04	5.99	3.91	41	185.02	0.63	53.97	11.1	0	1	0	0	0	0	0	1	0	0	0	0	1	0	0	YES	Positive	YES	III	III-B	D5	2
S934	23	160	66	25.78	5.46	2.2	63	262.1	0.57	57.38	2.54	0	0	1	0	0	1	0	1	1	0	0	0	0	1	0	YES	Negative	NA	I	I-B	D5	1
S921	31	160	49	19.14	6.42	4.59	20	214.98	1.34	39.04	9.51	0	0	1	0	0	0	0	0	0	1	0	0	0	0	0	YES	Negative	NA	III	III-A	D6	1
S856	39	151	67.2	29.47	4.77	4.25	134	95.18	0.39	16.98	0.42	1	0	1	0	0	0	0	0	1	0	0	0	0	0	0	YES	Positive	YES	III	III-A	D3	2
S590	30	150	52.5	23.33	10.62	2.24	58	177.08	0.45	10	0.96	1	0	0	0	0	0	0	1	0	0	0	0	0	1	0	YES	Negative	NA	I	I-B	D3	2
S1354	36	155	55	22.89	8.23	4.99	55.4	266.59	0.78	84.05	4.07	0	0	0	0	0	0	0	0	0	0	0	0	0	0	1	YES	Positive	YES	III	III-B	D5	2
S884	32	158	50	20.03	7.85	3.81	94	337.15	0.98	42.1	3.07	0	0	1	0	0	0	0	0	1	0	0	0	0	0	0	YES	Positive	YES	IV-B	IV-B	D3	2
S886	32	155	40	16.65	9.86	5.32	77	254.31	0.3	15.16	4.6	0	0	1	0	0	0	0	0	1	0	0	0	0	0	0	YES	Positive	YES	III	III-A	D5	2
S861	23	160	71	27.73	5.9	2.65	33	404.79	0.76	34.68	4.21	0	0	1	0	0	0	0	0	1	0	0	0	0	0	0	YES	Negative	NA	I	I-B	D5	2
S621	37	160	48	18.75	7.39	4.49	163	131.45	0.43	37.92	0.37	1	0	0	0	0	1	0	1	0	0	0	0	0	1	0	YES	Negative	NA	I	I-B	D3	2
S1202	30	152	47	20.34	7.06	4.9	88	212.03	0.83	54.85	6.08	0	0	0	0	0	0	0	1	0	0	0	0	0	1	0	YES	Positive	YES	III	III-B	D5	2
S1280	31	162	64	24.39	6.88	2.94	35	178.52	0.24	45.8	4.49	0	0	0	0	0	0	0	0	0	0	0	0	0	0	1	YES	Positive	YES	I	I-A	D3	2
S609	47	160	50	19.53	10	5.55	82	23.62	0.42	0.43	0.58	1	0	0	0	0	0	0	1	0	0	0	0	1	0	0	YES	Negative	NA	III	III-A	D3	2
S1385	21	160	45	17.58	9.04	5.89	56	268.98	0.62	54.08	7.28	0	0	0	0	0	0	0	0	0	0	0	0	0	0	1	YES	Negative	NA	I	I-B	D5	2
S472	37	156	54	22.19	5.48	3.94	52	95.8	0.59	44.22	9.38	0	1	0	0	0	1	0	0	0	0	0	0	0	0	0	NA	NA	NA	IV-B	IV-B	NA	NA
S494	29	155	56	23.31	6.66	1.6	52	177.19	0.31	45.01	1.58	0	1	0	0	0	0	0	0	0	0	0	0	0	0	0	YES	Negative	NA	I	I-A	D6	1
S400	32	166	49	17.78	10.45	7.73	63	184.43	0.99	46.04	1.6	0	1	0	0	0	0	0	0	0	0	0	0	0	0	0	YES	Positive	YES	I	I-A	D5	2
S1107	29	160	40	15.63	9.22	5.59	33	325.74	0.28	20.33	3.21	0	0	1	0	0	0	0	0	1	0	0	0	0	0	0	YES	Negative	NA	III	III-A	D5	1
S956	41	152	64	27.7	5.78	2.62	30	12	1.15	84.05	1.13	0	0	1	0	0	1	0	0	1	0	0	0	0	0	0	YES	Negative	NA	III	III-A	D3	1
S844	25	162	60	22.86	7.24	5.22	25	10.49	0.34	40.31	5.01	0	0	1	0	0	0	0	0	1	0	0	0	0	0	0	YES	Positive	YES	III	III-A	D5	2
S1300	29	153	41	17.51	6.96	5.9	65	159.5	0.85	69.88	6.6	0	0	0	0	0	0	0	0	0	0	0	0	0	0	1	YES	Positive	YES	III	III-B	D5	2
S825	29	160	63	24.61	4.67	3.59	53	204.97	0.93	62.92	6.61	0	0	1	0	0	1	0	0	1	0	0	0	0	0	0	YES	Positive	NA	III	III-A	D5	1
S1054	37	156	56.5	23.22	3.75	2.89	155	266.2	11.72	71.84	1.59	0	0	1	0	0	0	0	0	1	0	0	0	0	0	0	YES	Negative	NA	III	III-A	D5	2
S1000	44	160	70	27.34	16.66	4.13	36	121.04	0.57	60.57	0.54	1	0	1	0	0	0	0	0	1	0	0	0	0	0	0	YES	Negative	NA	I	I-A	D3	1
S1026	28	158	58	23.23	7.47	12	88	161.01	0.25	75.27	9.78	0	0	0	0	0	0	0	1	0	0	0	0	0	1	0	YES	Positive	YES	IV-B	IV-B	D5	2
S1357	28	158	55	22.03	6.82	2.61	20	347.82	2.03	72.63	2.48	0	0	0	0	0	0	0	0	0	0	0	0	0	0	1	YES	Positive	YES	IV-B	IV-B	D5	1
S760	46	155	56	23.31	12.12	5.73	124	180.95	0.45	26.96	0.11	1	0	0	0	0	0	0	0	0	0	0	0	0	0	0	YES	Negative	NA	I	I-B	D3	2
S1350	34	155	77	32.05	6.93	3.04	111	393.08	0.51	40.7	1.99	0	0	0	0	0	0	0	0	0	0	0	0	0	0	1	YES	Negative	NA	III	III-A	D3	2
S716	38	155	60	24.97	9.03	10.3	60	19.34	0.3	77.42	4.31	0	0	1	0	0	0	0	0	1	0	0	0	0	0	0	YES	Negative	NA	I	I-A	D3	2
S803	37	155	55	22.89	5.62	10.53	60	104.63	0.93	65.19	12.44	0	0	1	0	0	1	0	0	1	0	0	0	0	0	0	NA	NA	NA	V	V	NA	NA
S449	45	155	46	19.15	13.32	4.26	35	227.51	0.56	13.91	2.48	0	0	0	0	0	0	0	0	0	0	0	0	0	0	0	NA	NA	NA	III	III-A	NA	NA
S1410	29	160	55	21.48	7.95	5.33	52	826.11	0.7	50.57	6.37	0	0	0	0	0	0	0	0	0	0	0	0	0	0	1	YES	Negative	NA	IV-B	IV-B	D3	2
S580	27	165	61.4	22.55	6.01	6.03	94	194.27	0.35	31.3	6.13	0	1	1	0	0	0	0	0	1	0	0	0	0	0	0	YES	Positive	YES	I	I-B	D5	2
S1393	29	158	57	22.83	3.74	2.25	20.63	285.95	2.76	0	1.75	0	0	0	0	0	0	0	0	0	0	0	0	0	0	1	YES	Positive	YES	IV-B	IV-B	D5	1
S1010	34	155	40	16.65	5.9	3.77	72	314.73	1.35	31.32	0.47	1	0	0	0	0	0	0	1	0	0	0	0	0	1	0	YES	Negative	NA	I	I-A	D3	2
S1068	34	150	46	20.44	7.29	1.68	92	109.3	0.83	25.24	1.36	0	0	1	0	0	0	0	0	1	0	0	0	0	0	0	YES	Negative	NA	III	III-A	D3	2
S1353	32	165	52	19.1	4.69	1.88	28	418.96	0.36	27.94	5.63	0	0	0	0	0	0	0	0	0	0	0	0	0	0	1	YES	Positive	YES	III	III-A	D5	1
S1132	30	153	53	22.64	7.54	2.34	50	226.6	1.05	26.51	0.64	1	0	0	0	0	0	0	0	0	0	0	0	0	0	0	YES	Positive	YES	III	III-A	D6	1
S1163	33	165	59	21.67	8.74	3.43	63	293.97	0.24	32.62	1.45	0	0	1	0	0	0	0	0	1	0	0	0	0	0	0	YES	Positive	YES	I	I-B	D3	1
S1077	28	152	47	20.34	6.51	4.06	40	266.78	0.25	47.07	5.57	0	0	1	0	0	0	0	0	1	0	0	0	0	0	0	YES	Positive	YES	III	III-A	D5	2
S432	29	157	53	21.5	16.15	4.48	33	318.16	0.56	58.66	2.71	0	0	0	0	0	0	0	1	0	0	0	0	1	1	0	YES	Positive	YES	IV-B	IV-B	D5	1
S1369	39	158	60	24.03	13.18	6.89	45	180.81	1.05	40.07	2.8	0	0	0	0	0	0	0	0	0	0	0	0	0	0	1	YES	Negative	NA	IV-B	IV-B	D3	1
S575	25	163	55	20.7	11.45	6.22	29	290.22	0.25	20.96	0.23	1	0	0	0	0	0	0	1	0	0	0	0	0	1	0	NA	NA	NA	I	I-A	NA	NA
S1342	27	155	42	17.48	8.67	6.52	55	8.8	0.49	0.31	3.93	0	0	0	0	0	0	0	0	0	0	0	0	0	0	1	YES	Positive	YES	III	III-A	D5	2
S1152	35	155	50	20.81	9.35	7.51	34	489.55	0.87	57.8	2.92	0	0	0	0	0	0	0	1	0	0	0	0	1	0	0	YES	Negative	NA	I	I-B	D3	1
S1108	30	156	47.5	19.52	3.61	5.13	100.99	261.06	8.98	36.14	5.06	0	0	1	0	1	1	0	0	1	0	0	0	0	0	0	YES	Negative	NA	IV-B	IV-B	D5	1
S464	43	165	69	25.34	10.38	5.09	53	378.26	0.64	57.25	1.02	0	0	0	0	0	0	0	0	0	0	0	0	0	0	0	NA	NA	NA	I	I-A	NA	NA
S643	33	155	55.1	22.93	9.34	3.99	32	181.97	0.12	11.41	3.25	0	0	0	0	0	0	0	1	0	0	0	0	0	1	0	YES	Negative	NA	IV-B	IV-B	D5	2
S1288	30	160	53	20.7	12.51	3.06	65	102.04	0.28	10	1.24	0	0	0	0	0	0	0	0	0	0	0	0	0	0	1	YES	Positive	YES	III	III-A	D3D5	2
S795	29	159	60	23.73	6.75	1.46	26	83.9	0.38	44.05	1.29	0	0	1	0	0	0	0	0	1	0	0	0	0	0	0	YES	Positive	YES	I	I-A	D5	2
S736	22	163	62	23.34	8.62	4.37	36	284.41	0.5	40.17	3.17	0	0	0	1	0	0	0	0	0	0	0	0	0	0	0	YES	Positive	NA	IV-C	IV-C0	D6	1
S1294	29	152	44	19.04	7.81	9.96	71	17.51	1.08	0.77	7.07	0	0	0	0	0	0	0	0	0	0	0	0	0	0	1	YES	Positive	YES	III	III-A	D5	2
S639	32	155	53	22.06	8.66	5.75	47	251.32	0.29	10	1.47	0	0	0	0	0	0	0	1	0	0	0	0	1	0	0	NA	NA	NA	IV-B	IV-B	NA	NA
S701	29	157	50	20.28	5.21	4.7	77	220.3	0.32	32.83	21.32	0	1	1	0	0	0	0	0	1	0	0	0	0	0	0	YES	Positive	YES	I	I-A	D5	2
S963	25	160	57	22.27	7.18	2.65	36	207.09	0.54	41.46	6.3	0	0	1	0	0	0	0	0	1	0	0	0	0	0	0	YES	Negative	NA	I	I-A	D3	2
S794	25	160	50.5	19.73	7.96	4.57	64	336.4	0.53	33.46	2.74	0	0	0	0	0	0	0	1	0	0	0	0	0	1	0	YES	Positive	YES	IV-B	IV-B	D5	2
S1198	30	157	63	25.56	6.4	4.13	27	176.16	0.58	43.2	3.48	0	0	1	0	0	0	0	0	1	0	0	0	0	0	0	YES	Positive	YES	III	III-A	D3	2
S398	42	160	54	21.09	9.69	5.6	42	297.33	0.72	54.05	1.2	0	0	1	0	0	0	0	0	1	0	0	0	0	0	0	YES	Negative	NA	III	III-B	D3	1
S386	27	158	55	22.03	9.75	15.79	43	158.63	0.46	38.97	3.88	0	0	1	0	0	0	0	0	1	0	0	0	0	0	0	YES	Positive	YES	IV-B	IV-B	D5	2
S1020	32	164	63	23.42	5.28	8.43	59	139.18	0.64	70.9	9.32	0	1	0	0	0	0	0	0	0	0	0	0	0	0	0	YES	Positive	YES	IV-B	IV-B	D5	2
S936	37	159	66	26.11	6.56	4.2	41	375.22	0.83	52.69	3.61	0	0	0	0	0	1	0	0	0	0	0	0	0	0	0	YES	Negative	NA	III	III-A	D5	1
S940	41	168	58	20.55	7.43	3.56	53	239.9	1	32.01	0.4	1	0	0	0	0	0	0	1	0	0	0	0	0	1	0	YES	Negative	NA	I	I-B	D3	2
S1222	25	153	53.4	22.81	6.8	5.53	41	195.66	0.42	42.87	9.18	0	1	1	0	0	0	0	0	1	0	0	0	0	0	0	NA	NA	NA	I	I-A	NA	NA
S853	33	153	47	20.08	5.96	3.75	61	319.76	0.36	36.37	2.05	0	0	0	0	0	0	0	1	0	0	0	0	0	1	0	YES	Negative	NA	I	I-A	D3	2
S615	34	155	47.8	19.9	13.11	0.77	411	290.66	0.35	51.62	7.29	0	0	1	0	0	0	0	1	1	0	0	1	1	0	0	YES	Negative	NA	I	I-A	D5	1
S573	42	158	49	19.63	5.79	6.95	68.81	402.6	0.3	0.13	1.1	0	0	1	0	0	1	0	0	1	0	0	0	0	0	0	YES	Negative	NA	I	I-A	D3	2
S1185	42	156	46.5	19.11	13.36	3.42	56	105.69	0.38	55.11	0.35	1	0	1	0	0	1	0	0	1	0	0	0	0	0	0	YES	Negative	NA	I	I-A	D3	1
S645	33	163	60	22.58	6.28	2.29	35	205.97	0.36	48.21	4.25	0	0	1	0	0	0	0	0	1	0	0	0	0	0	0	YES	Positive	YES	I	I-A	D6	2
S930	34	158	65	26.04	6.89	2.33	42	92.4	0.54	42.8	1.3	0	0	1	0	0	1	0	0	1	1	0	0	0	0	0	YES	Negative	NA	III	III-A	D5	1
S1387	30	158	50	20.03	5.45	2.49	76	308.38	0.42	33.47	1.73	0	0	0	0	0	0	0	0	0	0	0	0	0	0	1	YES	Positive	YES	III	III-B	D3	2
S622	34	156	60	24.65	7.95	2.33	49	427.13	0.7	89.86	1.13	0	0	1	0	0	0	0	0	1	0	0	0	0	0	0	YES	Positive	YES	III	III-B	D5	1
S935	29	162	48	18.29	7.9	7.1	91	100.24	0.55	26.63	16.05	0	1	0	0	0	0	0	0	0	0	0	0	0	0	0	YES	Positive	YES	III	III-A	D6	2
S711	47	158	55	22.03	11.74	3.72	47	170.95	0.37	73.07	1.06	0	0	0	0	0	0	0	0	0	0	0	0	0	0	0	YES	Negative	NA	I	I-A	D3	1
S883	27	163	57	21.45	7.65	2.62	51	217.47	1.03	80.77	2.46	0	0	1	0	0	0	0	1	0	0	1	0	0	1	0	YES	Negative	NA	I	I-A	D6	1
S380	33	160	55	21.48	7.53	3.26	39.17	193.96	0.36	49.09	2.89	0	0	0	1	0	0	0	0	0	0	0	0	0	0	0	YES	Negative	NA	I	I-A	D6	2
S739	30	168	56	19.84	7.09	3.1	64	829.17	0.63	10	1.72	0	0	0	1	0	0	0	0	0	0	0	0	0	0	0	YES	Negative	NA	III	III-A	D5	2
S481	27	152	46	19.91	8.95	4.21	52	342.91	0.23	12.74	1.62	0	0	1	0	0	0	0	0	1	0	0	0	0	0	0	YES	Positive	NA	III	III-A	D5	1
S793	35	154	64	26.99	6.21	8.82	38	344.59	0.81	33.06	8.34	0	1	0	0	0	0	0	0	0	0	0	0	0	0	0	YES	Positive	NA	I	I-A	D3	1
S761	33	152	50.8	21.99	7.81	3.71	131	336.6	0.49	43.06	3.28	0	0	1	0	0	0	0	0	1	0	0	0	0	0	0	YES	Negative	NA	III	III-A	D3	2
S829	29	160	66	25.78	6.51	3.87	36	231.05	0.62	49.82	3.85	0	0	1	0	0	0	0	0	1	0	0	0	0	0	0	YES	Positive	YES	IV-B	IV-B	D5	1
S1069	34	163	55.5	20.89	8.43	4.9	35	368.8	0.38	35.92	3.01	0	0	1	0	0	1	0	0	1	0	0	0	0	0	0	YES	Negative	NA	III	III-B	D5	1
S782	35	153	50	21.36	9.87	3.43	110	177.44	0.26	24.71	0.66	1	0	0	0	1	0	0	0	0	0	0	0	0	0	0	YES	Positive	YES	I	I-B	D3	2
S1145	35	160	45	17.58	5.31	12.66	709	7.18	0.67	0.27	0.06	1	0	1	0	1	0	0	0	1	0	0	0	0	0	0	YES	Negative	NA	III	III-B	D6	2
S807	31	156	40	16.44	7.77	3.68	46	405.53	1.09	43.02	3.58	0	0	1	0	1	0	0	0	1	0	0	0	0	0	0	YES	Negative	NA	IV-C	IV-C1	D5	1
S792	24	158.5	65	25.87	5.9	1.54	33	277.05	0.61	50.42	6.13	0	0	0	1	0	0	0	0	0	0	0	0	0	0	0	YES	Positive	YES	III	III-A	D5	2
S379	29	150	46	20.44	6.65	3.27	49	217.69	0.96	51.14	5.34	0	0	1	0	0	0	0	0	1	0	0	0	0	0	0	YES	Negative	NA	I	I-B	D5	2
S857	36	158	68	27.24	6.23	4.07	40	281.14	0.96	34.75	3.97	0	0	1	0	0	1	0	0	1	0	0	0	0	0	0	YES	Negative	NA	III	III-A	D6	1
S893	26	152.5	66.4	28.55	8.04	4.08	28	243.54	0.76	0.36	8.91	0	0	1	0	0	0	0	0	1	0	0	0	0	0	0	YES	Negative	NA	III	III-A	D5	2
S1208	27	166	55	19.96	10.3	5.6	55	1.56	0.51	0	0.509	1	0	0	0	0	0	0	0	0	0	0	0	0	0	0	YES	Positive	YES	III	III-A	D3	2
S877	28	159	51.2	20.25	4.54	6.59	50	267.48	0.3	10	5.05	0	0	1	0	0	0	0	0	1	0	0	0	0	0	0	YES	Negative	NA	III	III-A	D5	2
S827	44	150	57.5	25.56	15.88	3.84	20	189.66	0.49	44.57	0.33	1	0	0	0	0	1	0	0	0	0	0	0	0	0	0	YES	Negative	NA	III	III-A	D3	1
S579	32	140	41.9	21.38	6.8	4.43	63	188.85	0.15	19.98	4.44	0	0	1	0	0	0	0	0	1	0	0	0	0	0	0	YES	Negative	NA	IV-B	IV-B	D5	1
S1295	30	157	46.7	18.95	6.98	5.81	36	408.97	0.59	24.5	5.39	0	0	0	0	0	0	0	0	0	0	0	0	0	0	1	NA	NA	NA	IV-B	IV-B	NA	NA
S1213	23	158	70	28.04	6.66	2.55	61	257.36	0.08	31.27	3.82	0	0	0	0	0	0	0	1	0	0	0	0	0	1	0	YES	Positive	YES	III	III-A	D3	2
S1381	28	161.5	55.5	21.28	6.54	3.81	39	276.5	0.66	51.54	5.66	0	0	0	0	0	0	0	0	0	0	0	0	0	0	1	YES	Positive	YES	III	III-A	D5	1
S489	22	160	55	21.48	6.5	2.72	42	266.59	0.48	84.05	4.33	0	1	1	0	0	0	0	0	1	0	0	0	0	0	0	YES	Negative	NA	V	V	D5	2
S1194	37	161	55	21.22	8.8	3.58	40	13.05	1.24	0.45	1.14	0	0	1	0	0	0	0	0	1	0	0	0	0	0	0	YES	Negative	NA	IV-B	IV-B	D3	2
S598	29	162	55.3	21.07	5.93	15.42	50	252.21	0.31	29.92	4.07	0	0	1	0	0	0	0	0	1	0	0	0	0	0	0	YES	Positive	YES	III	III-A	D5	2
S1031	27	161.5	55.3	21.2	6.7	3.36	71	404.91	0.39	39.24	5.16	0	0	0	0	0	0	0	1	0	0	0	0	0	1	0	YES	Negative	NA	III	III-A	D3	2
S1324	26	165	60	22.04	10.76	6.72	79	419.4	0.6	43.18	5.08	0	0	0	0	0	0	0	0	0	0	0	0	0	0	1	YES	Negative	NA	V	V	D3	1
S369	47	161	50	19.29	7.16	2.74	87	0.52	0.68	0	0.39	1	0	1	0	0	0	0	0	1	0	0	0	0	0	0	NA	NA	NA	III	III-A	NA	NA
S1027	26	159	48	18.99	9.81	3.83	42	235.34	0.86	50.35	4.07	0	0	1	0	0	0	0	0	1	0	0	0	0	0	0	YES	Positive	YES	III	III-A	D3	2
S1170	25	150	62	27.56	6.77	4.14	24	484.54	0.86	44.2	6.06	0	0	1	0	0	0	0	0	1	0	0	0	0	0	0	YES	Negative	NA	III	III-A	D5	1
S1160	26	160	68	26.56	3.03	5.23	81	177.8	0.3	114.94	24.6	0	1	0	0	0	0	0	0	0	0	0	0	0	0	0	YES	Negative	NA	I	I-A	D5	2
S377	35	164	61	22.68	22.9	8.84	45	213.32	0.97	39.54	0.32	1	0	0	0	0	0	0	0	0	0	0	0	0	0	0	YES	Negative	NA	IV-C	IV-C3	D3	1
S397	39	159	60	23.73	8.12	3.69	29	558.36	0.63	44.06	0.58	1	0	1	0	0	0	0	0	1	0	0	0	0	0	0	YES	Positive	YES	I	I-A	D6	1
S1344	31	165	58	21.3	6.26	6.43	72	381.11	1.67	37.56	9.05	0	0	0	0	0	0	0	0	0	0	0	0	0	0	1	YES	Positive	YES	III	III-A	D3	1
S1314	28	158	51	20.43	11.96	3.64	74	380.84	0.47	22.17	2.38	0	0	0	0	0	0	0	0	0	0	0	0	0	0	1	YES	Positive	YES	IV-B	IV-B	D5	2
S665	35	172	62	20.96	6.2	4.77	47	190.44	1.05	44.46	3.81	0	0	1	0	0	0	0	0	1	0	0	0	0	0	0	NA	NA	NA	I	I-B	NA	NA
S1192	29	153	56	23.92	6.29	4.45	37	437.84	0.58	63.15	9.35	0	0	0	0	0	0	1	0	0	0	0	0	0	0	0	YES	Positive	YES	III	III-A	D5	1
S1366	30	150	38	16.89	6.52	3.06	41	389.89	0.94	47.85	6.77	0	0	0	0	0	0	0	0	0	0	0	0	0	0	1	NA	NA	NA	IV-B	IV-B	NA	NA
S529	33	163	80	30.11	7.14	6.81	61	21.11	1.24	0.56	4.85	0	0	1	0	0	0	0	0	1	0	0	0	0	0	0	YES	Positive	YES	III	III-A	D5	2
S1143	27	150	46	20.44	6.85	8.18	34	152.67	0.38	66.77	2.74	0	1	0	0	0	0	0	1	0	0	0	0	0	1	0	YES	Positive	YES	III	III-A	D5	1
S1090	31	171	65.5	22.4	7.6	2.49	46	318.42	0.63	52.14	2.34	0	0	1	0	0	0	0	0	1	0	0	0	0	0	0	YES	Positive	YES	I	I-B	D3	2
S789	30	160	49	19.14	6.13	4.16	88	730.1	2.16	43.61	2.83	0	0	1	0	0	0	0	0	1	0	0	0	0	0	0	YES	Positive	NA	I	I-A	D6	1
S613	22	156	60	24.65	8.1	3.39	63	333.59	1.42	51.18	1.76	0	0	1	0	0	0	0	0	1	0	0	0	0	0	0	YES	Negative	NA	IV-B	IV-B	D5	2
S988	27	148	62	28.31	5.76	4.83	50	221.65	0.59	44.33	6.77	0	0	0	0	0	0	0	1	0	0	0	0	1	0	0	YES	Positive	YES	III	III-A	D5	2
S1106	33	161.5	67	25.69	5.72	1.56	40	153.88	0.24	57.03	11.58	0	1	0	0	0	0	0	0	0	0	0	0	0	0	0	NA	NA	NA	IV-B	IV-B	NA	NA
S873	29	156	59	24.24	6.56	3.67	39	416.15	0.29	24.52	5.26	0	0	1	0	0	0	0	1	0	1	0	0	0	1	0	YES	Negative	NA	III	III-A	D5	2
S616	32	150	52	23.11	12.07	5.05	49	351.07	0.64	30.94	2.05	0	0	1	0	0	0	0	0	1	0	0	0	0	0	0	YES	Positive	YES	III	III-A	D5	1
S497	23	155	45	18.73	7.39	4.51	56	266.59	1.28	84.05	5.25	0	0	1	0	0	0	0	0	1	0	0	0	0	0	0	YES	Negative	NA	I	I-B	D5	2
S566	27	155	54.5	22.68	6.72	1.56	52	445.35	0.25	45.18	0.98	1	0	0	0	0	0	0	0	0	0	0	0	0	0	0	YES	Negative	NA	III	III-B	D5	1
S981	27	158	49.6	19.87	13.88	3.95	29	287.8	0.26	24.12	1.11	0	0	1	0	0	0	0	0	1	0	0	0	0	0	0	YES	Negative	NA	III	III-A	D5	2
S605	27	159	56	22.15	14.09	6.9	25	9.76	0.53	28.71	3.67	0	0	0	0	0	0	1	0	0	0	0	0	0	0	0	YES	Positive	YES	III	III-B	D3	2
S1205	30	161	77	29.71	2.13	0.38	20	175.73	1.06	13.75	5.61	0	0	1	0	0	0	0	0	1	0	0	0	0	0	0	YES	Negative	NA	III	III-B	D3	2
S684	31	150	50	22.22	11.08	2.85	41	208.27	0.17	62.91	1.35	0	0	0	0	0	0	0	1	0	0	0	0	1	0	0	YES	Positive	YES	III	III-A	D3	2
S1173	27	156	70	28.76	8.28	4.59	53	192.73	0.4	10	3.65	0	0	1	0	0	0	0	0	1	0	0	0	0	0	0	YES	Negative	NA	I	I-B	D3	2
S1165	35	160	55	21.48	19.6	6.75	28	175.57	0.29	23.22	0.41	1	0	0	0	0	0	0	1	0	0	0	0	1	0	0	NA	NA	NA	III	III-B	NA	NA
S1123	29	158	44	17.63	7.01	2.63	62	143.1	0.51	0.19	2.34	0	0	1	0	0	0	0	0	1	0	0	0	0	0	0	YES	Positive	YES	III	III-A	D5	2
S1351	23	158	60	24.03	7.13	3.34	31	211.16	0.36	34.49	7.07	0	0	0	0	0	0	0	0	0	0	0	0	0	0	1	NA	NA	NA	I	I-A	NA	NA
S757	34	158	55	22.03	9.31	6.07	67	248.65	0.97	49.19	1.44	0	0	1	0	0	0	0	0	1	0	0	0	0	0	0	YES	Positive	YES	I	I-B	D5	1
S1119	26	161	65.9	25.42	8.03	2.72	40	283.73	0.65	62.79	3.33	0	0	1	0	0	0	0	0	1	0	0	0	0	0	0	YES	Negative	NA	I	I-A	D5	2
S483	33	155	69	28.72	10.73	3.82	33	170	0.41	46.77	0.54	1	0	1	0	0	0	0	0	1	0	0	0	0	0	0	YES	Positive	YES	III	III-A	D3	1
S638	36	155	55	22.89	8.81	5.22	47	158.29	0.84	36.14	3.08	0	0	0	0	0	0	0	1	0	0	0	0	1	1	0	YES	Negative	NA	IV-C	IV-C3	D3	2
S902	27	172	64	21.63	7.81	4.72	48	184.45	0.46	50.9	2.45	0	0	1	0	0	0	0	0	1	0	0	0	0	0	0	YES	Positive	YES	I	I-A	D5	1
S420	43	160	47	18.36	8.74	6.5	20	920.96	1.23	26.59	1.58	0	0	1	0	0	0	0	0	1	0	0	0	0	0	0	YES	Negative	NA	I	I-B	D3	2
S941	31	156	56	23.01	8.83	5.35	42	347.01	0.78	75.01	3.53	0	0	1	0	0	0	0	0	1	0	0	0	0	0	0	YES	Positive	YES	III	III-A	D3	2
S408	32	158	53	21.23	5.95	1.58	28	218.31	1.3	64.55	5.45	0	0	1	0	0	0	0	0	1	0	0	0	0	0	0	YES	Positive	YES	I	I-B	D6	2
S863	27	152	44	19.04	9.98	4.72	51	259.12	1.2	61.73	2.89	0	0	1	0	0	0	0	0	1	0	0	0	0	0	0	YES	Positive	YES	IV-B	IV-B	D5	1
S1072	40	150	61	27.11	4.92	6.2	34.87	1.11	0	0	4.07	0	0	0	0	0	1	0	1	0	0	0	0	0	1	0	YES	Negative	NA	III	III-A	D5	1
S663	41	155	55	22.89	7.92	1.87	46	120.85	0.53	48.43	0.75	1	0	0	0	0	0	0	0	0	0	0	0	0	0	0	YES	Negative	NA	I	I-A	D6	1
S676	33	158	47	18.83	9.84	4.92	35	652.8	0.32	23.25	5.15	0	0	1	0	0	0	0	0	1	0	0	0	0	0	0	YES	Positive	YES	I	I-A	D5	1
S1055	31	162	64	24.39	6.19	10.32	51	200.33	0.18	64.92	13.9	0	1	1	0	0	0	0	0	1	0	0	0	0	0	0	YES	Positive	YES	III	III-B	D5	2
S1184	29	158	48	19.23	15.78	4.02	55	600.9	1.2	93.37	0.56	1	0	0	0	0	0	0	1	0	0	0	0	0	1	0	YES	Negative	NA	III	III-A	D3	2
S1003	39	160	65	25.39	9.02	7.72	58	804.5	0.73	0.21	4.9	0	0	1	0	0	0	0	0	1	0	0	0	0	0	0	YES	Negative	NA	III	III-A	D5	1
S813	32	161	49	18.9	10.74	4.9	27	179.38	0.5	18.56	5.8	0	0	1	0	0	0	0	0	1	0	0	0	0	0	0	YES	Positive	YES	IV-B	IV-B	D3	2
S775	33	155	50	20.81	10.02	3.13	45	266.59	0.7	84.05	2.24	0	0	1	0	0	0	0	0	1	0	0	0	0	0	0	YES	Negative	NA	IV-B	IV-B	D5	2
S1408	43	156	48	19.72	8.03	1.39	56	344.98	0.33	27.24	1.23	0	0	0	0	0	0	0	0	0	0	0	0	0	0	1	YES	Positive	YES	III	III-A	D3	2
S1147	28	159	66	26.11	4.88	2.43	35	291.2	0.78	33.65	5.05	0	1	0	0	0	0	0	0	0	0	0	0	0	0	0	YES	Positive	YES	III	III-A	D5	1
S852	30	162	65	24.77	7.34	9.29	60	215.98	0.84	0.61	4.63	0	0	1	0	0	0	0	0	1	0	0	0	0	0	0	YES	Negative	NA	III	III-A	D5	2
S412	38	162	63	24.01	9.86	3.05	20	112.24	0.62	19.58	0.51	1	0	1	0	0	0	0	0	1	0	0	0	0	0	0	YES	Negative	NA	IV-C	IV-C1	D3	2
S1293	30	158	53	21.23	7.62	3.84	48	347.33	0.9	26.19	13.08	0	0	0	0	0	0	0	0	0	0	0	0	0	0	1	YES	Positive	YES	I	I-A	D6	2
S670	33	158	70	28.04	4.77	2.37	23	17.1	0.32	28	5.29	0	0	0	0	0	1	1	0	0	0	0	0	0	0	0	YES	Positive	YES	I	I-B	D3	1
S389	29	160	67	26.17	5.45	3.16	67	170.14	0.8	83.62	3.23	0	0	1	0	0	0	0	0	1	0	0	0	0	0	0	YES	Positive	YES	III	III-A	D5	2
S830	38	160.5	60.6	23.52	10.63	3.01	76	299.68	0.5	64.98	0.54	1	0	0	0	0	0	0	1	0	0	0	0	1	0	0	NA	NA	NA	III	III-A	NA	NA
S1062	28	162	46	17.53	7	0.93	25	11.9	0.44	0.36	3.42	0	0	1	0	0	0	0	0	1	0	0	0	0	0	0	YES	Positive	YES	IV-B	IV-B	D3	2
S774	25	168	67	23.74	6.21	14.18	61	250.87	0.42	89.48	16.25	0	1	1	0	0	0	0	1	1	0	0	0	1	0	0	YES	Positive	YES	I	I-A	D5	2
S1316	40	162	60	22.86	9.13	4.12	46	233.19	0.63	39.9	2.05	0	0	0	0	0	0	0	0	0	0	0	0	0	0	1	YES	Negative	NA	I	I-A	D3	2
S1135	32	166	85	30.85	6.74	2.29	46	240.96	0.27	24.43	3.13	0	0	1	0	0	0	0	0	1	0	0	0	0	0	0	YES	Negative	NA	III	III-A	D3	2
S1334	28	156	49	20.13	6.34	5.12	36	312.36	0.5	29.12	4.07	0	0	0	0	0	0	0	0	0	0	0	0	0	0	1	YES	Positive	YES	III	III-A	D5	2
S1037	29	162	75	28.58	7.81	3.65	46	230.79	0.34	16.97	1.78	0	0	1	0	0	0	0	0	1	0	0	0	0	0	0	YES	Negative	NA	III	III-A	D3	2
S1404	30	159	53	20.96	10.66	7.05	46	875.94	1.17	47.27	5.73	0	0	0	0	0	0	0	0	0	0	0	0	0	0	1	YES	Negative	NA	I	I-A	D6	2
S763	27	155	55	22.89	6.24	3.24	28	531.8	0.23	37.5	3.23	0	0	1	0	0	0	0	0	1	0	0	0	0	0	0	YES	Positive	YES	IV-B	IV-B	D5	2
S1118	26	165	65	23.88	6.66	7.43	81	187.79	1.88	55.51	8.76	0	1	1	0	0	0	0	0	1	0	0	0	0	0	0	YES	Positive	YES	III	III-A	D5	1
S1329	41	150	65	28.89	13.21	5.81	48	102.7	0.35	34.88	1.18	0	0	0	0	0	0	0	0	0	0	0	0	0	0	1	YES	Negative	NA	III	III-A	D3	1
S648	34	160	46.5	18.16	7.67	4.79	31	505.98	1.01	78.32	0.8	1	0	0	0	0	0	0	0	0	0	0	0	0	0	0	YES	Negative	NA	I	I-A	D6	1
S917	26	155	53	22.06	6.82	3.18	38	489.91	0.61	48.84	3.84	0	1	0	0	0	0	0	0	0	0	0	0	0	0	0	YES	Positive	YES	III	III-B	D5	2
S1130	31	155	55	22.89	6.9	2.7	34	153.33	0.41	47.81	3.54	0	0	1	0	0	0	0	0	1	0	0	0	0	0	0	YES	Negative	NA	III	III-A	D5	2
S562	30	163	51	19.2	7.12	4.69	54	211	0.46	0.2	2.83	0	0	0	0	0	0	0	1	0	0	0	0	1	0	0	YES	Positive	YES	IV-C	IV-C1	D5	2
S1226	33	158	52	20.83	9.24	2.9	58	215.53	0.82	53.63	2.13	0	0	0	0	0	0	1	0	0	0	0	0	0	0	0	YES	Negative	NA	IV-B	IV-B	D3	2
S604	25	152	58	25.1	5.99	10.74	40	216.31	0.93	82.82	13	0	1	0	0	0	0	0	0	0	0	0	0	0	0	0	YES	Negative	NA	III	III-A	D5	1
S866	28	158	48	19.23	8.26	3.03	20	102.48	0.97	28.31	2.95	0	0	1	0	0	0	0	0	1	0	0	0	0	0	0	NA	NA	NA	I	I-A	NA	NA
S1009	34	158	50	20.03	7.06	3.04	49	451.28	0.85	38.89	1.72	0	0	1	0	0	0	0	0	1	0	0	0	0	0	0	YES	Positive	YES	III	III-B	D5	1
S926	33	150	48	21.33	15.8	2.39	70	220.13	0.43	10	0.59	1	0	0	0	1	0	0	0	0	0	0	0	0	0	0	YES	Positive	NA	III	III-A	D3	2
S1323	33	156	57	23.42	10.09	6.35	97	176.33	0.28	31.92	1.27	0	0	0	0	0	0	0	0	0	0	0	0	0	0	1	NA	NA	NA	I	I-A	NA	NA
S601	36	166	61	22.14	9.6	3.09	60	249.85	1.28	44.06	1.82	0	0	1	0	0	0	0	1	1	0	0	0	0	1	0	YES	Positive	YES	III	III-A	D3	2
S987	31	159	58	22.94	10.19	3.64	46	26.9	0.46	0.54	1.08	0	0	1	0	0	0	0	0	1	0	0	0	0	0	0	YES	Positive	YES	III	III-A	D3	2
S933	38	160	59.5	23.24	9.47	2.42	45	499.35	0.27	22.51	0.75	1	0	0	0	0	0	0	1	0	0	0	0	0	1	0	YES	Positive	YES	IV-B	IV-B	D3	2
S1403	27	153	60	25.63	8.98	1.31	40	411.4	0.3	53.65	3.16	0	0	0	0	0	0	0	0	0	0	0	0	0	0	1	YES	Negative	NA	I	I-A	D3	2
S530	38	155	48.5	20.19	9.17	2.74	52	194.7	1.35	0.23	2.87	0	0	0	0	0	0	0	1	0	0	0	0	0	1	0	YES	Negative	NA	I	I-A	D3	1
S641	42	158	48	19.23	5.15	0.45	30	213.89	0.75	98.34	0.1	1	0	1	0	0	0	0	0	1	0	0	0	0	0	0	NA	NA	NA	III	III-A	NA	NA
S372	31	162	51	19.43	7.44	14.76	103	448.71	0.97	45.03	7.67	0	1	1	0	0	0	0	0	1	0	0	0	0	0	0	YES	Negative	NA	I	I-A	D5	2
S882	31	156	64	26.3	16.73	3.75	30	197.49	0.49	27.37	0.29	1	0	0	0	1	0	0	0	0	0	0	0	0	0	0	YES	Positive	YES	III	III-A	D3D6	2
S520	29	160	62	24.22	15.49	3.19	33	10	0.7	26.69	1.05	0	0	1	0	1	0	0	0	1	0	0	0	0	0	0	YES	Negative	NA	III	III-B	D3	2
S437	39	158	52	20.83	9.21	3.84	52	131.69	0.6	16.07	2.16	0	0	1	0	0	1	0	0	1	0	0	0	0	0	0	YES	Positive	YES	I	I-A	D5	2
S823	35	153	40	17.09	12.76	7.76	30	518.68	0.57	41.19	0.68	1	0	1	0	0	0	0	0	1	0	0	0	0	0	0	YES	Negative	NA	III	III-A	D3	2
S685	39	158	58	23.23	3.46	1.89	82	13.99	0.32	54.55	0.29	1	0	0	0	0	0	0	0	0	0	0	0	0	0	0	YES	Negative	NA	I	I-B	D6	1
S970	25	160	48	18.75	8.45	16.31	101	351.52	2.62	61.36	13	0	1	0	0	0	0	0	0	0	0	0	0	0	0	0	YES	Positive	YES	IV-B	IV-B	D5	1
S1219	29	158	51	20.43	7.4	2.22	27	289.2	1.03	40.7	3.79	0	0	1	0	0	0	0	0	1	0	0	0	0	0	0	YES	Positive	YES	I	I-B	D3	2
S950	25	155	59	24.56	7.05	3.42	70	153.91	1.31	40.3	3.55	0	0	0	0	0	0	0	1	0	0	0	0	1	0	0	YES	Positive	YES	III	III-A	D6	2
S698	35	150	46	20.44	7.38	4.54	158	21.85	0.3	0.95	1.71	0	0	0	0	0	0	0	0	0	0	0	0	0	0	0	YES	Negative	NA	I	I-A	D3	2
S498	26	155	45	18.73	7.74	3.83	80	13.15	1.01	0.67	5.47	0	0	1	0	1	0	0	0	1	0	0	0	0	0	0	YES	Negative	NA	I	I-A	D5	1
S1221	28	162	58.5	22.29	7.73	4.99	33	498.82	0.49	27.59	4.32	0	0	1	0	0	0	0	0	1	0	0	0	0	0	0	YES	Negative	NA	I	I-A	D5	1
S394	27	166	56	20.32	5.8	5.33	67	273.73	0.55	53.91	7.32	0	1	0	0	0	0	0	0	0	0	0	0	0	0	0	NA	NA	NA	I	I-A	NA	NA
S596	25	160	62	24.22	8.72	3.68	54	302.75	0.72	43.81	6.48	0	0	1	0	0	0	0	0	1	0	0	0	0	0	0	YES	Negative	NA	I	I-B	D5	2
S850	31	158	62	24.84	7.74	14.43	82	162.05	0.66	102.28	11.99	0	1	0	0	0	0	0	0	0	0	0	0	0	0	0	YES	Positive	YES	IV-B	IV-B	D5	2
S500	27	145	54	25.68	8.2	13.5	49.5	11.7	0.28	0.43	1.25	0	0	0	0	0	0	0	1	0	0	0	0	0	1	0	YES	Positive	YES	IV-B	IV-B	D3	2
S1365	28	150	54.5	24.22	6.65	5.05	41	262.17	0.36	33.81	10.21	0	0	0	0	0	0	0	0	0	0	0	0	0	0	1	YES	Positive	YES	I	I-B	D5	2
S1034	24	156	67	27.53	4.57	8.68	49	139.76	1.01	50.76	17.66	0	1	1	0	0	0	0	0	1	0	0	0	0	0	0	YES	Negative	NA	IV-B	IV-B	D5	2
S955	31	156	45	18.49	7.12	11.56	73	11.49	0.55	0.4	12.45	0	1	1	0	0	0	0	0	1	0	0	0	0	0	0	YES	Positive	YES	III	III-A	D5	1
S772	24	163	55	20.7	7.25	2.77	48	948.25	1.17	60.34	3.33	0	0	1	0	0	0	0	0	1	0	0	0	0	0	0	YES	Positive	YES	III	III-A	D5	2
S415	33	164	57	21.19	8.56	5.67	68	164.8	0.73	70.32	3.44	0	0	0	0	0	0	0	1	0	0	0	0	0	1	0	NA	NA	NA	III	III-A	NA	NA
S1207	31	165	65	23.88	8.4	4.88	33	543.19	0.43	31.57	5.81	0	1	1	0	0	0	0	0	1	0	0	0	0	0	0	YES	Positive	YES	III	III-A	D3	2
S876	29	156	66.8	27.45	7.63	6.76	128	144.98	0.45	45.29	1.07	0	0	1	0	0	0	0	0	1	0	0	0	0	0	0	NA	NA	NA	III	III-A	NA	NA
S399	35	155	52	21.64	6.31	2.14	52	149.31	0.68	31.36	4.6	0	0	1	0	0	0	0	1	1	0	0	0	0	1	0	YES	Negative	NA	III	III-B	D5	1
S523	40	163	68	25.59	7.66	1.57	34	343.36	0.85	26.88	0.71	1	0	0	0	0	0	0	1	0	0	0	0	1	1	0	YES	Negative	NA	IV-B	IV-B	D3	2
S574	29	165	69.3	25.45	6.42	8.23	82	347.4	0.49	34.81	5.68	0	0	1	0	0	0	0	0	1	0	0	0	0	0	0	YES	Negative	NA	III	III-A	D5	2
S1124	34	158	106	42.46	5.75	2.54	35	317.31	0.49	19.69	3.01	0	0	1	0	0	0	0	0	1	0	0	0	0	0	0	YES	Negative	NA	IV-B	IV-B	D3	2
S507	30	164	48.5	18.03	8.26	4.97	55.36	260.86	0.76	41.55	7.87	0	0	1	1	0	0	0	0	1	0	0	0	0	0	0	YES	Negative	NA	III	III-A	D5	2
S553	28	160	80	31.25	5.99	2.72	45	249.62	0.59	86.42	2.28	0	0	1	0	0	0	0	0	1	0	0	0	0	0	0	YES	Positive	YES	I	I-A	D5	1
S467	35	160	51	19.92	9.89	6.99	91.05	353.36	0.57	36.54	1.17	0	0	0	0	1	0	0	0	0	0	0	0	0	0	0	YES	Negative	NA	I	I-A	D3	2
S702	31	169	61	21.36	8.38	10.78	79	98.79	0.81	53.33	21.04	0	1	0	0	0	0	0	0	0	0	0	0	0	0	0	YES	Positive	NA	V	V	D5	1
S959	29	160	52	20.31	7.08	5.31	63	11.1	0.29	0.24	5.33	0	0	0	0	0	0	0	1	0	0	0	0	1	0	0	YES	Positive	YES	IV-B	IV-B	D3	1
S446	36	150	55	24.44	6.21	3.99	58	266.59	0.76	84.05	5.01	0	0	1	0	0	0	0	0	1	0	0	0	0	0	0	YES	Negative	NA	I	I-B	D5	1
S1364	38	155	63	26.22	6.5	2.75	71	162.95	1.36	37.99	6.44	0	0	0	0	0	0	0	0	0	0	0	0	0	0	1	YES	Positive	YES	III	III-A	D6	1
S747	31	155	51.5	21.44	7.56	3.66	51	10.38	0.65	17.97	0.55	1	0	0	0	1	0	0	0	0	0	0	0	0	0	0	YES	Positive	YES	I	I-B	D5	1
S1115	35	156	55.9	22.97	6.82	3.5	37	391.02	1.09	43.88	3.04	0	0	0	0	0	0	0	1	0	0	0	0	1	0	0	YES	Positive	YES	III	III-B	D6	2
S631	25	163	54	20.32	2.85	3.69	150	149.3	16.31	93.3	1.69	0	0	1	0	0	0	0	1	1	0	0	0	0	1	0	YES	Negative	NA	III	III-A	D5	2
S1140	40	164	71	26.4	8.23	4.99	55.4	266.59	0.78	84.05	4.07	0	0	1	0	0	0	0	0	1	0	0	0	0	0	0	NA	NA	NA	III	III-A	NA	NA
S895	34	155	52	21.64	7.76	5.94	64	728.25	0.77	16.32	2.19	0	0	0	0	0	0	0	1	0	0	0	1	0	0	0	YES	Positive	YES	III	III-A	D3	1
S828	37	160	57	22.27	9.18	5.79	38	328.14	0.43	22.33	2.85	0	0	1	0	0	0	0	0	1	0	0	0	0	0	0	YES	Negative	NA	I	I-A	D3	2
S495	32	153.3	48.8	20.77	9.49	3.97	32	209.46	0.48	35.97	2.47	0	0	0	0	0	1	0	0	0	0	0	0	0	0	0	YES	Negative	NA	III	III-A	D6	1
S376	27	162	71.3	27.17	12.44	2.14	27	234.9	0.53	0.115	0.14	1	0	1	1	0	0	0	0	1	0	0	0	0	0	0	YES	Negative	NA	III	III-A	D3	1
S809	26	156	55	22.6	6.97	2.93	54	127.68	1.03	51.07	1	0	0	0	0	0	0	0	1	0	0	0	0	0	1	0	YES	Positive	YES	I	I-B	D3	2
S404	27	153	55.8	23.84	8.4	6.43	69	177.99	0.7	73.68	3.82	0	0	1	0	0	0	0	0	1	0	0	0	0	0	0	YES	Negative	NA	III	III-A	D5	2
S1309	26	167	68	24.38	5.97	2.83	43	157.08	0.61	49.16	4.48	0	0	0	0	0	0	0	0	0	0	0	0	0	0	1	YES	Positive	YES	I	I-A	D5	2
S1218	31	152	45	19.48	6.42	3.03	39	882.64	0.55	44.42	5.3	0	0	0	0	0	0	0	1	0	0	0	0	1	0	0	YES	Positive	YES	III	III-B	D5	1
S968	32	158	55	22.03	9.77	2.32	67	31.2	2.15	0.17	0.68	1	0	1	0	0	0	0	0	1	0	0	0	0	0	0	YES	Negative	NA	I	I-A	D3	2
S892	35	155	65	27.06	8.23	4.99	55.4	266.59	0.78	84.05	4.07	0	0	1	0	0	1	0	0	1	0	1	0	0	0	0	NA	NA	NA	I	I-A	NA	NA
S462	33	156	42	17.26	13.36	6.12	30	523.99	1.16	52.8	1.05	0	0	0	0	0	0	0	1	0	0	0	0	0	1	0	YES	Negative	NA	I	I-A	D3	2
S435	25	158	59	23.63	6.82	4.43	42	214.58	0.41	46.12	9.37	0	1	1	0	0	0	0	0	1	0	0	0	0	0	0	YES	Positive	YES	IV-B	IV-B	D5	1
S817	30	158	70	28.04	4.63	2.53	42	391.92	0.97	38.72	11.13	0	1	1	0	0	0	0	1	1	0	0	0	0	1	0	YES	Positive	YES	I	I-B	D5	2
S989	27	158	48	19.23	12.49	7.12	48	446.1	1.07	44.63	1.73	0	0	1	0	0	0	0	0	1	0	0	0	0	0	0	YES	Positive	YES	III	III-B	D3	2
S1195	30	165	66	24.24	5.94	11.61	64	152.76	0.57	80.33	13.54	0	1	1	0	0	0	0	0	1	0	0	0	0	0	0	YES	Negative	NA	III	III-B	D5	2
S1210	31	156	60	24.65	11.22	2.7	27	114.62	0.42	27.04	1.52	0	0	1	0	0	0	0	0	1	0	0	0	0	0	0	YES	Negative	NA	IV-B	IV-B	D3	2
S677	31	154	56	23.61	9.61	16.58	103	340.91	0.52	64.25	3.31	0	0	0	1	0	0	0	0	0	0	0	0	0	0	0	NA	NA	NA	IV-C	IV-C1	NA	NA
S1390	27	165	56.5	20.75	9.86	4.28	41	423.69	0.49	56.52	2.49	0	0	0	0	0	0	0	0	0	0	0	0	0	0	1	YES	Positive	YES	III	III-B	D5	2
S436	31	155	50	20.81	7.47	4.48	74.39	286.74	0.35	27.98	18.1	0	1	1	0	0	0	0	0	1	0	0	0	0	0	0	YES	Positive	YES	I	I-A	D5	2
S561	36	154	52	21.93	4.89	7.96	29	296.07	0.48	60.67	12.16	0	1	1	0	0	1	0	0	1	0	0	0	0	0	0	YES	Negative	NA	III	III-A	D5	1
S1141	26	149	43.8	19.73	1.75	3.34	20	215.61	0.3	27.27	12.4	0	1	1	0	0	0	0	0	0	0	1	0	0	0	0	YES	Negative	NA	III	III-A	D5	2
S887	31	150	45	20	6.68	7.72	38	277.87	0.47	30.39	7.45	0	0	0	0	0	0	0	1	0	0	0	0	1	1	0	YES	Negative	NA	III	III-A	D5	2
S1299	37	159	58	22.94	9.72	3.08	51	799.69	0.37	18.99	1.69	0	0	0	0	0	0	0	0	0	0	0	0	0	0	1	YES	Positive	YES	III	III-B	D3	2
S1183	33	155	59	24.56	4.66	2	23	207.02	0.3	0.22	2.46	0	0	0	0	0	0	0	1	0	0	0	0	1	0	0	YES	Negative	NA	IV-B	IV-B	D3	2
S585	24	165	49	18	6.5	4.6	20	23.88	1.05	0.43	5.53	0	0	1	0	0	0	0	0	1	0	0	0	0	0	0	YES	Positive	YES	I	I-A	D5	1
S1065	31	160	53	20.7	8.83	4.11	42	309.35	0.92	44.19	13.39	0	0	1	0	1	0	0	0	1	0	0	0	0	0	0	YES	Positive	YES	I	I-B	D5	1
S860	33	160	53	20.7	8.53	11.42	65	326.01	0.63	36.79	5.03	0	0	1	0	0	0	0	0	1	0	0	0	0	0	0	YES	Positive	YES	IV-B	IV-B	D5	1
S1378	29	151.5	43.8	19.08	8.8	4.8	30	510.49	0.65	10	4.17	0	0	0	0	0	0	0	0	0	0	0	0	0	0	1	YES	Negative	NA	I	I-A	D3	2
S783	31	162	49	18.67	5.63	3.77	58	12.1	0.93	0.16	5.41	0	0	1	0	0	0	0	1	1	0	0	0	1	0	0	YES	Positive	YES	IV-B	IV-B	D5	2
S659	27	153	68.5	29.26	5.35	2.08	46	165.01	0.62	54.69	6.78	0	0	1	0	0	0	0	0	1	0	0	0	0	0	0	YES	Positive	YES	I	I-A	D5	1
S735	33	158	57	22.83	6.5	9.96	55	130.43	0.75	46.28	12.28	0	1	0	0	0	0	0	0	0	0	0	0	0	0	0	YES	Positive	YES	I	I-A	D5	2
S431	30	160	50	19.53	6.52	4.57	76	180.79	1.27	107.45	8.6	0	1	1	0	0	0	0	0	1	0	0	0	0	0	0	YES	Negative	NA	I	I-A	D6	2
S1022	31	152	49	21.21	6.9	3.55	45	239.43	0.59	27.53	2.67	0	0	1	0	0	0	0	0	1	0	0	0	0	0	0	YES	Negative	NA	III	III-A	D5	1
S919	36	157	55	22.31	12.73	2.86	39	262.38	0.77	19.41	0.37	1	0	0	0	0	0	0	0	0	0	0	0	0	0	0	YES	Negative	NA	III	III-A	D3	1
S674	25	160	57.5	22.46	6.95	5.39	41	291.1	0.84	39.03	4.53	0	0	0	0	0	0	0	1	0	0	0	0	1	0	0	YES	Positive	YES	IV-B	IV-B	D5	2
S894	40	160	59	23.05	11.52	3.54	52	223.31	0.84	38.95	0.23	1	0	0	0	0	1	0	1	0	0	0	0	0	1	0	YES	Negative	NA	III	III-A	D5	1
S594	25	151	49	21.49	11.03	21.69	54	371.47	0.26	73.65	22.43	0	1	0	0	0	0	0	0	0	0	0	0	0	0	0	YES	Positive	YES	I	I-A	D5	1
S1281	32	165	60	22.04	8.52	3.27	68	207.79	0.81	63.49	3.88	0	0	0	0	0	0	0	0	0	0	0	0	0	0	1	YES	Positive	YES	III	III-B	D3	2
S382	32	158	42	16.82	11.9	24.3	68.2	27.4	0.43	0.54	3.72	0	0	1	0	0	0	0	0	1	0	0	0	0	0	0	YES	Positive	YES	III	III-A	D5	2
S479	36	163	60	22.58	10.15	4.99	66	251.44	0.37	22.08	3.87	0	0	1	0	0	1	0	0	1	0	0	0	0	0	0	YES	Positive	YES	III	III-A	D5	2
S624	25	155	45	18.73	7.9	19.86	54	292.2	0.51	33.89	10.25	0	1	1	0	0	0	0	0	1	0	0	0	0	0	0	YES	Positive	YES	III	III-A	D3	2
S1008	38	155	50	20.81	7.25	5.88	49	157.73	0.8	32.47	3.85	0	0	0	0	0	0	0	1	0	0	0	0	1	0	0	YES	Negative	NA	III	III-A	D3	2
S730	27	146	45.9	21.53	10.46	5.18	36	372.82	0.87	70.71	2.8	0	0	0	0	0	0	0	1	0	0	0	0	1	1	0	YES	Positive	YES	I	I-B	D3	2
S699	23	155	48	19.98	9.75	4.84	67	388.84	0.42	24.03	12.26	0	0	1	0	0	0	0	0	1	0	0	0	0	0	0	YES	Positive	YES	III	III-A	D5	2
S1376	35	160	49	19.14	8.36	9.18	31	627.64	0.52	37.06	3.91	0	0	0	0	0	0	0	0	0	0	0	0	0	0	1	YES	Positive	YES	III	III-B	D5	2
S980	33	163	59	22.21	11.06	4.92	36	295.54	0.57	38.58	1.22	0	0	1	0	0	0	0	1	1	0	0	0	0	1	0	YES	Positive	YES	III	III-A	D3	2
S1016	21	163	63.5	23.9	5.35	2.6	54	147.51	1.13	49.27	7.86	0	1	1	0	0	0	0	0	0	0	1	0	0	0	0	YES	Positive	YES	III	III-A	D3	2
S1203	35	165	62.5	22.96	7.05	2.38	75	173.59	0.64	34.32	1.39	0	0	1	0	0	1	0	0	1	0	0	0	0	0	0	YES	Negative	NA	III	III-A	D5	1
S671	29	160	54	21.09	6.71	3.3	42	381.55	0.48	30.73	3.01	0	0	0	0	0	1	0	0	0	0	0	0	0	0	0	YES	Positive	YES	I	I-B	D5	1
S522	24	155	60	24.97	3.22	0.32	20	345.53	0.84	20.26	1.7	0	0	1	0	0	0	0	0	1	0	0	0	0	0	0	YES	Negative	NA	IV-B	IV-B	D3	2
S1212	24	170	42	14.53	9.48	4.21	39	335.04	0.59	37.09	1.76	0	0	1	0	0	0	0	0	1	0	0	0	0	0	0	YES	Positive	YES	IV-B	IV-B	D5	1
S839	23	155	54	22.48	4.94	3.31	35	283.4	2.61	24.78	4.8	0	0	1	0	0	0	0	0	1	0	0	0	0	0	0	YES	Positive	YES	IV-B	IV-B	D5	2
S535	34	165	58.5	21.49	6.9	3.41	34	391.48	0.5	64.37	3.81	0	0	1	0	0	0	0	0	1	0	0	0	0	0	0	YES	Positive	YES	III	III-B	D5	2
S545	31	162	59	22.48	4.37	3.74	165	430.95	15.01	37.13	2.3	0	0	1	0	0	0	0	0	1	0	0	0	0	0	0	YES	Negative	NA	I	I-A	D3	2
S392	32	158	47	18.83	6.77	2.53	34	221.1	0.43	22.48	2.32	0	0	1	0	0	0	0	0	1	0	0	0	0	0	0	YES	Negative	NA	I	I-A	D6	1
S1066	32	156	49	20.13	8.15	6.59	43	281.74	0.77	33.51	2.45	0	0	1	0	0	0	0	0	1	0	0	0	0	0	0	YES	Positive	YES	III	III-B	D6	1
S1053	22	155	51	21.23	4.99	3.6	51	349.04	0.52	76.16	3.63	0	0	0	1	0	0	0	1	0	0	0	0	1	0	0	YES	Negative	NA	III	III-B	D5	2
S785	29	162	45	17.15	12.77	3.19	41	23.8	0.2	0.57	0.06	1	0	1	0	0	0	0	0	1	0	0	0	0	0	0	YES	Positive	YES	IV-B	IV-B	D3	2
S1283	23	160	65	25.39	6.56	2.33	49	218.94	0.22	36.8	1.53	0	0	0	0	0	0	0	0	0	0	0	0	0	0	1	NA	NA	NA	I	I-A	NA	NA
S1148	29	156	57.6	23.67	7.19	5.17	56	298.84	0.53	36.3	3.07	0	0	0	0	1	0	0	0	0	0	0	0	0	0	0	YES	Positive	YES	III	III-B	D5	2
S477	37	156	47	19.31	9.06	2.85	104	244.78	0.33	38.29	0.34	1	0	1	1	0	0	0	0	1	0	0	0	0	0	0	YES	Positive	YES	III	III-A	D3	2
S738	30	164	50	18.59	14.04	9.17	40	399.68	0.51	42.7	0.71	1	0	0	0	1	0	0	0	0	0	0	0	0	0	0	YES	Negative	NA	IV-B	IV-B	D3	1
S1102	30	160	48	18.75	1.54	2.27	243	367.9	0.83	31.55	8.63	0	0	1	0	0	0	0	0	1	0	0	0	0	0	0	NA	NA	NA	I	I-A	NA	NA
S531	34	158	47	18.83	20.2	9.47	32.62	165.6	0.147	0.049	0.55	1	0	1	0	0	0	0	0	1	0	0	0	0	0	0	YES	Positive	YES	III	III-B	D5	1
S1361	24	161	57	21.99	5.75	3.48	41	280.95	0.5	47.76	7.9	0	0	0	0	0	0	0	0	0	0	0	0	0	0	1	YES	Positive	YES	III	III-A	D5	2
S741	27	160	66.5	25.98	7	11.84	49	112.05	0.27	63.62	23.93	0	1	0	0	0	0	0	0	0	0	0	0	0	0	0	YES	Positive	YES	III	III-B	D5	2
S390	32	157	57	23.12	6.11	15.22	35	122.48	0.58	52.38	9.64	0	1	1	0	0	0	0	0	1	0	0	0	0	0	0	YES	Positive	YES	I	I-A	D5	2
S992	27	166	60	21.77	5.1	4.03	34	245.66	0.33	32.5	5.69	0	0	0	0	0	0	0	1	0	0	0	0	1	1	0	YES	Negative	NA	III	III-A	D5	2
S1174	35	150	62.5	27.78	5.01	3.8	59	234.25	0.29	50.4	5.98	0	1	1	0	0	0	0	0	1	0	0	0	0	0	0	YES	Negative	NA	I	I-B	D6	2
S1101	32	154	60	25.3	8.12	4.58	67	310.78	0.88	80.42	4.32	0	0	1	0	0	0	0	1	1	0	0	0	0	1	0	YES	Positive	YES	III	III-A	D5	2
S655	29	170	57	19.72	4.37	13.08	62	205.04	1.03	72.8	18.36	0	0	1	0	0	0	0	0	1	0	0	0	0	0	0	YES	Positive	YES	I	I-A	D5	2
S1224	32	157	65	26.37	8.28	12.91	64	428.57	0.62	86.37	11.45	0	1	0	0	0	0	0	0	0	0	0	0	0	0	0	YES	Negative	NA	I	I-B	D5	2
S396	34	160	51	19.92	6.71	2.02	70	5.5	0.89	0	5.25	0	0	1	0	0	0	0	0	1	0	0	0	0	0	0	YES	Negative	NA	I	I-B	D3	2
S743	27	160	78.5	30.66	7.6	7.43	21	116.08	0.78	64.71	6.34	0	1	1	0	0	0	0	0	1	0	0	0	0	0	0	YES	Negative	NA	I	I-B	D3	1
S612	36	160	55	21.48	7.42	5.42	113	176.98	0.61	49.1	3.47	0	0	1	0	0	0	0	0	1	0	0	0	0	0	0	NA	NA	NA	IV-B	IV-B	NA	NA
S1136	31	171	70	23.94	7.55	6.34	50	288.84	1.76	149.24	2	0	0	1	0	0	0	0	0	1	0	0	0	0	0	0	NA	NA	NA	I	I-A	NA	NA
S858	24	164	62.5	23.24	7.24	6.04	46	145.05	0.18	33.65	1.61	0	0	1	0	0	0	0	0	1	0	0	0	0	0	0	YES	Positive	YES	III	III-A	D3	1
S540	30	155	44	18.31	8.93	6.35	73	223.86	0.5	31.69	5.94	0	0	0	0	0	0	0	1	0	0	0	0	1	0	0	YES	Positive	YES	I	I-A	D5	1
S1157	24	155	40.9	17.02	8.65	2.23	123	266.59	0.76	84.05	0.69	1	0	0	0	0	0	0	0	0	0	0	0	0	0	0	YES	Positive	YES	I	I-B	D5	2
S1362	25	172	50	16.9	11.4	4.8	53	134.16	1.57	85.22	2	0	0	0	0	0	0	0	0	0	0	0	0	0	0	1	YES	Negative	NA	IV-B	IV-B	D3	1
S1013	38	154	63.9	26.94	10.21	3.45	35	247.38	0.84	113.08	1.13	0	0	0	0	0	1	0	0	0	0	0	0	0	0	0	YES	Negative	NA	IV-C	IV-C1	D3	2
S1019	27	155	48	19.98	6.15	8.39	68	529	0.77	1.13	5.54	0	1	1	0	0	0	0	0	1	0	0	0	0	0	0	YES	Positive	YES	III	III-B	D5	1
S706	30	158	46	18.43	4.4	0.42	55.2	13.6	0.44	0.42	2.83	0	0	1	0	1	0	0	0	1	0	0	0	0	0	0	NA	NA	NA	I	I-B	NA	NA
S905	27	160	68.4	26.72	5.24	4.32	55	216.09	0.47	34.44	3.31	0	0	1	0	0	0	0	0	1	0	0	0	0	0	0	YES	Positive	YES	I	I-A	D5	2
S1228	33	161	57	21.99	10.25	6.99	37	8.5	0.61	0.25	1.46	0	0	1	0	0	0	0	0	1	0	0	0	0	0	0	YES	Negative	NA	III	III-A	D3	2
S993	30	160	44.5	17.38	15.41	4.96	87	277.02	1.33	37.08	1.11	0	0	1	0	0	0	0	0	1	0	0	0	0	0	0	YES	Positive	YES	I	I-B	D3	2
S672	27	160	53	20.7	6.09	8.65	148	153.23	0.67	52.69	3.73	0	0	1	0	0	0	0	1	1	0	0	0	0	1	0	YES	Negative	NA	II	II	D5	1
S630	30	156	53.5	21.98	8.39	5.7	24	145.04	0.31	41.02	4.78	0	0	0	0	0	0	0	1	0	0	0	0	1	0	0	YES	Positive	YES	I	I-A	D5	1
S1279	25	150	40	17.78	8.45	1.58	36	205.99	0.31	36.26	2.96	0	0	0	0	0	0	0	0	0	0	0	0	0	0	1	YES	Positive	YES	III	III-A	D3	2
S1050	37	162	65	24.77	7.56	1.5	45	142.08	0.25	58.61	1.97	0	0	1	0	0	0	0	0	1	0	0	0	0	0	0	YES	Positive	YES	III	III-B	D6	2
S469	27	160	62	24.22	1.37	0.76	37	277.67	0.47	40.27	4.38	0	0	1	0	0	0	0	0	1	0	0	0	0	0	0	YES	Negative	NA	III	III-A	D3	2
S591	24	160	63	24.61	6.59	2.46	49	237.1	1.48	51.67	3.48	0	0	1	0	0	0	0	0	0	0	1	0	0	0	0	YES	Positive	YES	III	III-A	D5	2
S689	37	159	62	24.52	12.4	4.71	91	162.53	2.95	47.3	0.45	1	0	0	0	0	0	0	0	0	0	0	0	0	0	0	YES	Positive	YES	III	III-B	D3	2
S1308	24	163	78	29.36	5.66	4.96	54	514.59	0.42	80.8	6.14	0	0	0	0	0	0	0	0	0	0	0	0	0	0	1	YES	Positive	YES	I	I-A	D6	1
S1392	29	165	57	20.94	6.89	5.87	26	470.81	0.32	52.53	4.73	0	0	0	0	0	0	0	0	0	0	0	0	0	0	1	YES	Negative	NA	III	III-B	D5	2
S371	35	174	82	27.08	6.34	4.72	51	229.64	0.54	29.3	4.05	0	0	1	0	0	0	0	0	1	0	0	0	0	0	0	NA	NA	NA	I	I-B	NA	NA
S924	24	169	64	22.41	6.38	7.51	36	496.37	0.85	35.88	1.16	0	0	1	0	0	0	0	0	1	0	0	0	0	0	0	YES	Positive	YES	III	III-B	D3	2
S606	31	168	84	29.76	8.74	3.83	60	216.52	0.45	66.25	4.09	0	0	0	0	0	0	0	1	0	0	0	0	0	1	0	YES	Negative	NA	III	III-B	D5	2
S433	43	159	53.5	21.16	12.47	3.48	34	245.27	1.34	47.05	4.07	0	0	1	1	0	0	0	0	1	0	0	0	0	0	0	YES	Negative	NA	III	III-B	D3	2
S1386	31	156	48	19.72	10.8	3.99	33	466.45	0.21	1.46	3.54	0	0	0	0	0	0	0	0	0	0	0	0	0	0	1	NA	NA	NA	IV-B	IV-B	NA	NA
S723	41	156	49.5	20.34	10.48	5.17	54	13.77	2.39	2.08	0.41	1	0	0	0	1	0	0	0	0	0	0	0	0	0	0	YES	Negative	NA	I	I-B	D3	1
S898	28	150	41	18.22	6.97	3.81	50	194.89	0.35	30.41	3.02	0	0	1	0	0	0	0	1	1	0	0	0	0	1	0	YES	Negative	NA	IV-B	IV-B	D6	2
S938	23	165	65	23.88	4.8	9.61	37	278.11	0.75	68.02	7.51	0	1	1	0	0	0	0	0	1	0	0	0	0	0	0	YES	Negative	NA	III	III-A	D5	1
S482	32	162	57.5	21.91	5.54	3.4	35	469.92	1.03	60.96	5.72	0	0	1	0	0	0	0	0	1	0	0	0	0	0	0	YES	Negative	NA	III	III-B	D6	2
S632	40	158	65	26.04	13.21	2.72	20	259.49	0.5	39.58	0.747	1	0	1	0	0	0	0	0	1	0	0	0	0	0	0	NA	NA	NA	III	III-A	NA	NA
S1169	31	161	79.6	30.71	6.22	6.79	48	8.73	0.66	0.58	3.25	0	1	0	0	1	0	0	1	0	0	0	0	1	0	0	YES	Positive	YES	IV-B	IV-B	D5	2
S1304	31	156	53	21.78	9.64	5.03	52	534.11	0.5	32.96	8.71	0	0	0	0	0	0	0	0	0	0	0	0	0	0	1	YES	Positive	YES	I	I-B	D3	1
S1083	22	164	55	20.45	7.18	3.51	62	443.75	0.37	27.88	2.33	0	0	0	0	0	0	0	1	0	0	0	0	0	1	0	YES	Positive	YES	III	III-B	D3	2
S1168	29	161	68.5	26.43	6.24	8.15	56	8.23	0.92	0.65	11.24	0	1	1	0	0	0	0	0	1	0	0	0	0	0	0	YES	Positive	YES	III	III-B	D5	2
S1409	31	164	57	21.19	8.92	3.04	34	174.18	0.49	61.37	2.12	0	0	0	0	0	0	0	0	0	0	0	0	0	0	1	NA	NA	NA	IV-B	IV-B	NA	NA
S1134	27	160	43	16.8	5.42	6.03	67	261.86	0.83	49.3	2.67	0	0	0	0	0	0	1	0	0	0	0	0	0	0	0	YES	Positive	YES	III	III-A	D6	2
S847	34	155	54	22.48	3.49	4.11	110	492.69	0.42	34.57	1.46	0	0	0	0	0	0	0	1	0	0	0	0	0	1	0	YES	Negative	NA	III	III-A	D5	2
S486	25	154	65	27.41	4.1	0.72	77	147.3	0.38	10	4.05	0	0	0	0	0	0	1	0	0	0	0	0	0	0	0	YES	Positive	YES	I	I-B	D5	1
S897	34	148	49.5	22.6	5.7	3.61	47	255.98	0.91	18.56	1.37	0	0	0	0	0	0	0	1	0	0	0	0	0	1	0	NA	NA	NA	III	III-A	NA	NA
S1150	32	160	60	23.44	11.94	3.45	77	169	0.94	0.15	1.2	0	0	1	0	0	0	0	1	1	0	0	0	0	1	0	NA	NA	NA	I	I-B	NA	NA
S1164	29	162	60	22.86	9.01	4.74	69	18.17	0.63	57.41	2.26	0	0	1	0	0	0	0	0	1	0	0	0	0	0	0	YES	Negative	NA	III	III-B	D5	2
S1189	38	159	58	22.94	7.34	5.79	30	187.33	0.4	28.64	5.74	0	0	0	0	0	0	0	1	0	0	0	0	1	0	0	YES	Positive	YES	III	III-B	D5	1
S949	34	163	50	18.82	8.88	6.17	86	143.9	0.64	47.6	5.78	0	0	1	0	0	0	0	0	1	0	0	0	0	0	0	YES	Positive	YES	III	III-A	D5	2
S872	29	155	48	19.98	8.1	3.5	54	275.16	0.81	39.88	8.37	0	0	1	0	0	0	0	0	1	0	0	0	0	0	0	YES	Positive	YES	III	III-A	D5	2
S732	29	160	65	25.39	7.91	4.24	44	296.8	0.34	44.59	8.47	0	0	0	0	0	0	0	1	0	0	0	0	1	0	0	YES	Positive	YES	III	III-B	D5	2
S927	30	160	52	20.31	8.22	3.83	34	319.58	0.21	33.24	2.88	0	0	1	0	0	0	0	0	1	0	0	0	0	0	0	YES	Negative	NA	IV-B	IV-B	D5	2
S1216	32	164	54	20.08	7.26	3.04	55	6.9	0.62	0.22	4.86	0	0	0	0	0	0	0	1	0	0	0	0	1	0	0	YES	Positive	YES	IV-B	IV-B	D5	1
S878	29	158	64.8	25.96	10.35	4.78	48	426.48	0.73	91.84	3.92	0	0	1	0	0	0	0	0	1	0	0	0	0	0	0	YES	Positive	YES	III	III-A	D5	2
S582	31	155	55.5	23.1	7.24	5.05	43	616.42	0.68	43.66	4.11	0	0	1	0	0	0	0	0	1	0	0	0	0	0	0	YES	Positive	YES	I	I-A	D3	2
S411	26	164	55	20.45	6.77	6.3	57	338	0.66	35.88	5.58	0	0	0	0	0	0	0	1	0	0	0	0	0	1	0	YES	Positive	YES	I	I-B	D5	1
S1154	30	155	62.3	25.93	6.41	9.66	48	168.86	0.97	52.83	23.6	0	1	0	0	0	0	0	0	0	0	0	0	0	0	0	YES	Negative	NA	IV-B	IV-B	D5	1
S688	30	163	53	19.95	6.95	1.89	77	285.68	0.69	89.12	1.35	0	1	1	0	0	0	0	0	1	0	0	0	0	0	0	YES	Negative	NA	I	I-B	D5	2
S662	28	158	58	23.23	7.2	3.02	44	212.56	0.53	56.25	1.94	0	0	0	0	0	0	0	0	0	0	0	0	0	0	0	YES	Positive	YES	I	I-A	D6	2
S600	37	155	58	24.14	5.57	4.21	50	180.3	0.25	47.042	3.6	0	0	1	0	0	0	0	0	1	0	0	0	0	0	0	YES	Negative	NA	III	III-A	D5	2
S444	37	158	45	18.03	15.58	6.45	20	452.2	0.9	0.22	0.52	1	0	0	0	0	0	0	0	0	0	0	0	0	0	0	YES	Positive	YES	III	III-A	D3	1
S901	29	162	51.8	19.74	9.97	4.11	93	892.83	0.4	77.26	3.77	0	0	1	0	0	0	0	0	1	0	0	0	0	0	0	YES	Positive	YES	I	I-B	D5	1
S564	29	147	50	23.14	12.15	2.47	37	272.83	0.53	75.14	1.52	0	0	1	0	0	0	0	0	1	0	0	0	0	0	0	YES	Positive	YES	IV-B	IV-B	D6	1
S1188	27	158.5	48.9	19.46	9.5	3.79	22	145.27	0.2	41.21	1.72	0	0	1	0	0	0	0	0	1	0	0	0	0	0	0	YES	Negative	NA	III	III-A	D3	2
S1045	27	158	55	22.03	9.75	15.79	43	158.63	0.46	38.97	3.88	0	0	1	0	0	0	0	0	1	0	0	0	0	0	0	YES	Positive	YES	I	I-A	D5	2
S521	33	157	66	26.78	8.17	3.16	42	214	0.58	53.59	4.05	0	0	1	1	0	0	0	0	1	0	1	0	0	0	0	YES	Negative	NA	I	I-A	D5	2
S1220	29	155	45	18.73	10.22	8.2	53	463.68	0.45	27.3	5.75	0	0	1	0	0	0	0	0	1	0	0	0	0	0	0	YES	Positive	YES	III	III-A	D5	1
S646	28	158	56	22.43	6.13	10.37	55	163.8	0.4	74.67	9.95	0	1	0	0	0	0	0	0	0	0	0	0	0	0	0	YES	Positive	YES	IV-B	IV-B	D5	2
S1359	30	160	47	18.36	7.85	5	81	355.48	0.33	23	1.57	0	0	0	0	0	0	0	0	0	0	0	0	0	0	1	YES	Negative	NA	III	III-A	D3	2
S1094	26	158	57	22.83	7.96	4.63	47	19	0.6	0.42	1.27	0	0	1	0	0	0	0	0	1	0	0	0	0	0	0	YES	Negative	NA	III	III-B	D3	1
S1098	27	161	48	18.52	6.28	4.92	39	275.27	1.23	57.54	6.87	0	0	1	0	0	0	0	1	0	1	0	0	0	1	0	YES	Positive	YES	III	III-B	D5	2
S366	29	150	51	22.67	4.72	2.18	38	593.5	1	50.96	4.4	0	0	1	0	0	0	0	0	1	0	0	0	0	0	0	YES	Positive	YES	I	I-A	D3	2
S1394	31	168	56.5	20.02	5.66	4.41	84	218.87	0.08	11.33	3.6	0	0	0	0	0	0	0	0	0	0	0	0	0	0	1	YES	Positive	YES	IV-C	IV-C1	D3	2
S550	24	152	48.8	21.12	4.74	2.97	39	325.1	0.44	41.06	8.84	0	1	0	0	0	0	0	0	0	0	0	0	0	0	0	YES	Positive	YES	I	I-A	D5	2
S1097	30	163	61.1	23	6.47	2.1	33	258.09	0.36	34.18	3.82	0	0	0	0	0	0	0	1	0	0	0	0	0	1	0	YES	Positive	YES	IV-B	IV-B	D5	2
S393	32	167	65	23.31	10.19	3.67	20	361.51	0.8	56.94	3.06	0	0	1	0	0	0	0	0	1	0	0	0	0	0	0	YES	Positive	YES	IV-B	IV-B	D6	1
S597	33	157	55	22.31	13.34	3.46	49	149.88	0.32	29.88	0.7	1	0	1	0	0	0	0	0	1	0	0	0	0	0	0	YES	Negative	NA	I	I-B	D5	2
S819	30	160	70	27.34	6.29	8.51	46	162.79	0.31	16.74	3.61	0	0	1	0	0	0	0	0	1	0	0	0	0	0	0	YES	Positive	YES	I	I-A	D5	2
S708	32	161	68	26.23	8.17	9.87	27	663.83	0.08	34.33	3.63	0	0	1	0	1	1	0	0	1	0	0	0	0	0	0	YES	Positive	YES	I	I-A	D5	1
S1368	21	155	65	27.06	5.81	2.41	50	169.76	0.92	25.74	1.37	0	0	0	0	0	0	0	0	0	0	0	0	0	0	1	YES	Positive	NA	III	III-A	D5	2
S543	31	165	52	19.1	11.38	5.31	60	169.99	0.63	41.26	3.19	0	0	1	0	0	0	0	0	1	0	0	0	0	0	0	YES	Positive	YES	I	I-A	D3	1
S1270	29	161	63	24.3	6.25	2.86	39.9	127.32	0.93	34.55	4.07	0	0	0	0	0	0	0	0	0	0	0	0	0	0	1	YES	Negative	NA	III	III-A	D3	2
S1356	21	158	49.5	19.83	5.2	3.3	49.7	25.5	0.34	0.11	1.2	0	0	0	0	0	0	0	0	0	0	0	0	0	0	1	YES	Negative	NA	III	III-B	D5	2
S1360	22	145	50	23.78	5.13	2.19	37	419.99	1.02	48.3	4.53	0	0	0	0	0	0	0	0	0	0	0	0	0	0	1	YES	Negative	NA	III	III-A	D5	1
S1028	33	160	60	23.44	7.64	3.79	29	425.09	0.57	39.61	1.78	0	0	0	0	0	0	0	0	0	0	0	0	0	0	0	YES	Positive	YES	III	III-A	D3	2
S1002	34	157	75	30.43	7.76	3.59	26	317.98	0.65	32.2	0.88	1	0	1	0	0	0	0	0	1	0	0	0	0	0	0	YES	Negative	NA	III	III-A	D5	2
S690	34	153	54	23.07	7.13	4.82	39	435.15	0.72	37.76	3.98	0	0	0	0	0	0	0	0	0	0	0	0	0	0	0	YES	Positive	YES	III	III-A	D6	1
S608	30	161	53	20.45	6.7	9.66	39	491.54	0.86	63.22	12.56	0	1	0	0	0	0	0	0	0	0	0	0	0	0	0	YES	Negative	NA	III	III-A	D5	1
S427	33	161	53.5	20.64	9.08	4.19	51	245.09	1.23	56.67	1.42	0	0	1	0	0	0	0	1	1	0	0	0	0	1	0	YES	Negative	NA	III	III-A	D3	2
S790	38	160	54	21.09	9.69	3.24	51	244.66	0.58	139.24	0.84	1	0	1	0	0	0	0	0	1	0	0	0	0	0	0	YES	Negative	NA	I	I-A	D5	1
S953	30	155	45	18.73	7.5	3.13	46	472.23	0.88	67.4	3.65	0	0	1	0	0	0	0	0	1	0	0	0	0	0	0	YES	Negative	NA	IV-B	IV-B	D5	1
S1298	28	155	48	19.98	5.31	1.35	35	354.31	0.22	33.75	7.07	0	0	0	0	0	0	0	0	0	0	0	0	0	0	1	YES	Negative	NA	III	III-A	D3	2
S1358	28	170	53	18.34	7.7	5.96	71	391.77	0.41	13.43	3.9	0	0	0	0	0	0	0	0	0	0	0	0	0	0	1	YES	Positive	YES	III	III-A	D5	2
S644	28	153	50	21.36	6.5	4.85	20	305.35	0.27	37.24	2.98	0	0	0	0	0	0	0	1	0	0	0	0	1	0	0	NA	NA	NA	III	III-A	NA	NA
S426	42	166	63	22.86	6.32	4.12	30	304	0.7	27	4.39	0	0	1	0	0	0	0	0	1	0	0	0	0	0	0	YES	Negative	NA	I	I-B	D3	2
S1333	26	158	64	25.64	7.83	3.26	55	293.41	0.45	59.71	6.31	0	0	0	0	0	0	0	0	0	0	0	0	0	0	1	YES	Positive	YES	III	III-A	D3	2
S652	31	163	51	19.2	8.36	4.58	41	299.12	0.94	39.03	5.08	0	1	0	0	0	0	0	0	0	0	0	0	0	0	0	YES	Positive	YES	IV-C	IV-C3	D5	2
S976	28	158	59	23.63	5.75	1.36	64	8.1	0.22	0.37	4.29	0	0	0	0	0	0	0	0	0	0	0	0	0	0	0	YES	Negative	NA	I	I-A	D3	2
S1104	33	167	83	29.76	5.69	2.38	31	19.86	0.11	0.35	5.48	0	0	1	0	0	0	0	1	1	0	0	0	0	1	0	YES	Positive	YES	III	III-A	D5	2
S405	30	162	44	16.77	8.8	6.63	71	413.81	0.6	34.95	6.36	0	0	1	0	0	0	0	1	1	0	0	0	1	0	0	YES	Negative	NA	I	I-A	D3	1
S779	27	156	67.7	27.82	6.21	2.38	35	377.53	1.02	69.37	10.52	0	0	1	0	0	0	0	0	1	0	0	0	0	0	0	YES	Positive	YES	I	I-A	D3	2
S990	22	162	66	25.15	6.63	2.36	32	399.03	0.85	25.57	6.32	0	0	1	0	0	0	0	0	1	0	0	0	0	0	0	YES	Negative	NA	III	III-A	D5	1
S973	30	158	72	28.84	7.31	1.76	20	354.56	0.47	18.48	2.78	0	0	0	0	0	0	0	1	0	0	0	0	0	1	0	YES	Positive	YES	I	I-A	D5	2
S649	34	155	52	21.64	7.93	3.71	46	251.03	0.62	24.2	1.61	0	0	0	0	0	0	0	0	0	0	0	0	0	0	0	YES	Positive	YES	III	III-A	D6	2
S821	29	160	45	17.58	5.81	6.62	55	447.53	1.04	50.54	7.49	0	0	1	0	0	0	0	0	1	0	0	0	0	0	0	YES	Negative	NA	I	I-B	D5	1
S508	36	160	65	25.39	7.86	3.34	142	455.37	1.86	53.37	1.08	0	0	0	0	0	0	0	1	0	0	0	0	1	0	0	YES	Positive	YES	III	III-A	D5	2
S1166	29	150	57	25.33	6.72	4.32	48	287.49	0.81	42.83	4.79	0	0	1	0	0	0	0	0	1	0	0	0	0	0	0	YES	Positive	YES	III	III-B	D5	1
S683	28	159	59	23.34	7.26	4.33	52	76.93	1.22	51.3	4.22	0	0	1	0	0	0	0	0	1	0	0	0	0	0	0	YES	Positive	YES	III	III-A	D3	1
S909	27	162	58.8	22.41	7.72	9.68	49	8.65	2.61	73.4	5.06	0	1	0	0	0	0	0	0	0	0	0	0	0	0	0	YES	Positive	YES	III	III-A	D3	2
S603	28	157	55.7	22.6	6.66	7.88	65	67.57	0.49	0.92	9.28	0	1	1	0	0	0	0	0	1	0	0	0	0	0	0	YES	Negative	NA	III	III-B	D5	2
S367	37	160	53	20.7	10.77	17.11	37	475.21	1.2	79.57	5.02	0	0	0	1	0	0	0	0	0	0	0	0	0	0	0	NA	NA	NA	I	I-A	NA	NA
S1109	26	155	62	25.81	9.2	10.81	24	302.9	1.02	47.58	5	0	1	1	0	0	0	0	0	1	0	0	0	0	0	0	YES	Negative	NA	I	I-B	D6	1
S962	33	160	55	21.48	8.13	6.06	40	363.38	0.98	20.26	3.02	0	0	1	0	0	0	0	0	1	0	0	0	0	0	0	YES	Positive	YES	III	III-A	D5	2
S734	39	158	44	17.63	8.4	7.13	31	139.32	0.27	24.1	5.3	0	0	0	0	0	1	0	1	0	0	0	0	0	1	0	YES	Positive	YES	I	I-A	D5	2
S855	31	148	42	19.17	8.44	5.28	39	214.65	0.55	23.38	1.29	0	0	1	0	0	0	0	0	1	0	0	0	0	0	0	YES	Negative	NA	III	III-A	D6	1
S759	26	158	65.4	26.2	6.49	3.19	58	383.68	0.38	57.79	4.93	0	0	1	0	0	0	0	1	1	0	0	0	0	1	0	YES	Negative	NA	I	I-A	D5	1
S845	40	158	57	22.83	7.34	2.68	57	165.13	1.38	48.73	2.06	0	0	1	0	0	0	0	0	1	0	0	0	0	0	0	YES	Negative	NA	IV-B	IV-B	D3	2
S1064	34	155	55	22.89	11.62	2.8	20	304.35	0.56	27.14	0.36	1	0	0	0	0	0	0	1	0	0	0	0	0	1	0	YES	Negative	NA	III	III-A	D3	2
S513	37	165	68	24.98	8.03	3.7	43.52	1.45	0.83	0	4.54	0	0	0	0	0	1	0	0	0	0	0	0	0	0	0	YES	Negative	NA	V	V	D5	1
S363	32	155	48	19.98	10.69	4.43	64	206.52	0.39	24.75	1.57	0	0	1	0	1	0	0	0	1	0	0	0	0	0	0	YES	Positive	YES	I	I-A	D5	2
S788	29	163	55	20.7	8.9	4.11	56	453.59	0.26	117.6	2.74	0	0	1	0	0	0	0	0	1	0	0	0	0	0	0	YES	Positive	YES	V	V	D5	2
S440	32	155	52	21.64	10.44	6.91	80	450.17	0.67	29.87	1.83	0	0	0	0	0	0	0	1	0	0	0	0	0	1	0	YES	Positive	YES	V	V	D6	2
S1363	35	170	69	23.88	6.53	3.97	29	113.98	0.08	32.39	3.45	0	0	0	0	0	0	0	0	0	0	0	0	0	0	1	YES	Positive	YES	III	III-A	D5	2
S758	22	162	60	22.86	8.37	7.18	6.06	386.8	0.05	0.14	9	0	1	1	0	0	0	0	0	1	0	0	0	0	0	0	YES	Positive	YES	III	III-A	D5	2
S1061	40	153	60	25.63	9.29	5.57	31	259.33	0.11	33.32	0.55	1	0	0	0	0	0	0	0	0	0	0	0	0	0	0	YES	Positive	YES	III	III-A	D5	2
S854	30	158	45	18.03	9.8	4.28	37	531.56	0.35	46.36	3.24	0	0	1	0	0	0	0	0	1	0	0	0	0	0	0	YES	Positive	YES	III	III-A	D6	2
S682	31	156	59.3	24.37	5.35	1.72	23	267.02	0.39	31.09	4.08	0	0	1	0	1	0	0	0	1	0	0	0	0	0	0	YES	Positive	YES	IV-B	IV-B	D5	2
S518	30	165	57	20.94	5.8	3.51	31	176.59	0.95	49.87	4.27	0	0	0	0	0	0	0	1	0	0	0	0	1	0	0	YES	Positive	YES	IV-B	IV-B	D5	1
S693	37	168	65	23.03	7.21	3.47	42	317.4	1.6	41.59	1.87	0	0	1	0	0	1	0	0	1	0	0	0	0	0	0	YES	Positive	YES	IV-B	IV-B	D3	2
S810	30	158	48	19.23	6.38	5.4	47	26.6	0.35	0.53	8.82	0	0	1	0	0	0	0	0	1	0	0	0	0	0	0	YES	Positive	NA	I	I-A	D5	2
S1161	39	160	60	23.44	2.12	5.52	122	437.52	0.78	71.76	1	0	0	1	0	0	0	0	0	1	0	0	0	0	0	0	YES	Negative	NA	III	III-A	D6	2
S982	29	150	49	21.78	5.41	2.81	35	255.93	0.71	35.47	2.81	0	0	1	0	0	0	0	0	1	0	0	0	0	0	0	YES	Positive	YES	I	I-B	D5	1
S471	38	156	62	25.48	9.98	2.93	20	372.41	0.77	34.89	4.07	0	0	1	0	0	0	0	0	0	0	1	0	0	0	0	YES	Negative	NA	III	III-A	D3	1
S536	33	168	84	29.76	4.91	4.01	43	261.48	0.5	56.39	5.61	0	0	1	0	0	0	0	0	1	0	0	0	0	0	0	YES	Positive	YES	IV-B	IV-B	D3	2
S862	26	158	60	24.03	6.36	3.75	47	530.55	0.68	45.6	11.79	0	1	0	0	0	0	0	0	0	0	0	0	0	0	0	YES	Positive	YES	III	III-A	D5	2
S1078	25	160	50	19.53	7.61	1.76	54	14.44	0.31	2.17	2.75	0	0	1	0	0	0	0	0	1	0	0	0	0	0	0	YES	Positive	YES	IV-B	IV-B	D5	2
S675	30	158	55	22.03	13.31	5.65	34	486.36	0.66	34.22	0.66	1	0	1	0	0	0	0	0	1	0	0	0	0	0	0	YES	Negative	NA	IV-B	IV-B	D6	2
S565	38	159	51.9	20.53	12.51	5.11	61	228.28	0.39	17.18	0.79	1	0	1	0	0	0	0	0	1	0	0	0	0	0	0	YES	Positive	YES	I	I-A	D5	2
S1231	55	165	64	23.51	5.83	4	113	214.29	0.31	80.83	3.19	0	0	0	0	0	0	0	1	0	0	0	1	0	0	0	YES	Negative	NA	III	III-A	D3	2
S1405	23	160	59	23.05	7.98	4.23	36	290.89	0.73	40.73	5.55	0	0	0	0	0	0	0	0	0	0	0	0	0	0	1	YES	Negative	NA	I	I-B	D5	2
S1159	31	157	56.8	23.04	6.65	2.71	61	225.38	0.31	13.73	3.45	0	0	1	0	0	0	0	0	1	0	0	0	0	0	0	YES	Negative	NA	I	I-A	D5	2
S657	36	161	61.2	23.61	8.09	5.27	53	202.56	0.42	39.17	0.67	1	0	0	0	0	0	0	1	0	0	0	0	1	0	0	YES	Negative	NA	III	III-A	D3	1
S1015	30	167	75	26.89	6.47	1.78	35	212.36	0.48	26.45	3.75	0	0	0	0	0	0	1	0	0	0	0	0	0	0	0	NA	NA	NA	III	III-B	NA	NA
S944	27	162	57	21.72	8.49	2.93	69	639.76	0.55	31.85	2.91	0	0	0	0	0	0	0	1	0	0	0	0	1	0	0	YES	Positive	YES	I	I-B	D5	2
S719	29	165	50	18.37	8.02	14.43	64	591.37	0.77	28.44	15.26	0	1	1	0	0	0	0	0	1	0	0	0	0	0	0	YES	Negative	NA	III	III-B	D5	1
S1156	40	160	60.3	23.55	7.02	2.99	36	155.94	0.39	42.25	0.56	1	0	0	1	0	0	0	0	0	0	0	0	0	0	0	YES	Negative	NA	I	I-A	D5	1
S1374	32	155	45	18.73	8.77	2.57	68	481.18	0.64	24.16	1.93	0	0	0	0	0	0	0	0	0	0	0	0	0	0	1	YES	Negative	NA	IV-C	IV-C3	D6	2
S539	33	151	51.9	22.76	11.88	5.35	79	263.97	0.6	0.28	1.46	0	0	0	0	0	0	0	1	0	0	0	0	1	0	0	YES	Positive	YES	III	III-B	D3	2
S417	30	164	59	21.94	5.14	6.06	41	227	0.36	0.09	8.38	0	1	0	0	0	0	0	0	0	0	0	0	0	0	0	YES	Negative	NA	III	III-A	D3	2
S506	23	154	59	24.88	7.09	4.65	43	205.07	0.54	48.84	4.74	0	0	1	0	0	0	0	0	1	0	0	0	0	0	0	NA	NA	NA	III	III-A	NA	NA
S740	31	162.5	58.2	22.04	8.26	2.99	74	277.06	0.69	38.49	1.37	0	0	1	0	0	0	0	0	1	0	0	0	0	0	0	YES	Negative	NA	I	I-A	D5	1
S450	34	155	46	19.15	12.11	20.96	52	186.19	0.44	41.78	9.94	0	1	0	0	0	0	0	0	0	0	0	0	0	0	0	YES	Positive	YES	III	III-B	D5	2
S424	34	157	45	18.26	7	3.65	91	287.25	1.27	43.1	2.48	0	0	1	0	0	0	0	0	1	0	0	0	0	0	0	YES	Positive	YES	III	III-B	D6	1
S703	37	150	44	19.56	8.23	6.35	32	324.91	0.39	56.4	1.59	0	0	1	0	0	0	0	1	1	0	0	0	1	0	0	YES	Negative	NA	III	III-B	D5	2
S720	30	168	55	19.49	9.39	4.95	37	739.07	0.35	0.2	4	0	0	1	1	0	0	0	0	1	0	0	0	0	0	0	YES	Positive	YES	I	I-A	D5	2
S695	30	161	78.9	30.44	5.92	3.52	38	550.54	1.04	43.01	2.85	0	0	1	0	0	0	0	1	0	0	1	0	1	0	0	YES	Negative	NA	IV-B	IV-B	D3	2
S1032	35	160	60.7	23.71	8.26	3.55	40	314.78	0.44	26.63	2.35	0	0	1	0	0	0	0	0	1	0	0	0	0	0	0	YES	Positive	YES	III	III-A	D5	2
S1402	29	164	63	23.42	8.32	2.58	41	351.38	0.66	52.44	4.4	0	0	0	0	0	0	0	0	0	0	0	0	0	0	1	YES	Positive	YES	I	I-A	D3	2
S554	31	158	53	21.23	10.91	6.23	33	213.59	0.55	44.76	5.94	0	0	1	0	1	0	0	0	1	0	0	0	0	0	0	YES	Negative	NA	IV-B	IV-B	D5	1
S1171	23	160	60	23.44	3.03	0.83	34	330.37	0.87	31.4	4.33	0	0	1	0	0	0	0	0	1	0	0	0	0	0	0	YES	Positive	YES	III	III-A	D5	2
S869	24	158	49.8	19.95	9.25	3.67	31	151.65	0.47	56.17	5.42	0	0	1	0	0	0	0	0	1	0	0	0	0	0	0	YES	Positive	YES	III	III-A	D5	1
S1024	31	152.5	51.7	22.23	7.28	5.11	61	15.72	1.48	44.9	4.32	0	0	0	0	0	0	0	1	0	0	0	0	1	0	0	YES	Positive	YES	III	III-A	D5	1
S777	40	162	70	26.67	7.24	3.41	64	520.81	0.38	38.01	2.65	0	0	0	0	0	0	0	0	0	0	0	0	0	0	0	YES	Negative	NA	I	I-B	D3	2
S556	34	154	48.5	20.45	6.72	3.16	25	167.08	0.82	30.3	2.84	0	0	0	0	0	0	0	1	0	0	0	0	1	1	0	YES	Positive	YES	III	III-B	D3	2
S515	29	150	42	18.67	2.34	4.14	235	974.26	1.22	71.41	10.05	0	0	0	0	0	0	0	1	0	0	0	0	1	0	0	YES	Positive	YES	I	I-A	D5	2
S647	42	160	57	22.27	5.32	3.61	32	687.7	1.65	0.432	0.43	1	0	1	1	0	1	0	0	1	0	0	0	0	0	0	YES	Negative	NA	IV-B	IV-B	D3	2
S620	25	160	55	21.48	7.44	2.69	69	327.75	0.31	30.45	1.02	0	0	1	0	0	0	0	0	1	0	0	0	0	0	0	YES	Positive	YES	III	III-A	D3	2
S1382	44	160	65	25.39	9.23	3.94	86	284.96	0.55	42.08	1.29	0	0	0	0	0	0	0	0	0	0	0	0	0	0	1	YES	Negative	NA	IV-B	IV-B	D3	2
S1318	29	170	64	22.15	6.88	6.09	29	297.8	0.53	29.37	6.33	0	0	0	0	0	0	0	0	0	0	0	0	0	0	1	NA	NA	NA	I	I-B	NA	NA
S865	33	158	58	23.23	27.63	8.65	44	172.41	0.42	36.91	1.43	0	0	1	0	0	0	0	0	1	0	0	0	0	0	0	YES	Negative	NA	III	III-A	D3	1
S717	31	165	57.5	21.12	6.59	3.75	45	391.93	1.34	108.95	5.87	0	0	0	1	0	0	0	0	0	0	0	0	0	0	0	YES	Positive	YES	I	I-B	D5	2
S567	42	161	50	19.29	8.69	3.32	82	108.68	0.47	75.53	0.83	1	0	0	0	0	0	0	0	0	0	0	0	0	0	0	YES	Negative	NA	III	III-A	D3	2
S986	33	160	65	25.39	2.95	1.78	65	7.8	0.15	0.15	12.09	0	1	0	0	0	0	0	1	0	0	0	0	1	0	0	YES	Positive	NA	IV-B	IV-B	D5	1
S971	32	154	59.5	25.09	7.5	6.93	33	416.04	1.12	35.32	3.94	0	0	1	0	0	1	0	0	1	0	0	0	0	0	0	YES	Positive	YES	III	III-A	D5	1
S602	26	167	66	23.67	4.73	0.8	27	17.52	0.89	0.57	3.28	0	0	1	0	0	0	0	0	1	0	0	0	0	0	0	YES	Positive	YES	I	I-A	D5	2
S1142	34	160	58	22.66	12.4	3.55	46	123.95	0.52	55.06	0.43	1	0	1	0	0	0	0	0	1	0	0	0	0	0	0	YES	Positive	NA	I	I-B	D3	2
S563	25	162	71.3	27.17	6.03	2.64	68	454.9	0.33	0.39	2.53	0	0	1	0	0	0	0	0	1	0	0	0	0	0	0	YES	Negative	NA	III	III-A	D3	2
S635	44	163	70	26.35	20.93	6.38	29	86.92	0.44	35.04	0.34	1	0	1	0	0	0	0	0	1	0	0	0	0	0	0	YES	Negative	NA	III	III-A	D3	2
S1201	26	158	61	24.44	8.71	2.49	26	101.99	0.14	22.63	1.17	0	0	1	0	0	0	0	0	1	0	0	0	0	0	0	YES	Positive	YES	IV-B	IV-B	D3	2
S1099	27	160	57	22.27	6.36	3.02	52	235.8	0.3	28.54	4.3	0	0	0	0	0	0	0	1	0	0	0	0	0	1	0	YES	Positive	YES	I	I-B	D5	2
S965	33	160	60	23.44	4.9	18.2	55.2	12	0.36	0.45	18	0	1	0	0	0	0	0	1	0	0	0	1	1	0	0	YES	Positive	YES	III	III-A	D5	2
S1313	21	150	57	25.33	7.57	2.67	32	394.13	1.01	10	1.25	0	0	0	0	0	0	0	0	0	0	0	0	0	0	1	YES	Positive	YES	IV-B	IV-B	D5	2
S822	32	163	61.5	23.15	7.62	2.59	20	25.4	0.91	0.16	1.34	0	1	0	0	0	0	0	0	0	0	0	0	0	0	0	YES	Negative	NA	III	III-A	D5	1
S570	40	156	45	18.49	9.82	1.07	150	379.33	0.82	41.43	1.2	0	0	1	0	0	0	0	0	1	0	0	0	0	0	0	YES	Negative	NA	I	I-A	D3	2
S983	36	160	60	23.44	5.54	3.25	38	416.33	1.26	30.85	2.54	0	0	1	0	1	0	0	0	1	0	0	0	0	0	0	YES	Positive	NA	IV-B	IV-B	D6	1
S542	45	166.5	83.3	30.05	8.27	5.75	43	121.1	0.14	25.16	2.78	0	0	1	0	0	0	0	0	1	0	0	0	0	0	0	YES	Negative	NA	IV-C	IV-C1	D6	1
S910	31	163	50	18.82	8.23	4.99	55.4	266.59	0.78	84.05	4.07	0	0	1	0	0	0	0	1	1	0	0	0	0	1	0	NA	NA	NA	III	III-A	NA	NA
S969	45	151.5	67.4	29.37	9.19	2.38	22	118.61	0.29	0.3	0.56	1	0	1	0	0	1	0	0	1	0	0	0	0	0	0	YES	Negative	NA	I	I-A	D3	2
S780	40	158	55	22.03	28.76	11.4	75	267.1	1.09	0.09	0.13	1	0	0	0	0	0	0	0	0	0	0	0	0	0	0	NA	NA	NA	I	I-B	NA	NA
S718	26	155	52.5	21.85	8.03	4.6	56	389.23	0.62	52.16	2.41	0	0	1	0	0	0	0	1	1	0	0	0	0	1	0	YES	Positive	YES	III	III-A	D3	2
S768	36	155	54	22.48	11.8	6	36	489.9	0.73	48.95	1.83	0	0	0	0	0	0	0	1	0	0	0	0	1	0	0	YES	Positive	YES	I	I-A	D5	2
S899	25	164	51	18.96	5.4	3.91	29	174.32	0.45	56.37	5.53	0	0	0	0	0	0	0	1	0	0	0	0	1	0	0	YES	Negative	NA	III	III-A	D6	2
S900	43	154	57	24.03	8.51	7.28	35	211.6	0.5	92.36	3.28	0	0	0	0	0	0	0	1	0	0	0	0	0	1	0	YES	Negative	NA	IV-B	IV-B	D3	2
S476	24	158	72	28.84	10.44	1.15	498	524.22	0.18	13.14	6.1	0	0	1	0	0	0	0	0	1	0	0	0	0	0	0	YES	Positive	YES	III	III-B	D5	2
S750	44	156	65	26.71	15.2	6.86	96	256.21	1.4	31.87	0.17	1	0	1	0	0	1	0	1	1	0	0	0	0	1	0	YES	Negative	NA	III	III-B	D3	1
S1071	33	165	67	24.61	6.28	3.74	61	266.59	0.28	84.05	1.99	0	0	1	0	0	0	0	0	1	0	0	0	0	0	0	YES	Positive	YES	III	III-B	D5	1
S908	28	155	40	16.65	8.81	7.98	47	309.49	0.49	58.53	6.66	0	0	0	0	0	0	0	1	0	0	0	0	0	1	0	YES	Positive	YES	III	III-A	D5	1
S1057	24	150	57	25.33	7.62	5.65	41	15.9	0.53	0.21	4.81	0	1	0	0	0	0	0	0	0	0	0	0	0	0	0	YES	Positive	YES	III	III-A	D3	2
S487	31	156	45	18.49	10.45	4.78	40	296.98	0.45	54.96	5.57	0	0	1	0	0	0	0	0	1	0	0	0	0	0	0	YES	Negative	NA	IV-B	IV-B	D3	2
S960	25	165	64	23.51	6.7	4.98	31	101.45	1.15	45.99	5.64	0	1	0	0	0	0	0	0	0	0	0	0	0	0	0	YES	Positive	YES	III	III-A	D5	1
S958	30	154	74	31.2	3.19	3.44	73	328.44	0.35	68.14	3.76	0	0	1	0	0	0	0	0	1	0	0	0	0	0	0	YES	Positive	YES	III	III-B	D6	2
S879	25	160	50	19.53	10.93	1.47	43	11.9	0.81	0.87	1.59	0	0	1	0	0	0	0	0	1	0	0	0	0	0	0	NA	NA	NA	IV-B	IV-B	NA	NA
S368	31	163	56	21.08	1.15	1.12	157	150.46	7.12	55.81	1.79	0	0	1	0	0	0	0	0	1	0	0	0	0	0	0	YES	Positive	YES	IV-B	IV-B	D3D5	2
S729	30	157	51	20.69	7.98	1.76	65	315.82	0.67	40.12	1.52	0	0	1	0	1	0	0	0	1	0	0	0	0	0	0	YES	Positive	YES	I	I-B	D3D6	2
S1187	34	155	48.5	20.19	9.02	4.37	62	281.43	0.29	63.79	2.26	0	0	1	1	0	0	0	0	1	0	0	0	0	0	0	YES	Negative	NA	III	III-A	D3	2
S1182	39	154	52.5	22.14	6.76	2.9	31	166	0.81	0.44	2.16	0	0	1	0	0	0	0	0	1	0	0	0	0	0	0	YES	Negative	NA	III	III-A	D3	2
S1112	33	165	64	23.51	6.89	4.53	45	176.89	0.37	1.99	0.78	1	0	1	0	0	0	0	0	1	0	0	0	0	0	0	YES	Negative	NA	I	I-A	D3	2
S547	42	162	52	19.81	8.23	4.99	55.4	266.59	0.78	84.05	4.07	0	0	0	0	0	0	0	1	0	0	0	0	0	1	0	NA	NA	NA	I	I-A	NA	NA
S658	25	158	52	20.83	9.22	5.33	41	450.73	0.45	37.98	6.38	0	0	0	0	0	0	0	1	0	0	0	0	0	1	0	YES	Positive	YES	I	I-A	D6	2
S425	29	155	58	24.14	6.33	7.31	49	269.26	0.77	84.89	4.85	0	0	1	0	0	0	0	0	1	0	0	0	0	0	0	YES	Negative	NA	III	III-A	D6	1
S505	33	155	46	19.15	6.19	3.13	22	185.23	0.41	36.57	4.03	0	0	1	0	0	0	0	0	1	0	0	0	0	0	0	YES	Positive	YES	I	I-A	D3	2
S541	35	163	50	18.82	8.4	4.03	29	240.16	0.78	41.82	1.88	0	0	1	0	1	0	0	0	1	0	0	0	0	0	0	YES	Negative	NA	I	I-B	D6	2
S1017	30	163	66	24.84	7.76	4.45	54	358.52	0.72	31.57	6.63	0	0	1	0	0	0	0	0	1	0	0	0	0	0	0	YES	Positive	YES	I	I-A	D5	2
S1038	25	155	63.5	26.43	5.34	14.89	44	13.1	0.38	0.36	10.2	0	1	0	0	0	0	0	0	0	0	0	0	0	0	0	YES	Negative	NA	III	III-A	D5	2
S1005	43	161.5	61.5	23.58	15.86	6.72	20	146.93	0.72	43.74	1.04	0	0	0	0	0	0	0	0	0	0	0	0	0	0	0	YES	Negative	NA	I	I-B	D3	2
S770	27	163	55	20.7	7.14	3.33	41	359.69	0.28	44.73	4.67	0	0	1	0	0	0	0	0	1	0	0	0	0	0	0	YES	Positive	YES	III	III-A	D5	2
S1407	34	155	53.5	22.27	7.85	5.83	54	293.15	0.08	46.25	4.16	0	0	0	0	0	0	0	0	0	0	0	0	0	0	1	YES	Positive	YES	I	I-A	D5	2
S1319	26	159	43	17.01	6.55	6.65	40	95.38	0.32	19.22	6.22	0	0	0	0	0	0	0	0	0	0	0	0	0	0	1	YES	Negative	NA	I	I-A	D5	1
S383	37	156	47	19.31	9.06	2.85	104	244.78	0.33	38.29	0.34	1	0	1	1	0	0	0	0	1	0	0	0	0	0	0	YES	Positive	YES	III	III-A	D3	2
S465	31	162	63	24.01	5.05	3.13	27	266.59	0.19	84.05	5.05	0	0	1	0	0	0	0	0	1	0	0	0	0	0	0	YES	Negative	NA	III	III-A	D3	1
S692	33	150	50	22.22	6.57	1.65	28	163.48	0.16	29.27	1.29	0	0	1	0	0	0	0	0	1	0	0	0	0	0	0	YES	Negative	NA	I	I-A	D5	2
S1292	36	158	63	25.24	6.39	4.28	49	188.67	0.39	50.06	2.12	0	0	0	0	0	0	0	0	0	0	0	0	0	0	1	YES	Negative	NA	IV-B	IV-B	D6	2
S1004	30	150	55	24.44	7.2	6.56	35	226.32	0.58	58.79	5.09	0	0	1	0	0	0	0	0	1	0	0	0	0	0	0	YES	Positive	YES	III	III-B	D3	2
S710	33	158	45	18.03	8.53	2.53	35	454.59	0.47	37.65	2.18	0	0	0	0	0	0	0	1	0	0	0	0	1	0	0	YES	Negative	NA	V	V	D5	1
S373	30	158	54	21.63	9.99	2.86	64	396.53	0.81	42.06	2.18	0	0	1	0	0	0	0	0	1	0	0	0	0	0	0	YES	Negative	NA	III	III-A	D6	1
S1116	30	163	50	18.82	9.74	2.94	58	270.64	0.59	37.81	1.49	0	0	1	0	1	0	0	0	1	0	0	0	0	0	0	YES	Positive	YES	III	III-A	D3	2
S1303	31	162	49.8	18.98	7.58	15.66	68	318.94	0.2	17.38	3.74	0	0	0	0	0	0	0	0	0	0	0	0	0	0	1	YES	Positive	YES	IV-C	IV-C1	D6	2
S946	30	158	52.5	21.03	7.05	3	62	29.33	1.16	30.49	2.48	0	0	1	0	0	0	0	0	1	0	0	0	0	0	0	YES	Negative	NA	III	III-B	D6	1
S996	35	163	51.5	19.38	8.76	4.25	40.41	402.68	0.47	30.04	1.88	0	0	1	0	0	0	0	0	1	0	0	0	0	0	0	NA	NA	NA	III	III-B	NA	NA
S656	30	155	52	21.64	6.3	9.99	42	407.24	0.79	48.28	5.86	0	0	1	0	0	0	0	1	1	0	0	0	1	0	0	YES	Negative	NA	I	I-A	D5	2
S1227	23	158	70	28.04	6.41	13.58	231	309.69	0.34	51.19	4.06	0	0	0	0	0	0	0	1	0	0	0	1	0	0	0	YES	Negative	NA	III	III-B	D5	2
S259	29	150	53	23.56	11.69	1.59	16	268.43	0.23	69.1	0.96	0	0	1	0	1	0	0	0	1	0	0	0	0	0	0	NA	NA	NA	I	I-A	NA	NA
S209	28	155	63	26.22	7.68	2.97	48	104.66	0.37	20.13	2.66	0	0	0	0	0	0	0	1	0	0	0	0	0	1	0	YES	Negative	NA	I	I-A	D6	2
S254	24	160	52	20.31	6.04	4.32	23	9.2	0.49	0.29	6.3	0	1	1	0	0	0	0	0	1	0	0	0	0	0	0	YES	Positive	YES	I	I-A	D5	2
S268	30	160	53	20.7	6.07	2.87	67	291.23	0.56	35.41	3.65	0	0	1	0	0	0	0	0	1	0	0	0	0	0	0	YES	Positive	YES	IV-B	IV-B	D5	2
S302	27	165	46.5	17.08	6.22	4.28	35	197.2	0.62	46.23	5.5	0	1	1	0	1	0	0	0	1	0	0	0	0	0	0	YES	Positive	NA	III	III-A	D3	2
S110	31	154	50	21.08	8.06	5.02	47	156.28	0.45	39.05	8.03	0	0	0	0	0	0	0	1	0	0	0	0	1	1	0	YES	Negative	NA	I	I-A	D5	1
S287	41	158	49	19.63	4.2	1.82	89	480.38	0.6	47.27	0.12	0	0	0	0	0	0	0	1	0	0	0	0	1	1	0	YES	Negative	NA	III	III-A	D3	2
S355	31	156	52	21.37	8.49	4.68	34	183.32	0.77	48.16	1.69	0	0	1	0	0	0	0	1	1	0	0	0	1	0	0	YES	Positive	YES	III	III-A	D5	1
S77	36	162	60	22.86	12	8.06	23	305.53	0.65	22.95	3.57	0	0	0	0	1	0	0	0	0	0	0	0	0	0	0	YES	Negative	NA	III	III-A	D5	2
S1244	27	150	49	21.78	8.35	3.14	37	629.61	0.89	64.59	4.3	0	0	0	0	0	0	0	0	0	0	0	0	0	0	1	YES	Positive	YES	III	III-B	D5	1
S54	25	163	63	23.71	8.69	12.61	56	150.44	1.07	79.93	17.66	0	1	0	0	0	0	0	0	0	0	0	0	0	0	0	NA	NA	NA	IV-B	IV-B	NA	NA
S226	35	168	59	20.9	16.2	8.06	30	198.19	0.45	83.87	0.06	0	0	1	0	1	0	0	0	1	0	0	0	0	0	0	NA	NA	NA	III	III-A	NA	NA
S184	46	156	52	21.37	21.86	9.07	32	74.71	0.12	28.62	0.13	0	0	0	0	0	0	0	0	0	0	0	0	0	0	0	YES	Negative	NA	III	III-A	D3	1
S356	37	155	55	22.89	6.81	3.64	31	302.81	0.56	47.93	9.71	0	0	1	0	0	0	0	0	1	0	0	0	0	0	0	NA	NA	NA	III	III-A	NA	NA
S9	30	158	70	28.04	4.83	2.32	30	467.77	0.41	58.88	7.55	0	0	1	0	0	0	0	0	1	0	0	0	0	0	0	YES	Positive	YES	I	I-A	D5	1
S193	30	161	54.5	21.03	7.67	2.1	56	259.17	0.64	55.43	4.63	0	0	1	0	0	0	0	0	1	0	1	0	0	0	0	NA	NA	NA	III	III-A	NA	NA
S190	32	155	65	27.06	6.76	3.76	27	160.75	1.82	63.83	2.54	0	0	1	0	0	0	0	0	1	0	0	0	0	0	0	YES	Positive	YES	I	I-A	D5	2
S11	44	159	62	24.52	9.26	2.7	59	0	0.39	0	0.46	0	0	0	0	0	0	0	0	0	0	0	0	0	0	0	NA	NA	NA	III	III-B	NA	NA
S118	25	164	54.5	20.26	4.86	1.64	20	226.99	0.55	10	2.3	0	0	1	0	0	0	0	0	1	0	0	0	0	0	0	YES	Negative	NA	I	I-A	D3	2
S298	29	163	54	20.32	6.44	5.7	20	239	0.48	25	2.28	0	0	1	0	0	0	0	0	1	0	0	0	0	0	0	NA	NA	NA	III	III-A	NA	NA
S84	39	160	70	27.34	8.7	1.4	24.1	10.3	0.38	0.13	2.01	0	0	1	0	0	1	0	0	0	0	1	0	0	0	0	YES	Negative	NA	III	III-A	D3	2
S317	32	162	65	24.77	13.96	2.98	32	532	0.41	82.4	0.87	0	0	1	0	0	0	0	0	1	0	0	0	0	0	0	YES	Negative	NA	IV-C	IV-C1	D3	1
S264	26	165	60	22.04	7.51	9.47	67	652.39	0.53	83.94	8.91	0	1	0	0	0	0	0	0	0	0	0	0	0	0	0	YES	Positive	YES	IV-B	IV-B	D5	1
S210	43	156	65	26.71	8.23	4.99	55.4	266.59	0.78	84.05	4.07	0	0	1	0	0	0	0	0	1	0	0	0	0	0	0	NA	NA	NA	III	III-A	NA	NA
S262	30	162	64	24.39	6.74	1.02	15	227.81	0.75	0.92	0.91	0	0	0	0	0	0	0	0	0	0	0	0	0	0	0	YES	Negative	NA	IV-B	IV-B	D3	2
S120	28	164	51	18.96	8.25	2.12	86	211.61	0.83	14.33	1.38	0	0	0	0	1	0	0	0	0	0	0	0	0	0	0	YES	Negative	NA	IV-B	IV-B	D3	1
S354	35	151	52	22.81	8.03	3.9	51	140.57	0.9	50.28	2.83	0	0	0	0	0	0	0	0	0	0	0	0	0	0	0	YES	Positive	YES	IV-C	IV-C1	D6	2
S313	26	164	84.3	31.34	9.85	9.08	32	0	1.39	0	4.17	0	1	1	0	0	0	0	0	1	0	0	0	0	0	0	YES	Positive	YES	III	III-A	D5	2
S258	41	156	52.5	21.57	9.16	2.18	36	9.3	0.38	0.2	0.06	0	0	0	0	0	0	0	0	0	0	0	0	0	0	0	YES	Negative	NA	I	I-B	D3	2
S296	33	150	50	22.22	9.13	4.33	34	474.58	0.81	31.45	2.31	0	0	1	0	0	0	0	0	1	0	0	0	0	0	0	YES	Positive	YES	III	III-A	D5	2
S225	37	160	50	19.53	7.06	7.46	116	323.21	0.62	45.61	2.85	0	0	0	0	0	0	0	1	0	0	0	0	1	0	0	YES	Negative	NA	IV-B	IV-B	D6	2
S350	30	155	77.5	32.26	7.34	7.79	32	0.485	0.39	65.13	5.47	0	0	1	0	0	0	0	0	1	0	0	0	0	0	0	NA	NA	NA	III	III-A	NA	NA
S62	36	155	52	21.64	7.75	3.77	47	215.84	0.81	38.59	5.65	0	0	1	0	1	0	0	1	1	0	0	0	0	1	0	YES	Negative	NA	II	II	D5	2
S342	26	155	42	17.48	7.99	15.71	46	154.62	0.89	51.39	7.04	0	1	1	0	0	0	0	0	1	0	0	0	0	0	0	YES	Positive	YES	I	I-B	D5	2
S44	30	153	53	22.64	5.14	6.24	61	526.37	0.64	38.18	4.31	0	0	1	0	0	0	0	0	1	0	0	0	0	0	0	YES	Negative	NA	IV-B	IV-B	D3	2
S186	33	160	62	24.22	6.47	4.74	42	141.44	0.22	31.73	4.32	0	0	1	0	0	0	0	0	1	0	0	0	0	0	0	YES	Positive	YES	I	I-B	D5	2
S265	39	162	52	19.81	12.8	6.38	32	776.7	0.48	27.98	2.78	0	0	0	0	0	1	0	1	0	0	0	0	1	0	0	NA	NA	NA	I	I-B	NA	NA
S168	26	160	55.7	21.76	7.79	21.46	48	313.08	0.66	54.09	22.7	0	1	0	0	0	0	0	0	0	0	0	0	0	0	0	YES	Positive	YES	IV-B	IV-B	D5	1
S340	32	155	60	24.97	8.01	3.31	28	244.48	0.5	52.78	1.5	0	0	1	0	0	0	0	0	1	0	0	0	0	0	0	YES	Positive	YES	IV-B	IV-B	D3	1
S29	39	160	69.3	27.07	7.13	2.99	52	150.29	0.56	14.59	0.86	0	0	1	0	0	0	0	0	1	0	0	0	0	0	0	YES	Negative	NA	III	III-A	D5	1
S58	34	162	55	20.96	10.48	5.6	20	199.59	0.24	39.57	8.53	0	0	1	0	0	0	0	0	1	0	0	0	0	0	0	YES	Negative	NA	III	III-A	D5	2
S231	37	168	51	18.07	11.25	8.85	32	440.68	0.75	35.35	3.44	0	0	1	0	1	0	0	0	1	0	0	0	0	0	0	YES	Negative	NA	I	I-A	D3	2
S329	38	160	60	23.44	7.6	1.93	55	360.01	0.42	18.45	0.54	0	0	1	0	0	0	0	0	1	0	0	0	0	0	0	YES	Negative	NA	III	III-A	D3	2
S106	30	155	40	16.65	8.06	4.75	28	196.14	1.19	43.35	7.81	0	0	1	0	0	0	0	0	1	0	0	0	0	0	0	YES	Negative	NA	III	III-A	D5	1
S215	48	161.5	81.3	31.17	17.8	6.51	35	170.83	0.23	27.13	0.05	0	0	0	0	0	0	0	0	0	0	0	0	0	0	0	NA	NA	NA	IV-B	IV-B	NA	NA
S217	35	151	66	28.95	4.11	3.5	33	221.53	0.82	53.73	7.15	0	0	1	0	0	0	0	0	1	0	0	0	0	0	0	YES	Positive	YES	III	III-A	D5	1
S198	23	163	53	19.95	7.2	5.57	40	282.15	0.35	50.55	8.95	0	1	0	1	0	0	0	0	0	0	0	0	0	0	0	YES	Positive	YES	III	III-A	D3	2
S250	34	158	62	24.84	10.57	4.18	35	265.79	0.48	38.91	1.58	0	0	1	0	0	0	0	0	1	0	0	0	0	0	0	YES	Positive	YES	III	III-B	D6	2
S263	25	158	43	17.22	8.12	3.48	29	22.2	0.63	0.29	6.31	0	0	1	0	0	0	0	0	1	0	0	0	0	0	0	YES	Negative	NA	IV-B	IV-B	D5	2
S338	30	157	50	20.28	6.37	5.6	41.42	29.35	0.63	0.095	12.42	0	0	1	0	0	1	0	0	1	0	0	0	0	0	0	YES	Negative	NA	I	I-A	D5	1
S1251	27	167	51.5	18.47	8.54	4.48	44	151.67	0.42	31.92	2.35	0	0	0	0	0	0	0	0	0	0	0	0	0	0	1	NA	NA	NA	I	I-A	NA	NA
S83	33	150	57.1	25.38	6.35	2.33	36	551.16	0.4	47.3	4.69	0	0	0	0	0	0	0	1	0	0	0	0	1	1	0	YES	Negative	NA	I	I-A	D3	2
S136	30	165	57	20.94	8.89	3.73	37	273.4	0.58	65.43	0.29	0	0	1	0	0	0	0	0	1	0	0	0	0	0	0	YES	Negative	NA	I	I-A	D5	1
S99	35	153	55	23.5	11.4	6.57	21	403.43	0.32	32.87	2.45	0	0	1	0	0	0	0	0	1	0	0	0	0	0	0	YES	Negative	NA	III	III-B	D5	1
S2	38	155	61	25.39	4.64	5.02	64	167.64	0.5	28.32	20.58	0	1	1	0	0	0	0	0	1	0	0	0	0	0	0	YES	Negative	NA	III	III-A	D5	1
S334	39	158	54	21.63	15.05	2.5	34	186.56	0.29	42.45	1.14	0	0	1	0	0	0	0	0	1	0	0	0	0	0	0	YES	Positive	YES	III	III-A	D3	2
S303	35	164	52	19.33	8.42	3.5	24	339.36	0.26	41.75	3.35	0	0	0	0	0	0	0	1	0	0	0	0	1	1	0	YES	Positive	YES	I	I-A	D5	1
S1243	30	158	57	22.83	5.87	4.76	41	303.75	0.9	44.54	4.62	0	0	0	0	0	0	0	0	0	0	0	0	0	0	1	YES	Negative	NA	I	I-A	D5	1
S132	36	158	59	23.63	9.69	3.26	33	256.51	0.54	20.35	0.62	0	0	1	0	0	0	0	0	1	0	0	0	0	0	0	YES	Negative	NA	I	I-B	D3	2
S204	24	160	60	23.44	6.74	2.2	30	269.46	0.46	41.94	0.94	0	0	1	0	0	0	0	0	1	0	0	0	0	0	0	YES	Positive	YES	IV-B	IV-B	D3	2
S246	31	155	47	19.56	7.67	3.93	36	256.32	0.91	37.02	1.43	0	0	1	0	1	0	0	0	1	0	0	0	0	0	0	YES	Negative	NA	III	III-A	D6	1
S135	35	164	58.5	21.75	5.68	5.48	35	253.05	0.49	33.61	9.87	0	0	0	1	0	0	0	0	0	0	0	0	0	0	0	NA	NA	NA	I	I-A	NA	NA
S352	26	168	58	20.55	3.82	7.03	38	232.96	0.36	35.56	10.44	0	1	0	0	0	0	0	0	0	0	0	0	0	0	0	YES	Positive	YES	V	V	D5	2
S261	25	154	81.7	34.45	7.44	6.45	35	108.77	0.4	57.19	4.25	0	0	1	0	0	0	0	0	1	0	0	0	0	0	0	YES	Positive	NA	III	III-A	D5	1
S125	40	163	56	21.08	17.27	3.47	58	200.42	0.56	10	0.08	0	0	0	1	0	0	0	0	0	0	0	0	0	0	0	NA	NA	NA	III	III-A	NA	NA
S183	29	158	58	23.23	5.35	1.67	24	170.02	0.3	33.2	3.36	0	0	1	1	0	0	0	0	1	0	0	0	0	0	0	YES	Negative	NA	III	III-A	D3	1
S331	37	158	60	24.03	7.22	1.85	45	297.26	0.53	97.59	0.36	0	0	0	0	0	0	0	0	0	0	0	0	0	0	0	YES	Positive	YES	III	III-A	D3	1
S61	25	158	55	22.03	7.86	3.84	42	372.32	0.65	30.84	3.24	0	0	1	0	0	0	0	0	1	0	0	0	0	0	0	YES	Positive	YES	I	I-B	D5	1
S224	32	168	56	19.84	8.23	4.99	55.4	266.59	0.78	84.05	4.07	0	1	0	0	0	0	0	0	0	0	0	0	0	0	0	NA	NA	NA	III	III-A	NA	NA
S280	41	158	49	19.63	14.21	4.3	25	170.11	0.71	31.15	1.87	0	0	1	0	0	0	0	0	1	0	0	0	0	0	0	YES	Negative	NA	I	I-A	D3	1
S251	30	158	49	19.63	5.28	5.81	29	242.73	0.99	19.63	5.24	0	0	1	0	0	0	0	0	1	0	0	0	0	0	0	YES	Positive	YES	III	III-B	D5	1
S142	24	158	44	17.63	6.08	6.21	34	352.4	0.75	52.97	6.78	0	0	1	0	0	0	0	0	1	0	0	0	0	0	0	YES	Positive	YES	IV-C	IV-C1	D5	2
S16	31	163	50	18.82	8.33	2.86	25	325.15	0.68	35.87	2.6	0	0	1	0	0	0	0	0	1	0	0	0	0	0	0	YES	Negative	NA	I	I-A	D5	1
S199	36	165	58	21.3	12.4	3.09	44	325.29	0.91	26.76	0.87	0	0	0	0	0	0	0	1	0	0	0	0	1	1	0	YES	Positive	YES	I	I-B	D6	2
S1233	32	156	53	21.78	5.84	5.86	27	83.67	0.47	319.32	6.38	0	0	0	0	0	0	0	0	0	0	0	0	0	0	1	YES	Positive	YES	III	III-A	D5	2
S305	31	160	61.3	23.95	8.21	5.26	48	587.4	1.08	55.13	5.02	0	0	1	0	0	0	0	0	1	0	0	0	0	0	0	YES	Positive	NA	III	III-B	D6	2
S31	34	148	51	23.28	7.71	4.23	37	651.11	0.6	41.19	3.34	0	0	1	0	1	0	0	0	1	0	0	0	0	0	0	YES	Positive	YES	I	I-A	D5	2
S242	30	158	48	19.23	10.44	3.59	27	293.69	1.34	46.04	1.73	0	0	1	0	0	0	0	1	1	0	0	0	0	1	0	YES	Positive	YES	III	III-B	D5	2
S1250	35	163	76.5	28.79	8.23	4.99	55.4	266.59	0.78	84.05	4.07	0	0	0	0	0	0	0	0	0	0	0	0	0	0	1	YES	Positive	YES	I	I-B	D5	1
S178	28	170	76	26.3	9.65	2.81	39	296.77	1.35	32.9	3.01	0	0	1	0	0	0	0	0	1	0	0	0	0	0	0	YES	Negative	NA	I	I-A	D5	2
S159	34	157	68	27.59	9.35	2.11	22	178.14	0.82	26.93	3.43	0	0	0	0	0	1	0	1	0	0	0	0	0	1	0	YES	Negative	NA	III	III-A	D5	2
S318	33	162	55	20.96	7.85	2.75	22.93	155.47	0.32	21.73	2.63	0	0	1	0	0	0	0	0	1	0	0	0	0	0	0	YES	Positive	YES	I	I-B	D3	2
S336	25	160	38	14.84	9.13	13.52	66	14.5	1.27	0.65	13.43	0	1	1	0	0	0	0	0	1	0	0	0	0	0	0	YES	Negative	NA	III	III-A	D5	1
S146	24	155	50	20.81	7.12	4.27	35	211	0.25	44.82	8.36	0	0	1	0	0	0	0	0	1	0	0	0	0	0	0	YES	Positive	YES	III	III-A	D5	1
S1239	32	158.5	51.6	20.54	8.23	4.99	55.4	266.59	0.78	84.05	4.07	0	0	0	0	0	0	0	0	0	0	0	0	0	0	1	YES	Positive	YES	I	I-A	D5	1
S169	39	160	59	23.05	7.76	4.24	56	138.34	0.57	43.06	3.4	0	0	1	0	0	0	0	0	1	0	0	0	0	0	0	YES	Negative	NA	III	III-A	D3	2
S174	33	158	55	22.03	9.77	2.32	67	31.2	2.15	0.17	0.68	0	0	1	0	0	0	0	0	1	0	0	0	0	0	0	YES	Negative	NA	I	I-A	D3	2
S68	31	160	50	19.53	6.32	11.76	92	234.32	0.73	90.64	9.44	0	1	0	0	0	0	0	1	0	0	0	0	1	0	0	YES	Positive	NA	III	III-B	D6	2
S304	32	159	60	23.73	8.92	3.85	47	165.65	0.92	51.85	3.15	0	0	0	0	0	0	0	1	0	0	0	0	1	1	0	YES	Positive	YES	III	III-B	D3	2
S339	33	167	60	21.51	7.22	6.83	57	430.84	0.3	64.58	2.88	0	0	1	0	0	0	0	1	0	1	0	0	0	1	0	YES	Negative	NA	IV-B	IV-B	D3	2
S163	31	160	50	19.53	16.9	9.41	117	364.03	1.16	29.52	0.14	0	0	0	0	0	0	0	0	0	0	0	0	0	0	0	NA	NA	NA	III	III-A	NA	NA
S247	25	173	60	20.05	8.33	3.62	28	164.89	0.4	67.49	2.1	0	0	1	0	0	0	0	0	1	0	0	0	0	0	0	YES	Negative	NA	III	III-B	D5	1
S109	32	163	53	19.95	8.14	11.83	46	157.22	0.57	38.65	11.3	0	1	1	0	0	0	0	0	1	0	0	0	0	0	0	YES	Positive	YES	III	III-B	D3	2
S179	32	153	50	21.36	6.1	1.94	35	841.2	0.48	25.41	2.55	0	0	0	0	0	1	0	1	0	0	0	0	1	0	0	YES	Negative	NA	III	III-A	D6	1
S1264	32	160	58.5	22.85	6.5	4.82	21	701.33	1.3	21.47	8.97	0	0	0	0	0	0	0	0	0	0	0	0	0	0	1	YES	Positive	YES	IV-B	IV-B	D5	2
S90	31	155	40	16.65	8.48	7.27	49	546.78	0.26	24.35	5.32	0	0	1	0	0	0	0	0	1	0	0	0	0	0	0	YES	Negative	NA	IV-C	IV-C3	D5	1
S137	36	160	57.5	22.46	7.65	2.55	25	209.46	0.51	60.59	5.98	0	0	1	0	0	0	0	1	1	0	0	0	0	1	0	YES	Negative	NA	IV-B	IV-B	D5	1
S112	26	156	73	30	9.31	15.51	27	80.4	0.47	69.86	12.73	0	1	0	0	0	0	0	0	0	0	0	0	0	0	0	YES	Negative	NA	III	III-A	D6	1
S128	41	152	63	27.27	23.57	8.8	24	8	0.74	21	0.32	0	0	1	0	0	1	0	0	1	0	0	0	0	0	0	NA	NA	NA	III	III-A	NA	NA
S18	29	160	50	19.53	6.42	3.38	26	401.74	0.54	58.85	3.3	0	0	1	0	0	0	0	0	1	0	0	0	0	0	0	YES	Negative	NA	III	III-A	D5	2
S333	31	156	48.5	19.93	6.49	4.75	35	239.43	0.35	42.83	10	0	0	1	0	0	0	0	1	1	0	0	0	0	1	0	YES	Positive	YES	IV-B	IV-B	D5	2
S1232	33	163	57	21.45	4	3.78	23.55	265	1.18	39.13	4.07	0	0	0	0	0	0	0	0	0	0	0	0	0	0	1	YES	Positive	YES	III	III-B	D5	2
S283	36	158	55	22.03	11.31	3.33	23	238.48	0.15	11.8	1.04	0	1	1	0	0	0	0	0	1	0	0	0	0	0	0	YES	Negative	NA	III	III-A	D3	2
S1255	38	160	59	23.05	6.52	2.42	36	144.4	0.39	48.87	2.82	0	0	0	0	0	0	0	0	0	0	0	0	0	0	1	YES	Positive	YES	I	I-A	D5	1
S335	41	159	56	22.15	8.55	3.23	48	268.4	0.35	13.28	1.11	0	0	0	0	0	0	0	1	0	0	0	0	1	0	0	YES	Negative	NA	I	I-B	D6	1
S166	34	162	51	19.43	8.22	2.83	34	219.88	0.42	38.44	1.06	0	0	0	0	0	0	0	0	0	0	0	0	0	0	0	YES	Negative	NA	III	III-A	D6	1
S95	31	158	46	18.43	7.21	8.02	58	10.1	0.48	0.3	8.78	0	0	0	1	0	0	0	0	0	0	0	0	0	0	0	YES	Positive	YES	I	I-A	D5	1
S28	30	159	51	20.17	11.66	4.74	51	174.62	0.28	25.6	0.83	0	0	1	0	0	0	0	0	1	0	0	0	0	0	0	YES	Positive	YES	I	I-A	D5	2
S180	40	160	49	19.14	11.05	6.4	26	28	1.45	0.25	0.32	0	0	0	0	0	0	0	0	0	0	0	0	0	0	0	YES	Negative	NA	I	I-A	D3	2
S133	28	150	61	27.11	4.92	2.07	28	16.39	0.3	0.28	3.31	0	0	1	0	0	0	0	0	1	0	0	0	0	0	0	YES	Negative	NA	III	III-A	D3	2
S45	39	152	48	20.78	10.26	2.97	43	165.01	0.32	0.53	1.6	0	0	1	1	0	0	0	0	1	0	0	0	0	0	0	YES	Negative	NA	I	I-A	D3	2
S1268	30	155	61	25.39	6.49	2.92	32	345.82	0.26	68.66	4.69	0	0	0	0	0	0	0	0	0	0	0	0	0	0	1	YES	Positive	YES	III	III-A	D5	1
S114	41	152	54	23.37	16.61	5.75	20	0.28	0.83	0.28	0.5	0	0	0	0	0	0	0	0	0	0	0	0	0	0	0	NA	NA	NA	I	I-B	NA	NA
S94	31	157	68	27.59	22.39	9.75	15	324.51	0.51	63.9	0.24	0	0	1	0	0	0	0	0	1	0	0	0	0	0	0	NA	NA	NA	III	III-A	NA	NA
S75	31	159	57.5	22.74	15.81	5.26	19	388.65	0.83	25.3	0.28	0	0	1	0	0	0	0	0	1	0	0	0	0	0	0	YES	Negative	NA	III	III-A	D3	1
S203	35	160	55	21.48	10.23	4.9	24	225.46	0.59	97.45	0.17	0	0	1	0	0	1	0	0	1	0	0	0	0	0	0	YES	Negative	NA	III	III-A	D3	2
S275	32	158	42	16.82	8.58	5.29	68	249.93	0.72	42.6	7.83	0	0	1	0	0	0	0	0	1	0	0	0	0	0	0	YES	Positive	YES	III	III-A	D5	1
S345	27	163	50	18.82	6.97	2.79	55	233.78	0.16	30.21	4.82	0	0	1	0	0	1	0	0	1	0	0	0	0	0	0	YES	Positive	YES	I	I-A	D3	2
S91	37	152.5	49.5	21.28	4.29	8.53	197	149.58	0.47	137.28	1.74	0	0	1	0	0	0	0	0	1	0	0	0	0	0	0	YES	Positive	YES	III	III-A	D6	2
S147	29	158	68	27.24	8.23	4.99	55.4	266.59	0.78	84.05	4.07	0	1	0	0	0	0	0	0	0	0	0	0	0	0	0	YES	Negative	NA	I	I-A	D3	2
S170	33	163	57.5	21.64	18.43	4.15	29	14.97	0.37	13.53	0.45	0	0	1	0	0	0	0	0	1	0	0	0	0	0	0	NA	NA	NA	I	I-B	NA	NA
S72	39	158	45	18.03	8.98	5.65	42	239.66	0.42	29.3	0.61	0	0	1	0	0	0	0	0	1	0	0	0	0	0	0	YES	Positive	YES	IV-C	IV-C1	D3	2
S3	39	163	52.5	19.76	6.49	7.93	36.58	430.63	0.4	51.71	8.47	0	0	1	0	0	0	0	0	0	0	1	0	0	0	0	YES	Negative	NA	I	I-A	D5	1
S323	31	155	47	19.56	6.87	1.71	30	198	0.29	39.53	3	0	0	1	0	0	1	0	0	1	0	0	0	0	0	0	YES	Negative	NA	IV-B	IV-B	D3	2
S37	32	158	67.5	27.04	15.22	7.88	44	206.2	1.03	27.78	0.93	0	0	1	0	0	0	0	0	1	0	0	0	0	0	0	YES	Positive	NA	I	I-A	D5	2
S1246	34	154	49	20.66	16.47	4.36	23	388.91	0.46	10	2.1	0	0	0	0	0	0	0	0	0	0	0	0	0	0	1	YES	Positive	YES	III	III-A	D3	1
S312	33	163	64	24.09	20.62	5.19	30	437.02	0.45	69.82	0.2	0	0	1	0	0	0	0	1	1	0	0	0	0	1	0	NA	NA	NA	III	III-B	NA	NA
S164	28	150	43	19.11	10.22	22.06	48	297.71	1.44	74.02	8.6	0	1	0	0	0	0	0	0	0	0	0	0	0	0	0	YES	Positive	YES	III	III-A	D6	1
S284	32	167	52	18.65	8.79	8.16	28	632.41	0.57	32.04	4.69	0	0	1	0	0	0	0	0	1	0	0	0	0	0	0	YES	Negative	NA	III	III-B	D5	1
S42	31	151.9	45.2	19.59	7.91	4.11	58	991.1	0.69	57.36	3.7	0	0	1	0	0	0	0	0	1	0	0	0	0	0	0	YES	Positive	YES	III	III-A	D5	1
S343	41	158	57.5	23.03	10.37	2.46	53	106.13	0.1	20.8	0.8	0	0	0	0	0	0	0	1	0	0	0	0	0	1	0	YES	Negative	NA	IV-B	IV-B	D3	1
S282	38	150	47	20.89	8.39	4.19	45	381.04	0.51	30.91	4.11	0	0	1	0	0	0	0	1	1	0	0	0	0	1	0	YES	Negative	NA	I	I-A	D6	2
S79	25	156	50	20.55	4.81	4.88	85	202.45	1.28	52.91	3.73	0	0	0	0	0	0	0	1	0	0	0	0	1	0	0	YES	Positive	YES	III	III-B	D5	1
S211	39	155	51	21.23	6.07	2.72	20	376.39	0.11	17.1	8.04	0	0	0	0	0	1	0	0	0	0	0	0	0	0	0	YES	Positive	YES	IV-B	IV-B	D5	1
S292	26	156	53	21.78	7.14	4.4	40	379.93	0.36	75.52	3.14	0	0	1	0	0	0	0	1	1	0	0	0	0	1	0	YES	Negative	NA	III	III-A	D3	2
S105	36	161	54	20.83	6.12	2.11	52	372.71	0.45	10	0.63	0	0	0	0	0	0	0	0	0	0	0	0	0	0	0	YES	Positive	YES	I	I-A	D5	1
S177	41	156	65	26.71	13.8	2.61	27	315.7	0.42	10	0.7	0	0	0	0	0	0	0	1	0	0	0	0	0	1	0	NA	NA	NA	III	III-A	NA	NA
S319	33	151	45	19.74	9.31	2.71	19	207.7	0.38	49.8	4.73	0	0	1	0	1	0	0	0	1	0	0	0	0	0	0	YES	Positive	YES	I	I-A	D5	1
S1249	31	160	60	23.44	6.53	2.24	27	290.37	0.55	61.66	6.37	0	0	0	0	0	0	0	0	0	0	0	0	0	0	1	YES	Positive	YES	I	I-B	D5	2
S26	38	158	47	18.83	8.14	3.21	61	115.44	0.78	27.11	1.35	0	0	1	0	0	1	0	0	1	0	0	0	0	0	0	YES	Negative	NA	III	III-A	D5	1
S307	26	158	60	24.03	6.26	2.11	28	216.24	0.44	61.49	10.47	0	1	0	0	0	0	0	0	0	0	0	0	0	0	0	YES	Positive	YES	I	I-A	D5	1
S10	35	150	59	26.22	7.45	2.92	36.07	89.83	0.21	28.85	3.88	0	0	1	0	0	0	0	0	1	0	0	0	0	0	0	YES	Negative	NA	III	III-A	D5	2
S205	32	168	51.5	18.25	7.96	4.56	25	16	0.75	2.471	2.94	0	0	1	0	0	0	0	0	1	0	0	0	0	0	0	NA	NA	NA	III	III-A	NA	NA
S80	37	158	63	25.24	7.27	3.88	40	298.88	1.15	35.65	4.57	0	0	0	0	0	0	0	1	0	0	0	0	0	1	0	YES	Positive	NA	V	V	D5	1
S130	23	165	57.5	21.12	8.23	3.23	52	170.45	0.16	24.74	2.52	0	0	0	0	0	0	0	1	0	0	0	0	1	0	0	YES	Negative	NA	I	I-B	D3	2
S294	32	162	61	23.24	12.9	3.64	29	104.63	0.96	84.05	0.5	0	0	0	0	0	0	0	0	0	0	0	0	0	0	0	YES	Positive	NA	III	III-A	D3	2
S227	22	155	62.5	26.01	7.79	4.06	57	120.33	0.22	43.11	2.03	0	0	0	0	0	0	0	1	0	0	0	0	0	1	0	YES	Positive	YES	III	III-A	D3	2
S143	24	159	65	25.71	6.54	3.93	32	24.88	0.64	0.5	2.98	0	0	1	0	1	0	0	0	1	0	0	0	0	0	0	YES	Negative	NA	III	III-A	D5	1
S212	28	153	64	27.34	6.71	3.95	38	373.09	0.61	30.35	2	0	0	0	0	0	0	0	1	0	0	0	0	0	1	0	YES	Negative	NA	I	I-A	D3	2
S189	30	155	60	24.97	7.38	2.09	18	246.84	0.51	32.57	0.59	0	0	1	0	0	0	0	0	1	0	0	0	0	0	0	YES	Positive	YES	IV-B	IV-B	D3D6	2
S330	34	150	61	27.11	7.91	4.82	42	150.71	0.63	46.37	3.65	0	0	1	0	0	0	0	0	1	0	0	0	0	0	0	YES	Positive	YES	IV-B	IV-B	D3	2
S107	30	168	53	18.78	7.82	6.23	79	203.61	1.35	42.65	4.84	0	0	0	0	0	0	0	1	0	0	0	0	1	0	0	YES	Negative	NA	I	I-A	D6	1
S65	43	155	57.4	23.89	2.81	3.19	127	579.58	0.73	36.19	0.12	0	0	1	0	0	0	0	0	1	0	0	0	0	0	0	NA	NA	NA	III	III-A	NA	NA
S126	31	163	50.8	19.12	3.98	9.41	26	191.21	1.1	0.58	13.79	0	0	1	0	0	0	0	0	1	0	0	0	0	0	0	YES	Negative	NA	III	III-A	D5	2
S255	27	155	50	20.81	6.08	6.01	27	299.81	0.59	33.9	6.18	0	0	1	0	1	0	0	0	1	0	0	0	0	0	0	YES	Positive	YES	I	I-A	D5	2
S308	33	169	64	22.41	4.51	3.32	29	310.59	0.36	47.79	7.36	0	0	1	0	0	0	0	0	1	0	0	0	0	0	0	YES	Negative	NA	I	I-B	D5	2
S144	31	159	47.5	18.79	6.75	5.04	56	140.03	0.17	26.7	2.45	0	0	1	0	0	0	0	0	1	0	0	0	0	0	0	YES	Negative	NA	IV-B	IV-B	D3	2
S314	31	165	55	20.2	4.16	1.42	20	548.9	0.74	35.36	12.98	0	1	0	0	0	0	0	0	0	0	0	0	0	0	0	YES	Positive	YES	III	III-B	D3D6	2
S1237	39	145.5	49.4	23.33	7.19	3.41	68	232	0.59	24.06	1.7	0	0	0	0	0	0	0	0	0	0	0	0	0	0	1	YES	Negative	NA	III	III-A	D3D6	2
S34	29	160	53	20.7	11.44	9.5	31	98.14	0.08	10	6.21	0	0	0	0	1	0	0	0	0	0	0	0	0	0	0	YES	Positive	YES	III	III-A	D3	2
S248	36	165	50.5	18.55	6.65	9.21	43	13.9	0.21	0.44	13.08	0	1	1	0	0	0	0	0	1	0	0	0	0	0	0	YES	Positive	YES	II	II	D5	1
S219	30	160	70	27.34	22.43	4.18	22	399	2.3	1.14	0.552	0	0	1	0	1	0	0	0	1	0	0	0	0	0	0	YES	Positive	YES	I	I-A	D5	1
S182	40	150	50	22.22	7.11	2.64	57	188.64	0.41	0.84	1.66	0	0	1	0	0	0	0	0	0	0	1	0	0	0	0	YES	Negative	NA	IV-B	IV-B	D3	2
S1241	38	158	52.5	21.03	15.54	7.05	33	278.85	0.62	39.16	3.3	0	0	0	0	0	0	0	0	0	0	0	0	0	0	1	YES	Positive	YES	III	III-B	D6	2
S341	33	163	50	18.82	6.81	5.29	33	294.46	0.32	56.2	7.41	0	0	0	0	0	1	0	1	0	0	0	0	1	0	0	YES	Negative	NA	III	III-B	D3	1
S81	30	160	55	21.48	8.51	9.9	41	290.24	0.46	58	17.42	0	1	1	0	0	0	0	0	1	0	0	0	0	0	0	YES	Negative	NA	I	I-A	D5	2
S235	28	153	55	23.5	6.99	2.18	37	617.92	0.86	40.64	4.23	0	0	1	0	0	0	0	0	1	0	0	0	0	0	0	YES	Negative	NA	IV-B	IV-B	D5	2
S122	35	162	52	19.81	14.29	5.7	49	292.21	0.98	67.5	1.35	0	0	1	0	0	0	0	1	1	0	0	0	0	1	0	YES	Positive	YES	III	III-A	D3	2
S270	37	155	60	24.97	7.22	1.85	26	314.15	0.94	17.56	0.38	0	0	0	0	0	1	0	1	0	0	0	0	0	1	0	YES	Negative	NA	I	I-A	D6	1
S257	41	158	58	23.23	9.92	7.41	42	274.94	0.69	91.79	0.86	0	0	1	0	0	0	0	0	1	0	0	0	0	0	0	YES	Positive	YES	V	V	D3	2
S291	31	151	48.5	21.27	7.83	6.8	27	454.78	0.69	52.71	1.96	0	0	1	0	1	0	0	0	1	0	0	0	0	0	0	YES	Positive	YES	III	III-B	D5	2
S207	39	160	65	25.39	8.26	4.97	55.36	260.86	0.76	0.2	0.3	0	0	1	0	0	0	0	0	0	0	1	0	0	0	0	YES	Negative	NA	IV-C	IV-C3	D3	2
S171	34	156	59	24.24	8.1	6.35	43	142.26	0.48	38.05	5.85	0	0	1	0	0	0	0	0	1	0	0	0	0	0	0	YES	Negative	NA	III	III-B	D5	1
S1258	21	160	60	23.44	7.91	4.85	23	141.96	0.43	28.74	4.83	0	0	0	0	0	0	0	0	0	0	0	0	0	0	1	YES	Positive	YES	I	I-A	D5	1
S8	40	155	65	27.06	5.79	3.18	50	222.03	1	32.76	4.29	0	0	1	0	0	0	0	0	1	0	0	0	0	0	0	YES	Positive	YES	III	III-B	D6	2
S279	30	158	63	25.24	7.28	2.7	34	515.52	1.33	49.24	1.34	0	0	1	0	1	0	0	0	0	0	1	0	0	0	0	YES	Negative	NA	III	III-A	D5	1
S252	26	158	60	24.03	6.8	3.15	42	397.42	0.56	49.99	3.76	0	0	1	0	0	0	0	0	1	0	0	0	0	0	0	YES	Negative	NA	IV-B	IV-B	D5	1
S277	43	158	50	20.03	8.03	3.27	46	238.07	0.48	27.64	1.07	0	0	0	0	0	0	0	1	0	0	0	0	1	0	0	NA	NA	NA	IV-B	IV-B	NA	NA
S272	31	155	47	19.56	8.33	3.62	28	164.89	0.4	67.49	2.1	0	0	1	0	0	0	0	0	1	0	0	0	0	0	0	YES	Negative	NA	III	III-A	D5	1
S276	36	153	64	27.34	6.36	4.24	34	228.27	0.66	58.43	10.32	0	0	0	0	0	1	0	1	0	0	0	0	0	1	0	YES	Positive	YES	III	III-A	D5	2
S131	47	162	62	23.62	13.31	4.39	64	254.56	0.46	24.66	0.11	0	0	1	0	0	0	0	0	1	0	0	0	0	0	0	YES	Negative	NA	I	I-B	D3D6	2
S1261	36	154	51	21.5	5.48	3.47	65.59	8.47	0.37	36.08	2.43	0	0	0	0	0	0	0	0	0	0	0	0	0	0	1	YES	Negative	NA	IV-B	IV-B	D5	2
S48	30	157	60	24.34	5.14	3.25	30.21	380.9	0.087	0.263	6.98	0	0	0	0	0	0	0	1	0	0	0	0	0	1	0	YES	Negative	NA	I	I-B	D6	2
S1259	31	152	53	22.94	9.56	3.32	38	35.1	0.7	0.35	2.98	0	0	0	0	0	0	0	0	0	0	0	0	0	0	1	YES	Positive	YES	I	I-A	D5	1
S324	30	153	50	21.36	5.58	8.2	71	51.91	1.53	108.21	10.55	0	1	0	0	0	0	0	0	0	0	0	0	0	0	0	YES	Positive	YES	I	I-A	D5	2
S172	32	163	47.5	17.88	7.26	5.08	39	225.88	0.74	59.71	3.33	0	0	0	0	0	0	0	1	0	0	0	0	1	0	0	YES	Positive	YES	I	I-A	D5	2
S285	40	158	57.3	22.95	9.63	4.97	36	109.99	0.68	39.26	0.38	0	0	1	0	0	0	0	0	1	0	0	0	0	0	0	NA	NA	NA	I	I-B	NA	NA
S316	29	156	44.5	18.29	10.55	7.77	32	321.63	0.57	56.95	5.08	0	0	1	0	1	0	0	0	1	0	0	0	0	0	0	YES	Positive	YES	I	I-B	D5	2
S195	35	171	95	32.49	7.75	4.96	32	227.24	0.73	32.22	3.21	0	1	0	0	0	0	0	0	0	0	0	0	0	0	0	NA	NA	NA	IV-B	IV-B	NA	NA
S6	29	158	50	20.03	1.88	0.61	15	488.94	0.65	45.54	3.92	0	0	1	0	0	0	0	0	1	0	0	0	0	0	0	YES	Positive	YES	I	I-B	D3	2
S267	35	156	50	20.55	6.84	3.2	20	494.48	0.85	28.72	2.33	0	0	0	0	0	0	0	1	0	0	0	0	0	1	0	NA	NA	NA	I	I-A	NA	NA
S192	31	148	55	25.11	6.9	3.69	34	400	0.6	86	4.62	0	0	0	0	0	0	0	1	0	0	0	0	1	1	0	YES	Positive	YES	I	I-B	D5	2
S71	31	163	56	21.08	9.54	5.36	44.02	473.2	0.27	0.32	0.5	0	0	1	0	1	0	0	0	1	0	0	0	0	0	0	NA	NA	NA	I	I-B	NA	NA
S53	41	158	55	22.03	6.4	3.15	47	301.67	0.61	48.14	4.49	0	0	1	0	0	0	0	0	1	0	0	0	0	0	0	YES	Negative	NA	I	I-A	D3	2
S76	26	158	65	26.04	1.21	5.29	145	465.39	0.23	69.83	4.7	0	0	1	0	0	0	0	0	1	0	0	0	0	0	0	YES	Negative	NA	IV-B	IV-B	D5	1
S295	25	159	54.5	21.56	7.88	6.49	49	715	0.91	34.59	7.18	0	0	1	0	0	0	0	0	1	0	0	0	0	0	0	YES	Negative	NA	III	III-B	D3	2
S155	28	160	41	16.02	9.38	7.45	62	415.57	0.54	28.03	8.12	0	0	0	1	0	0	0	1	0	0	0	0	0	1	0	YES	Positive	YES	III	III-A	D5	2
S98	27	170	57	19.72	1.32	0.81	15	197.17	0.59	42.35	1.76	0	0	0	0	0	0	0	0	0	0	0	0	0	0	0	YES	Negative	NA	I	I-A	D3	2
S40	39	161	62	23.92	8.89	3.71	40	440.21	0.64	32.99	2.17	0	0	0	1	0	0	0	0	0	0	0	0	0	0	0	YES	Negative	NA	IV-B	IV-B	D5	2
S64	41	160	60	23.44	6.51	2.24	35	218.22	0.69	39.77	0.44	0	0	1	0	0	0	0	0	1	0	0	0	0	0	0	YES	Negative	NA	IV-B	IV-B	D3	2
S82	41	158	65	26.04	6.31	2.7	22.76	28	0.47	33.49	4.07	0	0	1	0	0	0	0	0	1	0	0	0	0	0	0	YES	Negative	NA	III	III-A	D3	2
S154	34	152	67	29	8.23	4.69	40	476.23	1.33	121.94	1.67	0	0	0	0	0	0	0	1	0	0	0	0	0	1	0	YES	Negative	NA	III	III-B	D3	2
S111	28	158	48	19.23	7.42	3.65	35	328.37	0.8	43.01	3.84	0	0	1	0	0	0	0	0	1	0	0	0	0	0	0	YES	Negative	NA	III	III-A	D5	2
S92	28	160	60	23.44	8.75	4.07	59	379.39	1.11	43.91	1.9	0	0	1	1	0	0	0	1	1	0	0	0	0	1	0	YES	Positive	YES	I	I-A	D3	2
S87	31	163	66	24.84	10.31	4.87	42	340.86	0.73	25.24	3.52	0	0	1	0	0	0	0	0	1	0	0	0	0	0	0	YES	Positive	NA	III	III-B	D3	2
S187	26	160	60	23.44	2.79	0.67	15	263.1	0.58	41.53	3.44	0	0	1	0	0	0	0	1	1	0	0	0	1	0	0	YES	Negative	NA	I	I-B	D3	2
S293	29	159	46.1	18.24	10.57	9.05	46	263.11	0.27	43.02	7.27	0	0	0	0	0	0	1	0	0	0	0	0	0	0	0	YES	Negative	NA	III	III-A	D5	1
S244	25	148	44	20.09	6.75	8.79	17	376.75	0.9	45.7	9.72	0	0	1	0	0	0	0	0	1	0	0	0	0	0	0	NA	NA	NA	III	III-B	NA	NA
S353	31	153	58	24.78	8.89	2.55	37	265.79	0.53	72.67	0.8	0	0	0	0	0	0	0	1	0	0	0	0	1	1	0	NA	NA	NA	I	I-A	NA	NA
S256	28	161	51.5	19.87	4.65	2.16	69	186.94	0.31	38.32	1.26	0	0	1	0	0	0	0	0	1	0	0	0	0	0	0	YES	Positive	YES	III	III-B	D3	2
S223	38	156	52	21.37	5.13	3.18	63	259.72	0.38	21.54	5.43	0	0	1	0	0	0	0	0	1	0	0	0	0	0	0	YES	Negative	NA	III	III-A	D3	2
S218	26	160	49	19.14	0.39	0.53	15	821.53	0.24	38.76	2.81	0	0	1	0	0	0	0	0	1	0	0	0	0	0	0	YES	Negative	NA	III	III-A	D5	1
S1256	29	157	52	21.1	5.69	5.27	30	252.52	0.64	22.25	4.88	0	0	0	0	0	0	0	0	0	0	0	0	0	0	1	YES	Positive	YES	III	III-B	D5	1
S176	34	158	54	21.63	10.01	2.79	27	243.11	0.69	33.99	1.72	0	0	1	0	0	1	0	0	1	0	0	0	0	0	0	YES	Negative	NA	III	III-A	D3	2
S1235	43	156	64	26.3	11.28	5.64	51	189.41	0.88	21.55	1.58	0	0	0	0	0	0	0	0	0	0	0	0	0	0	1	YES	Negative	NA	I	I-A	D3	1
S1253	32	157	44	17.85	5.29	1.69	34	278.31	0.9	31.12	5.83	0	0	0	0	0	0	0	0	0	0	0	0	0	0	1	YES	Positive	YES	I	I-A	D5	2
S162	28	160	47.5	18.55	8.23	4.99	55.4	266.59	0.78	84.05	4.07	0	1	0	0	0	0	0	0	0	0	0	0	0	0	0	YES	Negative	NA	I	I-A	D5	2
S148	33	167	52	18.65	9.04	4.73	27	277.26	0.57	25.31	9.24	0	0	0	0	0	0	0	1	0	0	0	0	1	1	0	YES	Positive	YES	I	I-A	D5	2
S332	30	155	60	24.97	6.87	3.11	29	113.25	0.3	45.37	4.46	0	1	1	0	0	0	0	0	1	0	0	0	0	0	0	YES	Positive	YES	I	I-A	D5	1
S55	32	156	55	22.6	7.54	7.62	48	5.8	1.11	0.3	1.76	0	0	1	0	0	0	0	0	1	0	0	0	0	0	0	YES	Positive	YES	I	I-A	D5	1
S167	34	158	70	28.04	6.5	3.61	28	178.74	0.56	63.79	5.13	0	0	1	0	0	1	0	0	1	0	0	0	0	0	0	NA	NA	NA	I	I-B	NA	NA
S88	37	155	60.5	25.18	7.8	2.88	72	303.24	0.52	74.12	1.33	0	0	1	0	0	0	0	0	1	0	0	0	0	0	0	YES	Negative	NA	I	I-A	D6	2
S1267	32	158	59	23.63	1.01	0.31	15	178.2	1.03	43.57	1.04	0	0	0	0	0	0	0	0	0	0	0	0	0	0	1	YES	Positive	YES	III	III-A	D3	2
S51	30	158	57	22.83	5.12	3.03	24	378.94	0.55	15.39	6.43	0	0	0	0	0	0	0	1	0	0	0	0	0	1	0	YES	Positive	YES	I	I-A	D5	1
S239	26	150	47	20.89	6.45	2.07	20	375.63	0.55	48.21	3.26	0	0	1	0	0	0	0	1	1	0	0	0	0	1	0	YES	Negative	NA	IV-C	IV-C1	D5	2
S181	28	150	47.5	21.11	6.99	1.55	31	282.9	0.57	60.95	2.36	0	0	1	0	0	0	0	0	1	0	0	0	0	0	0	YES	Negative	NA	IV-B	IV-B	D5	2
S158	30	165	85	31.22	3.69	2.15	30	0	0.34	0	16.65	0	1	0	0	0	0	0	0	0	0	0	0	0	0	0	NA	NA	NA	III	III-B	NA	NA
S43	44	157	60	24.34	7.47	4.54	20	250.35	0.5	56.57	7.17	0	0	1	0	0	0	0	0	1	0	0	0	0	0	0	YES	Negative	NA	III	III-A	D5	2
S238	25	160	55.9	21.84	7.48	4.81	29	550.8	1.19	64.82	5.62	0	0	1	0	0	0	0	0	1	0	0	0	0	0	0	YES	Positive	YES	I	I-A	D5	2
S1248	34	159	52	20.57	6.73	5.22	29	150.3	0.17	31.53	7.88	0	0	0	0	0	0	0	0	0	0	0	0	0	0	1	YES	Positive	YES	I	I-A	D5	2
S228	28	163	55	20.7	5.95	6.76	49	85.53	0.26	65.57	9.9	0	0	0	0	0	0	0	1	0	0	0	1	0	0	0	YES	Negative	NA	III	III-B	D5	1
S289	28	158	52	20.83	6.51	3.8	28	372.55	1.38	33.22	5.11	0	0	0	0	0	0	0	1	0	0	0	0	0	1	0	YES	Negative	NA	I	I-A	D5	2
S1	39	168	66	23.38	1.93	1.71	223.18	583.86	4.71	48.31	4.07	0	0	1	0	0	0	0	0	1	0	0	0	0	0	0	NA	NA	NA	IV-C	IV-C1	NA	NA
S320	36	156	60	24.65	7.29	1.52	31	93.98	1.26	58.28	2.52	0	0	1	0	0	0	0	0	1	0	0	0	0	0	0	YES	Positive	YES	III	III-A	D5	1
S39	39	160	51	19.92	7	4.83	62	337.87	1.08	34.98	6.46	0	0	1	0	0	0	0	0	1	0	0	0	0	0	0	YES	Positive	NA	I	I-A	D6	1
S327	32	150	48.5	21.56	8.26	7.56	46	222.03	0.71	33.96	9.63	0	0	1	0	0	0	0	1	1	0	0	0	0	1	0	YES	Negative	NA	I	I-A	D5	2
S273	30	160	53	20.7	9.41	6.1	30	260.55	0.63	27.45	5.42	0	0	1	0	0	0	0	0	1	0	0	0	0	0	0	NA	NA	NA	I	I-A	NA	NA
S50	32	163	47.5	17.88	3.1	1.25	217	193.61	0.59	53.3	0.89	0	0	0	0	0	0	0	1	0	0	0	0	0	1	0	NA	NA	NA	I	I-B	NA	NA
S288	29	160	50	19.53	10.23	6.44	62	137.84	1.05	75.35	3.58	0	0	1	0	0	0	0	0	1	0	0	0	0	0	0	YES	Positive	YES	I	I-A	D3	2
S134	35	158	59	23.63	10.33	3.21	56	154.41	0.45	29.11	0.07	0	0	1	0	0	0	0	0	1	0	0	0	0	0	0	NA	NA	NA	I	I-A	NA	NA
S21	44	165	56	20.57	7.54	0.97	93	202.38	0.3	12.34	0.599	0	0	1	0	0	0	0	0	1	0	0	0	0	0	0	YES	Negative	NA	III	III-A	D6	1
S269	29	165	45	16.53	7.06	13.58	63	122.88	0.65	61.08	6.06	0	1	1	0	0	0	0	0	1	0	0	0	0	0	0	YES	Negative	NA	I	I-A	D5	1
S234	34	158	50	20.03	8.21	3.12	38	9.7	0.98	0.24	2.01	0	0	1	0	1	0	0	0	1	0	0	0	0	0	0	YES	Negative	NA	IV-B	IV-B	D3	2
S19	38	165	53	19.47	8.48	3.03	50	137.54	0.37	21.59	5.91	0	0	0	0	0	0	0	1	0	0	0	0	1	0	0	YES	Positive	YES	III	III-A	D3	2
S101	31	159	82	32.44	7.49	5.16	48	236.16	0.22	52.41	5.73	0	1	0	0	0	0	0	0	0	0	0	0	0	0	0	YES	Positive	YES	III	III-A	D3	2
S97	31	155	47	19.56	7.06	7.11	30	11.51	0.77	0.28	20.51	0	1	0	0	0	0	0	0	0	0	0	0	0	0	0	YES	Negative	NA	V	V	D5	1
S86	33	153	50.5	21.57	9.93	3.37	60	213.56	0.67	57.01	2.12	0	0	0	0	0	1	0	1	0	0	0	0	1	1	0	YES	Positive	YES	III	III-A	D5	1
S129	25	160	70	27.34	6.59	5.59	26	289.23	0.62	67.41	6.04	0	1	1	0	0	0	0	0	1	0	0	0	0	0	0	YES	Negative	NA	IV-B	IV-B	D5	1
S70	36	155	49	20.4	8.14	3.16	44	170.04	0.34	28.39	3.64	0	0	1	0	0	0	0	0	1	0	0	0	0	0	0	YES	Negative	NA	I	I-A	D3	2
S221	32	160	52.5	20.51	5.57	2.28	89	220.83	0.55	10	1.49	0	0	1	0	0	0	0	0	1	0	0	0	0	0	0	YES	Negative	NA	IV-B	IV-B	D3	2
S4	31	160	60	23.44	7.12	3.55	82	389.2	0.27	33.42	4.31	0	0	1	0	0	0	0	0	1	0	0	0	0	0	0	YES	Positive	YES	III	III-A	D5	2
S24	32	155	51	21.23	8.33	4.2	34	109.73	0.4	53.14	3.67	0	0	1	0	1	0	0	0	1	0	0	0	0	0	0	YES	Positive	YES	III	III-B	D3	2
S1266	31	161	65	25.08	7.6	3.22	18	11.3	0.56	0.32	5.43	0	0	0	0	0	0	0	0	0	0	0	0	0	0	1	NA	NA	NA	III	III-A	NA	NA
S213	27	164	63.7	23.68	10.05	5.01	22	193.45	0.4	32.72	2.76	0	0	1	0	1	0	0	0	1	0	0	0	0	0	0	YES	Positive	YES	III	III-A	D5	2
S165	25	165	49	18	8.53	4.16	49	152.07	0.29	20.79	3.59	0	0	1	0	0	0	0	0	1	0	0	0	0	0	0	YES	Positive	YES	III	III-A	D3	2
S325	34	154	43.4	18.3	8.46	2.94	15	209.51	0.42	34.4	1.24	0	0	1	1	0	0	0	0	1	0	0	0	0	0	0	NA	NA	NA	I	I-B	NA	NA
S206	39	134	42.5	23.67	8.59	2.93	50	266.59	0.41	17.15	3.71	0	0	1	0	0	0	0	0	1	0	0	0	0	0	0	YES	Negative	NA	III	III-B	D6	1
S241	33	151	48	21.05	6.82	2.17	32	192.13	0.31	46.99	1.41	0	0	1	0	0	0	0	0	1	0	0	0	0	0	0	YES	Negative	NA	I	I-A	D3	2
S290	43	158	63	25.24	12.39	5.27	13.31	8.08	0.93	0.45	0.11	0	0	1	0	0	0	0	0	1	0	0	0	0	0	0	YES	Negative	NA	I	I-A	D3	1
S230	28	155	46	19.15	5.7	9.18	37	231.97	0.44	33.9	19.2	0	0	1	0	0	0	0	0	1	0	0	0	0	0	0	YES	Positive	YES	III	III-A	D5	2
S63	25	158	65	26.04	7.21	15.85	23	138.77	0.93	62.61	9.92	0	1	0	0	0	0	0	0	0	0	0	0	0	0	0	YES	Positive	YES	IV-C	IV-C1	D5	2
S351	35	155	58	24.14	7.82	9.84	37	425.45	0.77	92.02	7.2	0	0	1	0	0	0	0	0	1	0	0	0	0	0	0	YES	Positive	NA	III	III-A	D5	1
S194	34	156	64	26.3	7.76	17.01	49	136.95	0.66	101.67	13.56	0	1	1	0	0	0	0	1	0	1	0	0	0	1	0	YES	Negative	NA	IV-B	IV-B	D5	1
S160	37	153	55	23.5	1.45	2.59	200	225	0.25	0.87	5.54	0	0	0	1	0	0	0	0	0	0	0	0	0	0	0	YES	Negative	NA	II	II	D3	2
S20	35	160	65	25.39	7.85	3.42	50	457.98	0.79	72.29	3.46	0	1	1	1	0	0	0	0	1	0	0	0	0	0	0	YES	Negative	NA	III	III-A	D3	2
S1257	25	155	52	21.64	14.69	4.64	28	12.6	0.98	0.17	1.69	0	0	0	0	0	0	0	0	0	0	0	0	0	0	1	NA	NA	NA	I	I-B	NA	NA
S1245	27	169	52	18.21	8.23	4.99	55.4	266.59	0.78	84.05	4.07	0	0	0	0	0	0	0	0	0	0	0	0	0	0	1	NA	NA	NA	III	III-B	NA	NA
S46	36	158	55	22.03	7.49	5.86	44	145.23	0.44	31.35	3.85	0	0	1	1	0	0	0	0	1	0	0	0	0	0	0	YES	Negative	NA	III	III-A	D5	2
S200	31	155	48	19.98	12.12	5.32	41	260.4	1.25	54.84	7.35	0	0	0	0	0	0	0	1	0	0	0	0	1	1	0	YES	Negative	NA	III	III-A	D5	1
S260	32	155	53.5	22.27	8.67	2.77	50	615.38	0.36	40.53	6.6	0	0	1	0	0	0	0	0	1	0	0	0	0	0	0	NA	NA	NA	I	I-A	NA	NA
S13	34	159	60.5	23.93	7.88	2.84	43	524.08	0.94	40.89	1.98	0	0	0	0	0	0	0	1	0	0	0	0	0	1	0	YES	Negative	NA	III	III-A	D3	2
S271	40	159	66	26.11	7.76	2.3	65	332.05	0.68	41.66	1.74	0	0	1	0	0	0	0	0	1	0	0	0	0	0	0	YES	Negative	NA	V	V	D5	1
S127	39	161	65	25.08	8.72	2.59	45	432.25	1.06	80.27	1.34	0	0	1	0	0	0	0	1	1	0	0	0	1	0	0	YES	Negative	NA	III	III-A	D5	1
S349	41	154	52	21.93	17.16	8.27	36	171.69	0.85	11.78	0.77	0	0	0	0	0	0	0	0	0	0	0	0	0	0	0	NA	NA	NA	III	III-A	NA	NA
S100	31	158	52	20.83	9.35	12.05	39	147.68	0.73	45.9	8.58	0	1	1	0	0	0	0	0	1	0	0	0	0	0	0	NA	NA	NA	III	III-A	NA	NA
S23	35	157	51	20.69	11.37	3.39	55	234.98	0.82	31.5	5.11	0	0	1	0	1	0	0	0	1	0	0	0	0	0	0	NA	NA	NA	IV-B	IV-B	NA	NA
S326	26	159	53	20.96	6.89	5.83	35	460.06	0.7	54.14	13.09	0	0	1	0	0	0	0	0	1	0	0	0	0	0	0	YES	Negative	NA	III	III-B	D5	1
S93	27	155	38	15.82	5.32	4.72	52	223.77	1.06	65.18	4.24	0	0	1	0	0	0	0	1	1	0	0	0	0	1	0	YES	Negative	NA	III	III-B	D3	2
S337	27	158	49	19.63	7.49	4.27	28	594.62	0.53	31.48	6.02	0	0	1	0	0	0	0	0	1	0	0	0	0	0	0	YES	Positive	YES	III	III-A	D5	2
S202	34	160	66	25.78	7.12	2.85	19	139.49	0.86	39.84	1.26	0	0	1	0	0	0	0	0	1	0	0	0	0	0	0	YES	Negative	NA	III	III-A	D3	2
S357	26	164	56	20.82	7.73	5.25	31	293.62	0.11	30.25	5.03	0	0	1	0	0	0	0	0	1	0	0	0	0	0	0	YES	Positive	YES	III	III-B	D5	2
S286	30	163	45	16.94	8.36	3.92	49	254.56	0.58	37.78	4.61	0	0	1	0	0	0	0	0	1	0	0	0	0	0	0	YES	Positive	YES	IV-C	IV-C0	D3	2
S140	24	156	66.7	27.41	8.23	4.99	55.4	266.59	0.78	84.05	4.07	0	0	1	0	0	0	0	0	1	0	0	0	0	0	0	YES	Negative	NA	I	I-A	D3	2
S156	40	155	47	19.56	5.32	0.63	15	438.23	2.21	1.03	1.41	0	0	0	1	0	0	0	0	0	0	0	0	0	0	0	YES	Negative	NA	IV-C	IV-C1	D3	2
S115	34	156	51	20.96	5.27	4.29	22	157	0.41	56	2.82	0	0	1	0	1	0	0	0	1	0	0	0	0	0	0	NA	NA	NA	III	III-A	NA	NA
S73	30	162	65	24.77	7.01	5.25	23	179.33	0.55	50.57	5.95	0	0	0	0	0	0	0	1	0	0	0	0	0	1	0	YES	Positive	YES	I	I-B	D5	2
S17	36	158	44	17.63	3.89	7.74	525	272.53	0.45	40.34	1.46	0	0	0	0	0	0	0	0	0	0	0	0	0	0	0	NA	NA	NA	III	III-A	NA	NA
S274	33	153	67	28.62	12.69	4.03	40	386.42	0.79	41.8	0.58	0	0	1	0	0	0	0	0	1	0	0	0	0	0	0	YES	Negative	NA	III	III-A	D3	2
S311	27	152	48	20.78	7.28	4.08	50	355.7	0.52	31.99	3.82	0	0	1	0	0	0	0	0	1	0	0	0	0	0	0	YES	Negative	NA	IV-B	IV-B	D5	1
S253	36	150	62	27.56	8.57	2.01	26	202.48	0.47	37.77	1.9	0	0	1	0	0	1	0	0	1	0	0	0	0	0	0	YES	Positive	YES	III	III-B	D5	1
S328	39	153	67.5	28.84	9.37	3.25	36	379.18	1.4	23.95	0.22	0	0	1	0	0	0	0	0	1	0	0	0	0	0	0	NA	NA	NA	III	III-A	NA	NA
S306	31	155	53	22.06	8.9	3.69	43	164	0.49	36.98	1.09	0	0	1	0	0	0	0	0	1	0	0	0	0	0	0	YES	Positive	YES	I	I-A	D3	2
S249	33	163	63	23.71	8.23	4.99	55.4	266.59	0.78	84.05	4.07	0	0	1	1	0	0	0	0	1	0	0	0	0	0	0	YES	Negative	NA	IV-B	IV-B	D3	2
S60	25	146.5	43.6	20.31	8.23	4.99	55.4	266.59	0.78	84.05	4.07	0	0	1	0	0	0	0	0	1	0	0	0	0	0	0	YES	Negative	NA	III	III-A	D3	1
S1247	34	159	46	18.2	9.76	6.18	36	123.69	1.14	44.2	6.37	0	0	0	0	0	0	0	0	0	0	0	0	0	0	1	YES	Negative	NA	III	III-A	D5	1
S69	30	164	50	18.59	8.2	7.02	64	146.82	0.88	10	9.74	0	0	0	0	0	0	0	1	0	0	0	0	1	1	0	YES	Positive	YES	I	I-B	D5	2
S1252	30	152	55	23.81	7.62	3.62	39	329	0.26	40.49	4.9	0	0	0	0	0	0	0	0	0	0	0	0	0	0	1	NA	NA	NA	I	I-A	NA	NA
S185	31	158	52	20.83	4.74	2.73	37	181.98	0.2	30.02	4.01	0	0	0	0	0	0	0	1	0	0	0	0	1	1	0	YES	Positive	YES	I	I-A	D5	2
S1263	31	159	55	21.76	8.61	4.99	40	536.82	0.63	37.02	1.83	0	0	0	0	0	0	0	0	0	0	0	0	0	0	1	YES	Negative	NA	III	III-A	D3	2
S191	39	152	45.3	19.61	12.02	4.53	31	305.38	0.53	20.56	0.9	0	0	1	0	0	0	0	0	1	0	0	0	0	0	0	YES	Positive	YES	III	III-A	D3D6	2
S103	25	155	48	19.98	5.13	7.9	31	258.02	0.42	89.85	10.37	0	1	1	0	0	0	0	0	1	0	0	0	0	0	0	YES	Negative	NA	I	I-B	D5	2
S344	41	160	58	22.66	8.61	4.45	35	626.9	0.45	0.09	2.74	0	0	1	0	0	0	0	0	1	0	0	0	0	0	0	YES	Negative	NA	IV-B	IV-B	D5	2
S173	37	158	54	21.63	16.58	4.47	42	178.62	0.85	10	0.72	0	0	1	0	0	0	0	0	1	0	0	0	0	0	0	NA	NA	NA	I	I-A	NA	NA
S321	31	158	52.5	21.03	8.3	4.28	34	143.36	0.78	10	1.48	0	0	1	0	0	1	0	0	1	0	0	0	0	0	0	YES	Negative	NA	IV-B	IV-B	D5	1
S149	30	155	50	20.81	9.17	4.75	52	248.12	1.08	35.61	9.29	0	1	1	0	1	0	0	0	1	0	0	0	0	0	0	YES	Negative	NA	I	I-A	D3	2
S151	21	145	45	21.4	5.45	16.91	75	198.53	0.62	83.21	23.7	0	1	1	1	0	0	0	0	1	0	0	0	0	0	0	YES	Negative	NA	III	III-B	D5	2
S78	39	160	62	24.22	8.23	4.99	55.4	266.59	0.78	84.05	4.07	0	0	1	0	0	0	0	1	1	0	0	0	0	1	0	NA	NA	NA	III	III-A	NA	NA
S216	30	160	57	22.27	8.56	2.29	51	352.27	0.3	16.13	3.2	0	0	1	0	0	0	0	0	1	0	0	0	0	0	0	YES	Positive	YES	I	I-B	D3	2
S297	32	158	63	25.24	11.52	2.2	34	234.48	0.63	56.06	1.58	0	0	1	0	0	0	0	0	1	0	0	0	0	0	0	YES	Positive	YES	III	III-A	D5	2
S348	22	162	49	18.67	10.39	3.05	22	529.43	0.56	67.1	1.94	0	0	1	0	0	0	0	0	1	0	0	0	0	0	0	YES	Negative	NA	IV-B	IV-B	D3	2
S32	30	173	65	21.72	8.18	5.37	70	180.62	1.76	90.63	7.48	0	1	0	0	0	0	0	0	0	0	0	0	0	0	0	YES	Negative	NA	I	I-A	D5	2
S346	34	160	60	23.44	7.85	1.74	29	217.13	2.85	38.26	1.59	0	0	0	0	0	0	0	1	0	0	0	0	0	1	0	YES	Positive	YES	III	III-B	D5	2
S309	28	162	60	22.86	5.92	8.24	47	359.58	1.77	64.84	16.3	0	0	1	0	0	0	0	0	1	0	0	0	0	0	0	YES	Negative	NA	III	III-A	D5	2
S214	31	168	65	23.03	5.25	3.75	18	117.18	0.34	39.69	7.14	0	0	0	0	0	0	0	1	0	0	0	1	0	0	0	YES	Positive	YES	III	III-A	D5	2
S121	42	160	55	21.48	10.26	7.46	58	552.29	0.35	69.84	0.77	0	0	1	0	0	0	0	0	1	0	0	0	0	0	0	YES	Positive	NA	III	III-A	D3	2
S74	39	163	68.4	25.74	14.61	2.54	34	108.62	0.43	78.99	0.21	0	0	0	0	0	0	0	0	0	0	0	0	0	0	0	NA	NA	NA	IV-B	IV-B	NA	NA
S12	34	160	66	25.78	9.59	4.55	30	316.37	0.65	29.15	2.54	0	0	1	0	0	0	0	0	1	0	0	0	0	0	0	YES	Negative	NA	I	I-A	D5	2
S89	34	151	46.6	20.44	9.29	3.59	58.42	26.33	0.95	29.48	1.42	0	0	1	0	0	0	0	0	1	0	0	0	0	0	0	YES	Negative	NA	I	I-A	D3	2
S14	26	155	57	23.73	6.86	11.67	52	428.79	0.65	82.22	11.69	0	1	1	0	0	0	0	0	1	0	0	0	0	0	0	YES	Negative	NA	I	I-A	D3	1
S141	25	162	50	19.05	6.73	7.52	31	513.18	0.37	36.28	2.3	0	0	1	0	0	0	0	0	1	0	0	0	0	0	0	YES	Positive	YES	III	III-B	D3	2
S359	30	149	46	20.72	8.57	6.72	37	455.89	0.35	44.32	5.1	0	1	1	0	0	0	0	0	1	0	0	0	0	0	0	YES	Negative	NA	III	III-B	D3	2
S139	37	165	58	21.3	9.34	1.95	33	341.74	0.4	10	0.97	0	0	0	0	0	0	0	0	0	0	0	0	0	0	0	NA	NA	NA	I	I-A	NA	NA
S22	34	159	47	18.59	10.8	16.9	90.6	9.1	1.47	0.31	2.39	0	0	1	0	0	0	0	0	1	0	1	0	0	0	0	YES	Positive	NA	III	III-A	D5	1
S175	30	162	65	24.77	5.61	5.07	67	212.1	0.45	74.49	15.49	0	1	0	0	0	0	0	0	0	0	0	0	0	0	0	YES	Negative	NA	I	I-A	D5	2
S196	31	160	60	23.44	8.83	7.52	59	336.01	1.03	31.93	1.43	0	0	0	0	0	0	0	1	0	0	0	0	1	0	0	NA	NA	NA	IV-B	IV-B	NA	NA
S301	35	157	48	19.47	8.41	4.75	39	11.7	1.58	0.18	2.62	0	0	1	0	1	0	0	0	1	0	0	0	0	0	0	YES	Positive	YES	III	III-A	D5	2
S5	51	164	63	23.42	10.21	4.12	53	183.75	0.18	19.25	0.01	0	0	0	0	0	0	0	1	0	0	0	0	1	0	0	NA	NA	NA	I	I-A	NA	NA
S232	28	159	61	24.13	5.48	2.34	25	302.05	1.19	60.62	3.99	0	0	1	0	0	0	0	0	1	0	0	0	0	0	0	YES	Negative	NA	III	III-A	D5	2
S310	29	160	60	23.44	7.85	3.69	35	389.56	0.45	51.21	2.29	0	0	0	0	0	0	0	1	0	0	0	0	0	1	0	YES	Negative	NA	I	I-B	D3	2
S108	33	145	40	19.02	6.78	3.93	34	221.33	0.3	10	1.57	0	0	1	0	0	0	0	0	1	0	0	0	0	0	0	YES	Negative	NA	I	I-A	D3	2
S25	34	160	48	18.75	6.93	3.86	29	207.61	0.49	46.09	4.19	0	0	1	0	0	1	0	0	1	0	0	0	0	0	0	YES	Negative	NA	III	III-A	D5	1
S161	31	153	47	20.08	7.65	7.98	57	763.35	0.61	49.62	4.13	0	0	1	0	0	0	0	0	1	0	0	0	0	0	0	YES	Negative	NA	III	III-B	D5	1
S36	31	155	52.5	21.85	7.47	2.77	33	247.54	0.79	79.24	5.31	0	0	1	0	0	0	0	0	1	0	0	0	0	0	0	YES	Positive	YES	IV-B	IV-B	D5	2
S152	32	163	60	22.58	9.87	8.19	21	266.59	0.9	84.05	0.2	0	0	0	0	1	0	0	0	0	0	0	0	0	0	0	NA	NA	NA	I	I-A	NA	NA
S266	42	147	47	21.75	5.77	2.36	31	109.62	0.73	35.66	1.4	0	0	1	0	0	0	0	1	1	0	0	0	0	1	0	YES	Negative	NA	IV-B	IV-B	D3	2
S104	30	138	44	23.1	7.18	3.99	50	142.96	0.46	56.48	1.4	0	0	1	0	1	0	0	0	1	0	0	0	0	0	0	YES	Positive	YES	II	II	D5	1
S67	31	150	53	23.56	7.21	5.55	22	134.68	0.66	61.97	6.3	0	1	1	0	0	0	0	0	1	0	0	0	0	0	0	YES	Positive	YES	I	I-B	D3	2
S358	41	150	56	24.89	8.94	3.72	32	228	0.48	29	2.1	0	0	1	0	0	0	0	1	1	0	0	0	0	1	0	YES	Negative	NA	I	I-B	D3	2
S119	34	160	67.5	26.37	16.39	8.02	70	129.85	1.1	10	0.31	0	0	1	0	0	0	0	0	1	0	0	0	0	0	0	YES	Positive	YES	III	III-A	D3	1
S1240	32	170	65	22.49	8.26	5.6	26	310.18	0.32	46.8	5.1	0	0	0	0	0	0	0	0	0	0	0	0	0	0	1	YES	Positive	YES	IV-C	IV-C1	D5	1
S15	31	160	65	25.39	8.99	5.75	34	131.6	0.22	70.93	2.47	0	0	1	0	0	0	0	0	1	0	0	0	0	0	0	YES	Negative	NA	I	I-A	D3	2
S113	26	165	60	22.04	8.88	1.46	45	417.24	0.15	23.91	2.36	0	0	1	0	0	0	0	1	1	0	0	0	0	1	0	YES	Negative	NA	I	I-A	D5	2
S300	24	155	55	22.89	6.11	16.83	61	876.71	2.09	82.82	19.93	0	1	1	0	0	0	0	0	1	0	0	0	0	0	0	YES	Positive	YES	I	I-A	D5	1
S153	26	150	55	24.44	8.69	3.87	25	401.64	0.66	34.78	1.17	0	0	1	1	0	1	0	0	1	0	0	0	0	0	0	YES	Positive	NA	IV-B	IV-B	D3	2
S49	32	158	55	22.03	6.83	5.19	22	159.58	0.96	45.05	2.14	0	0	1	1	0	0	0	0	1	0	0	0	0	0	0	YES	Positive	NA	I	I-A	D5	1
S124	31	162	65	24.77	5.87	3.62	22	193.7	0.48	51.8	2.76	0	1	1	0	0	0	0	0	1	0	0	0	0	0	0	YES	Positive	YES	III	III-A	D3	2
S237	32	163	58	21.83	11.53	3.64	72	181.85	0.33	53.88	0.98	0	0	1	0	0	0	0	0	1	0	0	0	0	0	0	YES	Positive	YES	III	III-A	D3	1
S1262	35	149	52	23.42	6.92	5.64	32	202	0.28	35	1.38	0	0	0	0	0	0	0	0	0	0	0	0	0	0	1	YES	Positive	YES	III	III-B	D5	2
S236	32	152	47	20.34	4.43	3.52	28	222.36	0.28	34.38	13.52	0	1	1	0	0	0	0	0	1	0	0	0	0	0	0	YES	Negative	NA	I	I-A	D5	2
S41	49	160	54.6	21.33	8.28	4.44	72	198.71	0.47	15.77	0.52	0	0	0	0	0	0	0	0	0	0	0	0	0	0	0	NA	NA	NA	I	I-A	NA	NA
S102	32	171	70	23.94	7.55	6.34	50	288.84	1.76	149.24	2	0	0	1	0	0	0	0	0	1	0	0	0	0	0	0	YES	Negative	NA	III	III-A	D6	1
S52	31	150	44	19.56	10.02	4.74	59	251.48	0.91	15.14	3.65	0	0	0	0	0	1	0	1	0	0	0	0	0	1	0	YES	Negative	NA	III	III-A	D5	1
S220	37	156	56.5	23.22	8.08	4.14	26	192.58	1.57	34.85	2.48	0	0	1	0	0	0	0	1	1	0	0	0	0	1	0	YES	Positive	YES	I	I-A	D5	2
S96	32	156	57	23.42	6.14	13.85	95	468.04	0.48	60.51	10.86	0	1	0	0	0	0	0	0	0	0	0	0	0	0	0	NA	NA	NA	III	III-B	NA	NA
S85	35	148	50	22.83	5.7	3.61	47	255.98	0.91	18.56	1.37	0	0	0	0	0	0	0	1	0	0	0	0	0	1	0	YES	Negative	NA	I	I-B	D5	1
S233	30	150	47	20.89	6.39	2.94	42	201.77	0.31	46.18	3	0	0	1	0	0	0	0	0	1	0	0	0	0	0	0	YES	Negative	NA	III	III-B	D3	2
S1260	35	158	53	21.23	6.24	3.11	191	365.99	0.59	40.38	1.9	0	0	0	0	0	0	0	0	0	0	0	0	0	0	1	YES	Positive	YES	IV-B	IV-B	D5	2
S240	29	154	45	18.97	9.91	4.35	55	396.66	0.93	64.14	2.45	0	0	1	0	0	0	0	0	0	0	1	0	0	0	0	YES	Negative	NA	IV-B	IV-B	D3	2
S1236	31	158	46	18.43	7.75	3.62	30	329.2	1.56	31.28	3.53	0	0	0	0	0	0	0	0	0	0	0	0	0	0	1	YES	Negative	NA	I	I-A	D3	2
S229	30	165	68	24.98	10.03	4.69	19	303.58	0.7	48.72	4.82	0	0	1	0	0	0	0	0	1	0	0	0	0	0	0	YES	Negative	NA	I	I-A	D5	2
S278	33	154	50	21.08	8.24	4.12	56	136.81	0.23	167.85	0.43	0	0	0	0	0	0	0	1	0	0	0	0	0	1	0	YES	Negative	NA	III	III-A	D3	1
S322	34	165	70	25.71	9.62	3.43	19	262.64	0.69	39.78	2.06	0	0	1	0	0	0	0	0	1	0	0	0	0	0	0	YES	Negative	NA	III	III-A	D5	1
S116	29	159	62	24.52	7.77	3.23	50	491.04	1.29	61.73	2.75	0	0	1	0	0	0	0	0	1	0	0	0	0	0	0	YES	Negative	NA	V	V	D5	2
S347	34	160	64	25	8.22	2.93	34	9	0.21	0.14	1.57	0	0	1	1	0	0	0	0	1	0	0	0	0	0	0	YES	Positive	YES	I	I-A	D3	2
S7	28	164	46	17.1	12.65	7.78	66	302.34	0.89	28.44	1.44	0	0	1	0	0	0	0	0	1	0	0	0	0	0	0	NA	NA	NA	III	III-B	NA	NA
S33	32	149	45	20.27	5.22	1.93	38	166.64	0.53	12.85	4.55	0	0	1	0	0	0	0	0	1	0	0	0	0	0	0	YES	Positive	YES	I	I-A	D5	2
S35	24	160	53	20.7	7.84	6.45	52	426.88	1	39.12	4.72	0	0	1	0	0	0	0	0	1	0	0	0	0	0	0	YES	Positive	YES	IV-B	IV-B	D5	2
S208	31	160	70	27.34	6.48	7.95	38	245.76	1.36	54.78	7.77	0	1	0	1	0	0	0	0	0	0	0	0	0	0	0	YES	Positive	YES	I	I-A	D5	2
S1254	25	172	49	16.56	6.89	5.71	32	405.85	0.42	32.64	3.57	0	0	0	0	0	0	0	0	0	0	0	0	0	0	1	YES	Positive	YES	I	I-A	D5	1
S66	31	158	46	18.43	4.4	0.42	55.2	13.6	0.44	0.42	2.83	0	0	1	0	1	0	0	0	1	0	0	0	0	0	0	YES	Negative	NA	I	I-A	D5	2
S59	27	159	51	20.17	7.1	4.24	20	307.16	0.21	41.96	8.49	0	1	0	0	1	0	0	0	0	0	0	0	0	0	0	YES	Negative	NA	I	I-A	D6	1
S1242	31	158	56.5	22.63	7.7	5.56	40	295.12	0.37	32.01	2.28	0	0	0	0	0	0	0	0	0	0	0	0	0	0	1	YES	Negative	NA	III	III-A	D6	2
S27	37	156	62	25.48	5.54	3.45	50	332.46	1.05	53.35	2.74	0	0	0	0	0	0	0	0	0	0	0	0	0	0	0	YES	Positive	YES	III	III-A	D3	2
S38	46	155	60	24.97	9.3	8.24	60	255.78	0.61	43.55	1.83	0	0	0	0	0	0	0	1	0	0	0	0	0	1	0	YES	Negative	NA	I	I-A	D3	1
S47	28	163	70	26.35	8.68	4.27	20	158.68	0.23	25.37	8.08	0	0	1	0	0	0	0	0	1	0	0	0	0	0	0	YES	Positive	YES	III	III-A	D5	2
S245	27	155	50	20.81	4.92	1.72	24	69.51	0.37	22.77	2.51	0	0	1	0	0	0	0	0	1	0	0	0	0	0	0	YES	Positive	YES	IV-C	IV-C1	D3	2
S201	28	163	62.4	23.49	7.51	5.11	25	215.5	1.04	0.59	2.43	0	0	0	0	1	0	0	0	0	0	0	0	0	0	0	YES	Negative	NA	III	III-A	D5	1
S30	31	155	60	24.97	6.51	2.95	41	408.2	1.3	43.74	2.81	0	0	1	0	0	0	0	0	1	1	0	0	0	0	0	YES	Positive	YES	I	I-A	D3	2
S145	23	156	53	21.78	6.41	6.28	35	281.45	1.06	61.64	3.44	0	0	1	0	0	0	0	1	1	0	0	0	0	1	0	YES	Negative	NA	III	III-A	D5	1
S157	29	159	46.9	18.55	5.86	18.35	43	125.08	0.82	52.35	7.99	0	0	0	0	0	0	0	1	0	0	0	0	0	1	0	YES	Negative	NA	III	III-B	D5	2
S123	26	160	63.5	24.8	5.73	3.09	53	8.55	0.32	0.42	8.26	0	0	1	0	0	0	0	0	1	0	0	0	0	0	0	YES	Positive	YES	III	III-B	D5	2
S1234	30	158	55	22.03	5.48	5.61	72	283	0.79	70.95	6.95	0	0	0	0	0	0	0	0	0	0	0	0	0	0	1	YES	Negative	NA	I	I-B	D5	1
S299	40	155	54	22.48	8.88	4.42	28	199.55	0.59	30.29	1.91	0	0	1	0	0	0	0	0	1	0	0	0	0	0	0	NA	NA	NA	III	III-B	NA	NA
S150	39	155	46	19.15	15.56	8.14	53	199.82	0.51	0.23	0.562	0	0	0	0	0	0	0	1	0	0	0	0	0	1	0	YES	Negative	NA	III	III-A	D3D6	2
S1265	27	155	55	22.89	9.15	3.87	28	433.53	0.33	10	2	0	0	0	0	0	0	0	0	0	0	0	0	0	0	1	NA	NA	NA	III	III-B	NA	NA
S243	31	163	52	19.57	10.21	5.72	26	220.88	0.21	30.21	4.94	0	0	0	0	0	0	0	1	0	0	0	0	0	1	0	YES	Positive	YES	III	III-A	D5	1
S117	29	168	60	21.26	8.59	7.81	76	335.11	0.94	42.05	4.64	0	0	1	0	0	0	0	0	1	0	0	0	0	0	0	YES	Negative	NA	I	I-A	D3	2
S188	26	160	72.5	28.32	6.04	4.15	35	120.55	0.9	25.75	2.91	0	0	1	0	0	0	0	0	1	0	0	0	0	0	0	YES	Positive	YES	III	III-A	D5	1
S197	41	156	55	22.6	16.12	5.83	52	218.84	1.3	27.98	1.14	0	0	1	0	0	0	0	0	1	0	0	0	0	0	0	YES	Positive	YES	IV-B	IV-B	D3	2
S315	24	163	58	21.83	5.15	3.54	36	479.58	0.29	47.5	5.34	0	0	0	0	0	0	0	1	0	0	0	0	0	1	0	NA	NA	NA	III	III-B	NA	NA
S281	28	164	51	18.96	7.27	4.67	41	298.62	0.6	33.45	9.9	0	0	1	0	0	0	0	0	1	0	0	0	0	0	0	YES	Negative	NA	I	I-B	D5	2
S56	26	156	47	19.31	13.8	3.72	27	10.38	0.3	24.19	0.47	0	0	1	0	0	0	0	0	1	0	0	0	0	0	0	YES	Negative	NA	III	III-B	D3	2
S57	31	153	49	20.93	11.43	2.68	60	229.3	0.46	20.91	2.14	0	0	0	0	0	0	1	0	0	0	0	0	0	0	0	YES	Positive	YES	III	III-A	D5	1
S222	32	155	55	22.89	7.8	2.59	47	134.34	0.71	36.53	1.22	0	0	1	0	0	1	0	0	1	0	0	0	0	0	0	NA	NA	NA	IV-B	IV-B	NA	NA
S1238	28	163	58	21.83	7.09	3.98	49	18.1	0.97	0.28	2.28	0	0	0	0	0	0	0	0	0	0	0	0	0	0	1	YES	Positive	YES	IV-C	IV-C3	D5	2
S138	27	170	55	19.03	10.14	6.47	57	403.55	0.3	11.56	7.17	0	0	1	0	0	0	0	0	1	0	0	0	0	0	0	YES	Negative	NA	IV-B	IV-B	D3	2

## Sheet: S2
Table S2 Sequencing data summary.
16 sRNA Sequencing data summary.
Sample ID	Raw Base	Raw Reads	Clean Base	Clean Reads	Q30 (%)	Q20 (%)	Guanine-Cytosine content (%)
S756	39762183	93518	30501647	70956	91.15	96.35	50.08
S871	50514495	112049	44062469	103221	90.23	95.98	51.73
S915	49092756	108539	43673709	103629	91.25	96.59	53.45
S1401	42670873	92308	38443832	89423	91.01	96.42	51.58
S1321	30319204	67295	26241737	61053	91.2	96.49	50.99
S1395	52842579	116370	48210465	115617	91.23	96.59	55.57
S885	54881627	120742	48801286	114923	90.84	96.32	52.8
S1110	43578634	93985	39369304	91569	90.12	95.99	51.61
S834	45486628	97952	41215283	95876	90.66	96.24	51.64
S1398	46213884	99878	41673134	96946	91.44	96.62	51.57
S610	45937629	100707	40382981	93932	90.8	96.32	51.04
S966	45943624	100162	40760997	94817	90.6	96.25	51.46
S1223	67544097	154023	58621521	142089	91.41	96.63	56.2
S1200	34438197	81119	26275017	61165	91.59	96.67	50.13
S1018	46218034	100149	41448627	96407	90.64	96.23	51.26
S1307	52992816	114754	48391640	113918	91.22	96.55	53.01
S954	70148581	156480	63337831	153245	90.89	96.37	56.58
S1225	54362905	118865	49654278	118227	91.15	96.61	54.17
S778	47097813	103735	41057935	95497	91.53	96.68	51.17
S906	43329652	93386	39283055	91488	91.33	96.58	51.64
S619	45284194	99874	41039992	97898	91.31	96.59	52.88
S952	42005218	90322	38212447	88898	91.27	96.57	51.49
S473	42651050	94097	37903801	89583	90.92	96.42	50.95
S995	42791969	93994	37521595	87277	90.81	96.28	51.07
S1373	43165497	93514	38788466	90251	91.53	96.7	51.52
S581	65893587	145635	59980477	144263	90.92	96.42	54.79
S1177	45380395	102335	39094488	92985	91.19	96.47	53.5
S503	39841600	85343	36404028	84671	90.54	96.27	51.29
S1209	41664918	89853	37780459	88008	91.36	96.6	51.68
S1103	36288947	83079	29419902	68442	91.77	96.8	49.94
S931	42309971	91212	38238431	88933	90.83	96.34	51.55
S754	38948393	83992	35226808	81932	90.68	96.2	51.33
S1340	26041189	69639	14029112	32799	89.14	94.83	48.46
S517	42514648	93789	37202236	87014	91.2	96.5	51.96
S1306	43081371	94149	38102903	88632	90.57	96.17	50.65
S1155	61106436	136379	55404870	134417	91.13	96.48	56.99
S395	37045450	80043	33340873	77544	90.48	96.17	51.03
S776	45189886	97729	40633798	94523	90.55	96.2	51.15
S1272	42208287	91004	38186019	88816	90.84	96.33	51.23
S1277	50390828	108948	45298773	105355	90.93	96.4	51.42
S951	46177196	100030	42191069	99378	90.69	96.24	53.17
S572	58121154	124954	52807426	122817	91.17	96.5	51.64
S1197	37949559	81806	34332504	79864	91.2	96.52	51.2
S595	36586463	78593	33280946	77400	91.18	96.47	51.53
S999	36539559	78427	33296217	77442	90.98	96.41	51.52
S1033	60416158	133768	55046100	132808	90.18	96	56.08
S1383	34112490	97174	14416376	33637	93.77	97.51	47.5
S1088	41615408	89845	37542169	87355	91.22	96.53	51.6
S994	62041691	137397	56530621	136390	90.7	96.27	56.49
S1114	40656557	90617	34724016	80767	91.36	96.58	50.82
S525	42367868	92302	37615751	87491	91.21	96.51	51.35
S528	42379914	96854	34410869	80034	91.48	96.61	50.51
S611	44114504	95252	39860875	92813	91.12	96.6	54.04
S841	38366635	82881	34654201	80598	91.54	96.68	51.5
S577	43181991	96299	36731909	85437	91.39	96.57	51.05
S937	40161612	86491	36409751	84711	91	96.39	51.4
S439	45850566	99775	41374478	97110	90.72	96.28	52.08
S627	49057525	107790	44404923	105589	90.83	96.38	53.9
S1217	38015479	81789	34525041	80310	90.65	96.27	51.31
S939	31603127	75156	23624837	55012	91.31	96.45	48.95
S1371	37819508	88216	29447361	68543	91.76	96.72	50.18
S544	38965035	83724	35427436	82398	90.89	96.35	51.62
S991	46578135	104909	39466838	92562	91.09	96.44	52.05
S837	37974147	94799	26083145	61828	91.28	96.39	50.35
S867	25179035	54328	22888171	53265	91.26	96.57	51.29
S466	62650803	146147	51821418	125540	91.46	96.59	55.51
S1179	36987226	85049	29790152	69294	91.35	96.5	50.76
S1320	34269598	73948	30947401	72019	90.09	96.01	51.24
S1046	37647412	81506	33891152	78850	91.02	96.45	51.31
S762	38464825	83493	34453827	80191	91.2	96.51	51.52
S1011	60196550	132848	53977549	128338	91.25	96.56	53.48
S1204	46659302	106892	37835927	88059	91.54	96.66	50.64
S1411	42114338	90649	38326987	89210	92.24	97.11	51.78
S406	42930871	94475	37462806	87129	91.69	96.77	51.31
S843	57114581	122481	52116894	121304	89.54	95.83	51.43
S1377	58136697	127412	51106361	118958	90.86	96.41	51.29
S859	78129254	172709	71323625	172008	90.82	96.39	53.59
S1120	62453319	134399	56805900	132380	91.11	96.5	51.7
S816	45616070	98639	41656593	97941	91.15	96.52	52.88
S1230	53667398	119148	46710820	109652	89.76	95.86	51.66
S786	70644713	156342	63387437	151206	91.25	96.65	56.06
S961	35186205	75799	32145194	75222	91	96.5	50.94
S388	33860855	72936	30728884	71506	91.25	96.63	51.32
S1129	38388502	97953	25259112	59430	92.29	96.94	48.78
S680	41032235	88131	37396878	87069	91.24	96.61	51.38
S1162	35590320	76501	32361097	75318	90.06	96.07	51.38
S443	39117904	83948	35647452	82920	91.4	96.63	51.48
S1149	37800576	81145	34430507	80099	91.08	96.44	51.63
S623	69969066	156287	63216907	153226	91.12	96.5	56.63
S418	34121008	75775	29376922	68376	91.03	96.47	50.9
S625	32403447	70347	28993359	67463	90.96	96.47	51.18
S832	33349016	72070	30017123	69832	91.22	96.56	51.27
S925	38169436	82579	34418996	80118	91.4	96.64	51.68
S460	35529673	76373	32302415	75138	91.06	96.53	51.39
S419	59583939	131045	54248116	129647	91.07	96.46	54.57
S1274	40916178	89288	36743080	86064	91.03	96.5	52.01
S445	48856532	107457	43888073	104022	90.71	96.31	53.74
S593	41652692	89375	38103280	88890	90.91	96.41	51.32
S1125	37838143	81697	34123622	79379	91.36	96.63	51.57
S1384	84964503	183822	77703926	183009	90.68	96.31	53.01
S802	39881273	86363	36278467	85203	91	96.46	52.7
S1144	34113651	73159	31129875	72429	90.83	96.36	51.33
S804	70499332	155478	63919444	153032	91.06	96.49	54.42
S727	36741026	81064	31990641	74495	91.33	96.61	51.06
S538	35909346	77289	32631166	75929	90.96	96.43	51.29
S1379	38560292	83305	34785332	80938	90.89	96.42	51.58
S864	55519523	124181	49579832	119305	91.28	96.63	55.22
S1023	35429507	76290	32146856	74799	91.33	96.61	51.64
S974	43108562	106543	29304224	68197	92.38	96.99	49.72
S985	69317632	154571	62899645	152581	90.68	96.24	56.74
S410	41788806	89353	38274071	89032	90.64	96.29	51.72
S797	39700125	85745	35830617	83357	91.57	96.7	51.81
S1196	35114339	77907	30230435	70322	91.25	96.56	51.3
S806	64436557	145610	56533034	136409	91.49	96.69	55.57
S725	37645118	80941	34227761	79620	91.16	96.55	51.21
S1092	37296238	84178	31031562	72194	91.41	96.66	50.58
S1041	48881332	106335	44369909	104596	90.97	96.43	53.19
S555	42438125	91809	38629611	90535	91.04	96.49	52.02
S533	35113817	75889	31628488	73588	90.48	96.22	51.59
S668	36630375	79854	32634240	75993	90.98	96.48	52.46
S1021	57332230	130725	48694388	116383	91.75	96.85	53.08
S972	44962838	100439	38204017	88883	91.45	96.67	50.8
S557	39270384	84435	35762040	83229	91.5	96.67	51.58
S791	45359883	97976	41029814	95493	91.05	96.58	53.51
S1113	65005996	146991	57343196	138979	91.54	96.77	56.01
S1346	42827011	93482	38039139	88500	90.31	96.09	51.16
S1341	38734605	88980	31916986	75379	91.11	96.47	52.17
S453	35796047	77627	32100602	74682	90.87	96.38	51.63
S633	38265644	82747	34401117	80023	91.08	96.44	51.54
S463	37938490	81450	34692760	80934	90.87	96.43	52.07
S385	39945173	85790	36388210	84642	91.38	96.64	51.66
S1375	42743380	94305	38196768	90586	91.65	96.86	53.62
S799	55759968	123325	50111059	119596	90.86	96.41	54.4
S913	41655592	91519	36650780	85479	90.8	96.31	51.87
S1096	50177602	114609	41940954	99484	91.45	96.63	53.19
S448	45148169	98997	39606250	92133	90.82	96.41	50.93
S1396	38784144	83273	35319884	82182	91.1	96.42	51.47
S1315	44409641	99102	37896441	88160	91.06	96.43	51.05
S721	41185166	93810	33886820	79278	91.14	96.5	51.11
S504	48445865	104597	43967254	102758	90.92	96.41	52.21
S868	55614859	123679	49253333	117197	91.34	96.61	53.89
S801	40416440	90665	33983242	79052	91.63	96.76	51.06
S745	40981021	87987	37323105	86846	90.56	96.25	51.08
S552	39085687	84624	35183077	82020	90.8	96.39	51.31
S945	39379458	84737	35687733	83006	91.27	96.57	51.58
S571	44565666	95472	40703693	94679	91.08	96.49	51.61
S629	57869365	128434	52262129	125575	90.92	96.36	55.29
S1056	41910515	90335	38158797	89214	89.81	95.91	52.11
S534	36995985	80334	33066974	76926	90.82	96.43	51.2
S592	42025316	90776	37911422	88190	90.87	96.32	51.61
S488	40369434	88315	35597277	82813	91.27	96.59	51.19
S731	42684835	92118	38515077	89599	91.3	96.61	51.52
S907	44609154	97572	39826482	93459	91.25	96.57	52.51
S748	61085207	135772	54521052	130304	91.36	96.7	53.7
S1075	40491102	91831	33595331	78249	91.76	96.79	50.4
S831	45134355	99422	39290801	91405	91.42	96.65	51.21
S765	27813675	59640	25357924	58986	91.27	96.58	51.7
S403	34690037	75263	31080840	72303	90.6	96.25	51.04
S766	31573893	68104	28557918	66437	90.72	96.35	51.24
S499	34492423	74816	30937263	72001	90.76	96.37	51.23
S584	51704554	113477	46816763	111326	90.99	96.42	54.13
S1372	37679398	88793	28775824	67100	91.89	96.83	50.25
S1311	44475861	105235	34361717	81274	91.74	96.79	50.33
S407	51935472	118553	42843018	100612	91.34	96.59	51.91
S1312	50421465	110869	45510878	108233	90.74	96.32	53.99
S1030	44211289	94573	40514255	94275	91.75	96.84	51.68
S875	52164278	127623	37250722	88220	91.88	96.79	51.38
S742	46454169	113464	32711674	76115	92.15	96.88	49.74
S634	39859470	92391	31683944	73714	91	96.36	49.77
S914	41697333	90416	37373373	86934	91.49	96.71	51.54
S1133	39627970	85740	35608149	82833	91.13	96.52	51.59
S673	63923226	150336	48826016	113579	91.84	96.8	50.05
S1276	39968991	129721	6519868	15733	95.65	98.27	45.29
S1399	34771291	75345	31372393	73044	91.83	96.87	51.74
S1051	66806332	147815	60665500	145893	91.1	96.54	53.29
S1214	41651253	92424	36658320	86669	91.47	96.64	53.25
S414	35066979	76555	31079716	72346	91.76	96.81	51.57
S713	32171583	69751	28838830	67098	91.57	96.68	51.48
S1151	52243130	116266	47570386	115372	91.58	96.82	53.1
S461	40044412	86673	36007807	83785	91.09	96.45	51.56
S1146	40804914	100061	28295215	65823	92.46	97.03	49.73
S583	38132311	82512	34311706	79828	91.14	96.49	51.55
S826	34275754	76528	29383775	68664	91.01	96.43	51.41
S1331	45087864	99061	40960970	97668	91.24	96.62	54.39
S874	32917073	70715	29974805	69729	91.73	96.82	51.69
S755	32540949	70387	29272066	68093	91.71	96.8	51.48
S896	47872207	104458	43716834	103885	90.62	96.25	54.5
S1285	33369806	72707	29668212	69050	91.57	96.72	51.07
S441	30781612	71625	24432768	57013	91.82	96.76	50.47
S361	41432092	89444	37352367	86886	91.46	96.61	51.66
S1067	66989874	148634	61037008	147625	91.1	96.5	56.42
S509	30019432	68380	24758029	57736	91.54	96.68	50.69
S478	34995986	75433	31691808	73732	91.48	96.69	51.45
S812	30493563	65781	27548167	64086	91.45	96.68	51.3
S714	39941755	87841	35420067	83135	91.64	96.79	52.32
S493	33402912	71581	30519860	71036	91.37	96.64	51.58
S1080	43477946	93460	39518929	91932	91.25	96.58	51.48
S1211	36234494	79756	31777760	74177	91.12	96.47	51.76
S836	36167828	77720	32940464	76720	91.62	96.73	51.58
S771	75279645	168261	68028528	165112	91.71	96.81	56.87
S1060	37861326	83704	32753577	76197	91.12	96.45	51.05
S654	44896831	110235	31826877	75307	92.17	96.94	49.09
S1348	67856668	150483	61430281	147884	90.91	96.39	55.65
S1035	38519494	85007	33455227	77835	91.39	96.6	51.29
S586	45661967	98720	41210697	95993	91.57	96.69	51.77
S1284	38128728	89312	29446881	68550	92.37	97.02	50.49
S496	39509389	90760	32250441	75750	91.93	96.85	51.86
S912	48596135	122499	32364421	76596	92.37	96.98	52.48
S1167	32992742	71235	29760981	69240	91.29	96.6	51.56
S1322	81314526	181261	73941071	179508	91.45	96.76	57.06
S773	45245454	98092	40554769	94376	91.44	96.65	51.29
S932	34781749	75220	31316877	72858	91.04	96.46	51.19
S1121	74352534	169495	63981918	154195	91.35	96.59	54.93
S559	38689750	85846	33265264	77397	90.31	96.12	50.85
S697	39345152	89482	32329994	75226	91.7	96.75	50.81
S1138	74326946	170130	62541090	148830	91.66	96.77	53.24
S1091	77618569	178390	66494248	161330	91.48	96.66	56.02
S669	39390779	88322	33216743	77290	90.63	96.31	50.75
S428	38366576	84145	33710274	78435	91.57	96.71	51.39
S1290	47383739	106359	40094154	93393	91.7	96.74	51.32
S516	46838774	102176	42380147	99781	91.59	96.76	53.01
S979	37044016	80595	32978342	76728	91.02	96.45	51.55
S1093	44296242	96078	39797191	92580	90.96	96.38	51.32
S628	45014038	100975	38352036	89269	91.81	96.81	51.13
S891	70459631	162740	58449772	140046	91.74	96.88	53.95
S537	32749731	74928	26656802	62085	91.93	96.89	50.56
S650	80376056	175086	72329291	168420	91.48	96.69	51.23
S1180	35395388	77222	31774909	73949	91.87	96.87	51.59
S617	34021559	75526	29627431	68991	91.05	96.46	51.06
S434	76061218	167085	69253564	165427	90.93	96.45	53.39
S1176	82423541	193839	67253008	163174	91.7	96.73	55.46
S1336	39131813	85378	35237205	82613	91.34	96.64	52.49
S360	43102373	93039	39136398	91397	90.57	96.2	52.14
S470	43545704	95399	39203440	91972	91.52	96.72	52.57
S614	63036466	140173	56662846	136237	91.62	96.92	54.36
S1070	34753832	78389	29035194	67612	91.4	96.6	50.98
S842	33285468	71575	30232866	70332	91.35	96.55	51.61
S1063	40146799	90723	33287449	77426	91.91	96.85	50.95
S700	37320485	83429	31601363	73523	91.78	96.8	51.04
S1048	34252783	73953	31054671	72491	91.07	96.44	52.04
S920	35161995	79075	29464659	68602	91.29	96.57	50.77
S459	41199510	88686	37334120	86842	91.3	96.57	51.64
S1128	39329593	87389	33865967	78959	91.63	96.74	51.19
S510	42540906	91106	38900142	90503	90.92	96.31	51.62
S1345	37937999	81784	34526588	80632	90.95	96.39	52.06
S749	40360326	87173	36402950	84691	91.29	96.61	51.46
S519	40203722	87132	36025364	83804	91.46	96.66	51.78
S1190	35602162	76355	32448738	75477	91.63	96.73	51.68
S1036	31468721	67691	28603190	66590	91.09	96.51	51.39
S881	35999552	77067	32917041	76591	90.13	96.04	51.75
S704	38571342	83999	34945649	82433	91.15	96.55	51.76
S767	36881405	80255	32981208	76982	91.37	96.57	51.94
S660	42591965	91958	38457068	89462	90.88	96.4	51.12
S475	62985350	138813	57488281	138132	91.25	96.61	55.19
S1330	36403856	85974	27546758	64096	92.11	96.92	49.99
S1310	37090378	82472	31749453	73863	91.54	96.7	50.87
S1400	35297947	75838	32091810	74681	91.44	96.65	51.57
S578	33835531	72995	30580340	71145	90.83	96.36	51.22
S880	32337925	70919	28366453	65986	91.5	96.6	51.48
S1325	35851837	80141	30366183	70653	91.92	96.88	50.85
S637	47887946	108211	41102985	97826	91.31	96.55	53.75
S1181	37148650	81477	32592065	75815	91.2	96.53	51.17
S1286	32253871	72093	27319705	63560	91.44	96.63	51.15
S1282	36017851	80651	30453171	70838	91.06	96.43	50.99
S1339	41791843	89352	38313307	89142	91.71	96.82	51.41
S820	38198447	91594	28096867	65664	91.92	96.81	50.32
S746	32174116	77785	23085837	53726	91.79	96.74	49.53
S548	32971604	71740	29379468	68350	91.63	96.74	51.49
S422	42495384	96492	37040157	89400	91.57	96.72	56.01
S1301	37525387	85378	30738219	71514	92.13	96.92	50.84
S805	50282380	109688	45796048	108581	90.62	96.23	53.75
S840	32494702	83402	20076590	46730	92.87	97.16	48.86
S728	37253858	80491	33677772	78338	91.92	96.9	51.42
S1052	44049472	106637	31676594	73956	92.78	97.2	50.28
S618	35086675	81741	27441959	63855	92.12	96.9	49.77
S1273	38864117	83990	35012033	81449	92.02	96.9	51.58
S1388	35262968	76493	31593160	73549	91.76	96.75	51.62
S691	48654643	131822	24882701	57961	93.76	97.57	48.02
S764	35664892	77630	31820307	74034	90.85	96.35	51.14
S922	87827529	194440	79994481	192929	90.89	96.34	55.95
S798	32149107	69640	28832894	67076	91.03	96.39	51.49
S1082	36211788	79333	31927807	74277	90.44	96.15	51.03
S1296	62400376	137651	56726704	136013	91.52	96.75	55.06
S808	37843113	81417	34378241	79981	91.98	96.91	51.65
S1199	41628422	89796	37654253	87613	91.93	96.91	51.47
S640	57256302	126009	51727117	123256	91.79	96.85	54.52
S815	37508514	80419	34224932	79613	90.91	96.42	51.65
S751	41388257	88887	37788897	88110	92.06	96.95	51.75
S387	35480716	76866	31848170	74107	91.21	96.51	51.13
S1122	37518706	80755	34169316	79725	91.42	96.65	52.04
S1042	38004777	82810	33800264	78647	92.01	96.92	51.48
S1370	45772726	98390	41667353	96979	90.87	96.29	51.58
S451	40146115	87054	35984368	83705	91.8	96.85	51.14
S1186	34807458	74727	31719548	73783	91.75	96.79	51.65
S1029	42103091	91456	37833173	88446	90.82	96.36	51.66
S997	37299404	80043	33992102	79084	91.7	96.77	51.25
S889	40970834	89218	36462997	84823	91.64	96.73	51.43
S904	50466574	118463	40186727	95879	91.99	96.9	52.99
S1278	41402869	89157	37496605	87234	90.84	96.39	51.23
S511	40542704	88360	36140712	84337	90.97	96.41	52.76
S1126	43945276	98267	37273522	86713	91.31	96.51	51.01
S490	40742317	89669	35612135	82872	91.76	96.77	51.04
S957	43200367	98557	35564362	83310	92.04	96.87	51.6
S661	34008185	74584	29880028	69512	91.58	96.71	50.96
S1229	43611913	94146	39766168	93184	91.82	96.87	52.52
S1111	82074691	180815	74731383	179187	91.24	96.6	54.67
S943	34656419	78822	29129570	67761	92.03	96.92	50.74
S978	40223495	86782	36431102	84864	91.78	96.79	51.56
S421	33970122	74980	29640777	69135	91.13	96.51	51.59
S589	38629816	84916	33830762	78833	90.68	96.28	51.4
S838	39056127	85691	34300342	79800	91.11	96.51	51.01
S712	43588307	95400	39155482	92251	91.11	96.46	52.83
S687	36638988	78866	33232374	77338	91.76	96.8	51.39
S1317	38466687	83327	34517467	80327	91.6	96.7	51.59
S502	36939893	79891	33239149	77384	90.58	96.29	51.33
S454	42047285	120944	16770763	39577	94.53	97.89	47.15
S653	54386596	118526	49357873	116617	91.41	96.66	52.22
S1001	66431962	146499	60615768	145676	91.79	96.91	54.34
S524	31843601	69393	28328268	66022	90.69	96.32	51.46
S1289	35067878	75502	31795680	73972	91.86	96.84	51.62
S681	37624825	82532	33058857	76986	91.88	96.88	51.17
S814	38355619	82897	34528527	80340	91.86	96.85	51.62
S1117	38647022	83272	35006011	81428	91.27	96.55	51.59
S485	41510052	89626	37545630	87401	92.01	96.93	51.29
S888	42414410	93811	36848797	86086	91.77	96.8	51.77
S413	35799065	77962	31854788	74141	90.85	96.35	51.19
S651	41227993	91216	35610595	82855	91.3	96.56	51.12
S903	31358616	70393	26425077	61530	91.61	96.67	50.85
S1193	32899403	70647	29957402	69712	91.27	96.64	51.45
S964	39336225	84721	35663690	82993	91.75	96.81	51.51
S1040	57140136	125139	52014505	123851	91.96	97.02	54.52
S1137	58029581	128447	52597629	126460	91.42	96.65	55.77
S1043	41538489	89319	37757298	87827	90.89	96.38	51.51
S607	37917904	82137	34068278	79337	91.67	96.72	51.65
S484	43874825	96320	38433717	89409	91.73	96.77	51.36
S1335	49704337	116739	38612864	90760	92.2	96.95	51.41
S401	35715773	79201	30813298	71680	91.21	96.5	50.85
S532	55005503	120552	49218535	115828	91.39	96.62	52.01
S722	43687429	97482	37219892	86603	92.04	96.88	51.02
S984	44023136	97860	37667593	87638	91.95	96.89	51.23
S1406	53392775	117760	47354542	111616	90.93	96.37	52.39
S1084	90445494	200681	81921420	196951	91.66	96.8	54.61
S1305	43193126	93170	39148765	91175	91.24	96.5	51.87
S1158	55557259	121929	50343937	119782	91.86	96.88	54.07
S784	26422784	56902	23962645	55765	91.37	96.61	51.31
S1025	37038039	79468	33857512	78951	91.55	96.7	52.01
S890	36823244	79361	33305666	77505	90.13	96.07	51.29
S381	37846925	83224	33264017	77757	91.54	96.73	51.67
S947	39516911	85032	35842561	83374	91.67	96.7	51.64
S848	74740505	169666	65139330	157457	91.68	96.73	55.62
S452	53338983	117081	48532877	115808	91.71	96.81	54.35
S423	41400112	94215	34041094	79473	91.85	96.82	50.91
S551	35662882	81152	29199242	67925	92.34	97.08	50.45
S1059	44112970	96171	40103034	94847	90.91	96.38	53.43
S1191	49122094	107800	43298838	101050	91.98	96.92	51.56
S667	42496283	92994	37424653	87063	91.49	96.68	51.02
S1389	46714275	101093	42354825	99194	91.51	96.7	52.22
S849	63560860	143113	55671393	133451	91.47	96.67	54.73
S709	37165099	81541	32588658	75802	91.91	96.79	51.38
S1380	38220464	84988	32729066	76156	91.62	96.71	51.13
S787	83529742	189939	72309998	174385	91.35	96.58	55.54
S1326	44032042	101498	35332343	82272	91.44	96.56	50.71
S457	42240779	94981	35535473	82845	91.37	96.57	51.25
S975	44123890	94432	40371283	93912	92.13	97.03	51.26
S707	40664312	87828	36632310	85210	91.23	96.54	51.51
S737	37868299	83167	33186094	77248	91.5	96.64	51.42
S977	32059389	70868	27763257	64587	91.61	96.74	50.89
S1178	36566790	80156	32119201	74718	91.94	96.87	51.36
S364	47941388	112028	37162606	86451	92.36	97.03	50.12
S811	37526496	83230	32294987	75123	91.04	96.35	51.22
S1089	34992037	75688	31617129	73552	91.48	96.69	51.53
S576	44176879	100004	37030486	86883	91.36	96.56	51.79
S447	41392123	88689	37798786	87923	89.8	95.84	51.61
S455	36485127	80788	31606515	73527	91.03	96.46	50.91
S1074	59914261	144860	45833417	111099	91.75	96.7	54.43
S1397	44214345	96926	40179006	95578	91.28	96.56	54.39
S1014	39395559	85003	35615767	82861	91	96.37	51.59
S781	41871246	96664	33447845	77855	91.54	96.63	50.56
S929	45387241	97653	41264900	95988	90.44	96.13	51.64
S1343	42297373	134343	8827034	21090	95.04	98.04	44.99
S1287	40380499	87149	36555111	85034	91.16	96.49	51.59
S491	36503443	78999	32983464	76758	90.87	96.38	51.26
S588	60264813	134024	54512720	131212	91.51	96.89	55.64
S1153	33363223	73995	28802465	67002	90.8	96.31	50.93
S599	38374576	82871	34714653	80835	90.64	96.21	51.7
S1100	55475491	122221	50363093	120339	91.17	96.56	54.71
S402	43614630	94125	39438360	91749	90.14	96.07	51.2
S375	67689685	148964	61849441	148404	91.16	96.56	51.86
S1006	42904020	92475	38919263	90537	90.56	96.18	51.36
S833	41505607	89780	37881780	89046	90.77	96.32	52.16
S1127	42183335	91863	37713885	87756	91.06	96.45	51.52
S1073	68363920	153033	61751996	149890	91.4	96.67	56.88
S769	42597155	92176	38595538	90304	91.16	96.5	52.14
S1297	46198664	100343	41396656	96294	91.25	96.54	51.57
S1079	42404995	90875	38767438	90239	91.22	96.55	51.68
S374	40030102	88118	35021703	81479	91.17	96.47	51.09
S733	47096694	103645	41347516	96257	91.11	96.47	51.17
S753	36241158	78577	32465850	75524	90.09	96.02	51.17
S851	43431900	92930	39764557	92497	91	96.39	51.67
S514	39343364	88436	33702989	79403	90.8	96.33	51.43
S744	37257523	81935	32543411	75702	91.11	96.47	51.32
S365	39600490	84783	36216752	84247	90.3	96.11	51.52
S568	36556779	78948	32984749	76734	90.94	96.4	51.68
S824	41234746	89366	37095688	86294	90.71	96.26	51.16
S726	38883169	85863	33777849	78573	90.69	96.27	50.9
S438	35093206	76286	31498673	73566	90.87	96.38	51.52
S679	45531661	104216	36930836	85915	91.16	96.46	50.48
S1275	46363238	104770	39178928	92037	91.66	96.78	50.88
S456	41359032	88771	37726242	87751	91.08	96.45	51.65
S715	43823989	96009	38930527	91058	90.53	96.22	51.64
S558	38013005	86610	31052373	72233	89.88	95.93	50.62
S678	32348777	72291	27537248	64067	90.51	96.2	50.78
S430	36589421	82067	31073534	72295	91.5	96.65	50.81
S546	47452563	108798	38438088	89568	91.5	96.62	50.92
S468	48383455	107534	41546444	96668	90.45	96.24	50.44
S923	52618531	118963	43721591	101694	91.52	96.67	50.75
S378	41411112	94652	34104352	79627	90.69	96.23	51.45
S501	41777654	90187	37772103	87892	91.08	96.46	51.3
S492	40726592	88528	36307144	84458	90.06	96.01	51.16
S1302	41430266	89873	37290607	86780	90.91	96.4	51.15
S1338	34020448	76406	28622057	66583	91.67	96.77	50.65
S1349	34853727	82623	26299212	61221	91.83	96.81	50.34
S916	40642931	87615	36869850	85768	91.24	96.55	50.89
S384	37413828	80308	34146531	79428	91.06	96.46	51.71
S752	39145586	87677	33112226	77032	91.19	96.54	50.65
S1332	47176983	101960	42480864	98824	91.02	96.44	51.37
S942	38314153	83361	34173408	79512	90.36	96.13	51.15
S1206	40494061	87981	36214068	84253	90.57	96.22	51.26
S1105	35821230	78022	31828906	74056	90.82	96.3	51.14
S429	39128414	84074	35616953	82856	91.32	96.61	51.64
S527	37788718	86065	30997644	72108	91.79	96.84	50.31
S818	40738065	88451	36428990	84735	90.61	96.24	51.44
S694	43215772	98990	34928570	81249	91.2	96.48	50.65
S1085	38675925	84537	34110917	79342	91.13	96.5	51.37
S1044	49137745	107337	43915611	102866	90.7	96.23	52.22
S1131	36497391	78571	33097342	77019	90.36	96.12	51.28
S918	41862494	91218	37125858	86362	90.75	96.3	51.31
S442	41252393	89291	37056336	86191	90.73	96.27	51.51
S1139	55045720	124392	46313211	108231	91.25	96.52	50.69
S1087	43138292	93675	38506919	89570	91.21	96.56	51.48
S1076	65172496	143868	59378810	142672	90.58	96.21	55.16
S370	35407164	77002	31619177	73587	90.77	96.35	51.2
S998	63532359	141258	57996986	140772	91.62	96.78	51.48
S705	39735382	85316	36175579	84143	91	96.39	51.6
S911	38966208	83721	35610524	83100	91.02	96.46	52.01
S1058	39413178	85484	35356049	82282	90.74	96.25	51.18
S1039	35576808	76318	32414658	75406	89.42	95.74	51.28
S664	36017363	80530	30594532	71172	91.09	96.49	50.76
S1355	44647173	97967	39756431	93296	90.9	96.32	50.91
S642	41047638	89525	36514297	85032	90.97	96.4	50.84
S416	40878654	89561	36006045	83816	91.51	96.67	51.45
S569	42933102	92668	38842849	90523	91.02	96.42	51.79
S666	48111694	103773	43492059	101171	91.57	96.74	51.59
S474	40281524	86633	36627493	85231	91.25	96.53	51.5
S1086	53463551	128762	41348211	100480	92.47	97.01	55.55
S1352	56451069	129568	47732076	114665	91.2	96.49	54.17
S1291	40031667	86397	36169595	84133	90.85	96.34	51.58
S1327	45617151	98437	41279594	96074	90.95	96.41	51.66
S696	42442941	92339	37880014	88166	91.17	96.45	51.54
S1007	39345134	90252	31724506	73807	91.35	96.56	50.32
S1271	42523939	92676	37954740	88598	91	96.42	51.81
S409	55581731	122396	48443536	112681	90.79	96.32	51.15
S948	41474395	93460	34775301	81005	90.41	96.14	50.31
S870	41358774	88476	37872650	88108	91.48	96.71	51.35
S1049	41609780	96915	32470456	75531	91.43	96.57	50.49
S1012	38890531	91966	29382175	68350	91.41	96.58	50.01
S560	39385753	85602	35293511	82120	91.03	96.42	51.25
S512	42774531	93586	37822793	88044	91.51	96.69	51.51
S587	59841151	134168	53597125	129501	91.19	96.55	55.02
S724	80973157	182907	71003159	171180	91.35	96.58	55.61
S626	45779734	100634	40099701	93266	90.58	96.15	51.17
S1172	44583841	101911	37457831	89070	91.18	96.5	53.07
S800	56235894	124636	51023105	122845	90.86	96.39	55.9
S362	41093612	95673	32358780	75293	91.34	96.54	50.3
S458	40849407	89515	36201383	84203	91.28	96.54	51.41
S549	36873853	80555	32683299	76025	90.61	96.21	51.05
S1328	45949170	105379	37257300	86973	91.76	96.77	51.18
S967	40580199	98286	29291696	68154	91.75	96.72	49.74
S1337	33775189	73083	30523770	71004	90.22	96.06	51.25
S480	37705259	83957	32314873	75203	90.54	96.14	51.27
S928	40540122	87052	36992836	86058	91.14	96.48	51.7
S1347	39386720	84981	35738426	83124	91.2	96.52	51.63
S1081	35037593	75810	31669680	73658	91.1	96.53	51.24
S1215	38109444	83343	34297285	80745	91.06	96.53	52.71
S1269	40661829	87912	36687813	85332	90.29	96.11	51.62
S835	39407532	84613	35959103	83726	91.28	96.55	51.59
S796	44194134	96057	39553174	92105	90.92	96.33	51.36
S1175	48738269	114025	39424724	94181	91.58	96.62	53.53
S636	44268871	96458	39381273	91619	91.47	96.65	51.52
S1047	39203899	87366	35511119	85956	90.86	96.36	56.13
S391	39598656	94233	30065526	69969	91.45	96.58	50.07
S686	64258763	142888	58379320	141240	91.08	96.5	56.43
S1367	54404098	124311	47227577	113926	91.44	96.71	55.38
S1391	51734828	114585	47122028	113661	90.96	96.46	55.84
S526	36481239	79766	32410076	75403	91.09	96.51	51.12
S846	31216632	67108	28432195	66208	89.75	95.83	51.57
S1095	40895367	87751	37285645	86721	90.91	96.35	51.43
S934	49075273	108016	43421852	101944	90.99	96.45	52.21
S921	48540337	104097	44312370	103095	91.29	96.52	51.65
S856	36263311	80009	31486627	73243	90.97	96.39	51.27
S590	41080255	87989	37530913	87285	90.2	96.08	51.41
S1354	35912479	77343	32532205	75670	90.49	96.2	51.43
S884	59899959	134443	53530155	129345	90.87	96.37	55.74
S886	38776072	93592	28048226	65287	92.12	96.86	49.97
S861	43807487	97554	38496168	91255	91.07	96.49	53.28
S621	37570594	82035	33398935	77702	91	96.46	51.16
S1202	41238515	88612	37597175	87599	90.63	96.29	51.78
S1280	37654596	80987	34233167	79622	90.9	96.39	51.28
S609	38388517	82395	34989523	81396	90.99	96.41	51.66
S1385	47505966	101971	43462115	101378	91.23	96.55	51.72
S472	54224857	120057	49180517	118314	90.82	96.36	52.67
S494	42268034	93065	36986781	86091	90.3	96.12	51.09
S400	36560628	79426	32750380	76185	91.08	96.45	51.31
S1107	44467525	103067	35301360	82332	91.56	96.63	50.82
S956	43475470	94389	38846546	90363	90.29	96.13	51.54
S844	35600697	77517	31656268	73594	91.22	96.54	51.48
S1300	38258518	85694	32672844	76088	90.96	96.39	51.72
S825	46308853	99560	42141227	98016	91.25	96.53	51.57
S1054	40416602	87555	36261608	84392	90.2	96.04	51.74
S1000	41112214	89731	36393116	84652	90.86	96.38	51.01
S1026	57748624	128125	52655435	127324	91.32	96.72	55.44
S1357	46932670	110798	37471785	90084	91.92	96.89	54.31
S760	40178572	87193	35991242	83728	91.15	96.54	51.21
S1350	34387321	74024	31293371	72803	91.24	96.55	51.7
S716	35407107	81020	28701114	66769	91.38	96.61	50.4
S803	42031961	93494	36331053	84510	90.36	96.12	50.69
S449	38201672	85780	32099629	74664	91.34	96.52	51.01
S1410	34835633	76813	31754909	76266	88.9	95.17	55.9
S580	43823321	94887	39411451	91694	90.27	96.05	51.25
S1393	49665879	108746	45292104	107839	90.98	96.49	54.13
S1010	35285042	78560	30211811	70269	91.66	96.81	50.82
S1068	82600720	181904	72326474	168265	90.75	96.3	51.42
S1353	85319141	183637	77461180	180175	90.81	96.26	51.62
S1132	42272482	92029	37629073	87566	90.81	96.31	51.47
S1163	37859212	84548	32129352	74734	91.03	96.46	50.91
S1077	38897695	83658	35364119	82249	90.29	96.03	51.6
S432	41874978	95444	35153883	83388	91.01	96.43	52.83
S1369	53921561	119876	48236150	115539	90.73	96.29	54.8
S575	40494763	92895	32819226	76345	91.26	96.5	50.42
S1342	45119470	99755	39287125	91417	90.87	96.32	51.31
S1152	40418059	94583	31682327	74440	91.44	96.62	50.88
S1108	53015935	116795	48337841	115900	90.53	96.16	55.16
S464	41765255	92108	36499810	85087	90.84	96.38	51.06
S643	49456948	110634	44413112	107374	91.36	96.64	55.74
S1288	36622116	78828	33235339	77335	91.2	96.49	51.67
S795	33703167	72558	30604289	71190	90.77	96.34	51.3
S736	47806690	105507	42187472	99059	90.76	96.38	50.88
S1294	41217114	89316	37077423	86235	90.73	96.23	51.57
S639	91756740	213001	76678449	185179	91.51	96.63	54.94
S701	38390963	83708	34030851	79161	90.61	96.18	51
S963	39049489	84417	35152221	81754	91.01	96.46	51.15
S794	53591024	118549	48583857	116723	90.79	96.34	54.14
S1198	38592159	85876	33076846	76944	91.89	96.88	51.22
S398	80589087	174421	73477304	172590	91.14	96.51	52.63
S386	54356861	123790	46225690	110445	91.41	96.59	54.16
S1020	51359465	113997	46797495	113194	91.04	96.49	56.54
S936	40072292	86449	36240622	84289	90.62	96.21	51.58
S940	42037893	90486	38168687	88795	90.33	96.13	51.36
S1222	34519156	74760	31003418	72112	90.62	96.22	51.17
S853	34193891	74178	30586648	71141	90.76	96.33	51.14
S615	36291194	78193	32881611	76524	90.38	96.19	51.29
S573	39515671	85238	35672020	82962	90.24	96.08	51.19
S1185	44504396	107757	31837250	74118	91.49	96.62	49.69
S645	36102257	79377	31604718	73508	89.89	95.91	50.85
S930	33925537	72615	31065862	72281	91.76	96.82	51.78
S1387	46531365	107410	37009898	86096	91.03	96.39	50.59
S622	45011623	98034	40991035	96973	90.51	96.18	53.78
S935	37513391	81330	33744354	78580	91.2	96.54	51.7
S711	37140986	81697	32565032	75881	90.88	96.4	51.06
S883	30327101	66162	26874333	62513	90.81	96.34	51.13
S380	48722861	107105	42593365	99076	90.82	96.27	50.99
S739	37595271	80726	34240121	79652	91.13	96.47	51.61
S481	36119417	77394	33007028	76767	91.73	96.8	51.68
S793	39332345	86914	34089858	79293	91.1	96.45	50.83
S761	43611299	96234	37856054	88053	91.51	96.65	51.37
S829	55747780	147339	32555173	77932	92.86	97.16	50.49
S1069	39985115	86443	36181538	84413	91.43	96.63	51.86
S782	43468380	101388	34007349	79109	91.81	96.76	50.38
S1145	46267375	100103	42103777	98717	90.95	96.37	52.6
S807	51455884	118144	41724355	97255	90.49	96.13	52.94
S792	38875944	83449	35450779	82450	91.34	96.53	51.6
S379	41094602	90900	35610514	82875	91.71	96.81	51.01
S857	39902205	85859	36442429	85090	91.44	96.63	52.12
S893	36996655	79249	33824876	78683	91.54	96.69	51.76
S1208	40551176	87932	36490274	84873	91.51	96.68	51.66
S877	50299754	108116	45828499	106740	90.63	96.25	51.81
S827	37567095	81271	33849679	78755	91.62	96.69	51.5
S579	69579306	154257	63360476	153014	90.9	96.38	52.17
S1295	67732780	151276	61209912	148180	90.94	96.39	56.17
S1213	41507282	92308	36058206	84354	91.33	96.54	51.94
S1381	39821490	85298	36396858	84651	91.25	96.54	51.48
S489	40446285	87203	36558246	85023	91.34	96.58	50.92
S1194	60435176	135959	53961495	130617	91.2	96.56	56.38
S598	38180835	82702	34285660	79756	90.51	96.14	51.54
S1031	40133329	86497	36459640	84828	91.36	96.59	51.48
S1324	36430408	78832	32866897	76579	91.22	96.55	51.14
S369	36903222	79776	33452395	77804	91.32	96.56	51.6
S1027	45519548	97706	41481833	96477	90.72	96.27	51.7
S1170	49036466	104901	44907612	104442	91.29	96.51	51.71
S1160	41882802	90561	37712494	87707	91.04	96.48	51.2
S377	53161315	125659	41452576	98198	91.71	96.69	52.21
S397	49897161	106938	45528834	105888	90.37	96.14	51.24
S1344	40738334	87423	37131301	86359	91.06	96.44	51.64
S1314	64544348	144183	57444271	137738	91.15	96.49	54.17
S665	42251459	90911	38339407	89191	90.41	96.06	51.45
S1192	43477284	95819	37867588	88102	91.57	96.65	51.3
S1366	57207301	129026	50707363	122810	91.23	96.57	56.2
S529	42260865	91100	38307530	89098	91.45	96.66	51.43
S1143	46413735	100254	41927439	97514	91.16	96.49	51.57
S1090	35889567	77723	32394487	75433	91.15	96.5	51.35
S789	36761493	79263	33279397	77408	90.93	96.39	51.23
S613	47337698	129128	29786850	72196	92.7	97.11	50.94
S988	37322803	80354	33938321	79150	90.39	96.13	51.93
S1106	57709212	127282	52581271	126256	90.61	96.24	52.41
S873	46748301	101374	42028810	97752	91.64	96.69	51.6
S616	44942531	99958	38468548	89524	91.18	96.47	51.12
S497	50006445	110770	43318385	100760	91.19	96.51	50.98
S566	61320798	131834	55696601	129538	90.61	96.28	51.51
S981	45968922	99431	41323104	96129	91.35	96.58	51.57
S605	47312304	103629	41923877	97729	90.91	96.35	51.43
S1205	58073891	127477	52471369	124340	91.36	96.61	53.62
S684	43932792	94589	39850290	92791	90.6	96.23	51.73
S1173	40955424	88524	36961794	85998	91.13	96.5	51.21
S1165	47918863	107691	41181496	97442	91.7	96.8	52.59
S1123	41718014	92266	36159359	84100	91.67	96.73	51.24
S1351	43555808	94042	39445696	91781	91.37	96.61	51.11
S757	35905198	78673	31625215	73685	91	96.44	51.3
S1119	32357249	70197	28954961	67346	91.03	96.47	51.08
S483	38222870	83227	34071634	79277	91.04	96.4	51.53
S638	42858122	102923	32316621	76636	91.73	96.71	51.67
S902	36457883	83801	29242953	68034	91.48	96.57	50.22
S420	41099526	88047	37574004	87442	90.87	96.42	51.48
S941	38654595	83097	35189828	81838	91.45	96.63	51.64
S408	53678683	119268	46205420	107634	91.82	96.88	51.06
S863	42396726	92126	38354048	89996	90.41	96.14	51.88
S1072	56998884	122961	51626704	120228	91.02	96.35	51.61
S663	52721362	114906	46978463	109370	90.15	95.97	51.1
S676	36514162	80659	31622670	73547	91.02	96.43	50.89
S1055	46115066	100511	41507381	97529	91.32	96.59	52.65
S1184	44529336	97392	39400865	91641	90.84	96.29	51.23
S1003	42881718	92342	38823499	90324	91.1	96.45	51.6
S813	71025830	161865	60946976	146527	91.11	96.43	54.4
S775	63101278	140595	56668862	136398	91.26	96.54	55.73
S1408	39145960	84510	35325697	82240	91.38	96.62	51.74
S1147	40950744	87942	37438590	87339	91	96.38	51.93
S852	47910342	103115	43691490	102058	91.33	96.58	52.21
S412	52118973	116392	46344406	111221	90.91	96.35	52.97
S1293	33478392	72190	30299836	70483	91.48	96.66	51.18
S670	37990871	81881	34394345	79990	91.17	96.51	50.98
S389	35217962	75521	32147829	74772	91.13	96.46	51.68
S830	38747655	82891	35443395	82445	90.16	96.04	51.68
S1062	60005065	132637	54339042	130246	91	96.48	53.65
S774	29221748	63940	25761749	59922	91.27	96.55	51.07
S1316	31845220	71336	26995028	62793	91.5	96.66	50.74
S1135	41617228	92330	35774554	83202	91.43	96.6	51.05
S1334	36157787	78445	32351473	75246	91.77	96.81	51.46
S1037	40200355	86474	36481515	84867	90.71	96.24	51.57
S1404	35490000	76266	32301616	75148	91.3	96.56	51.25
S763	77293591	171438	70059347	168809	91.11	96.5	53.35
S1118	24237138	52160	22011111	51210	91.37	96.57	51.67
S1329	37060184	79596	33746165	78491	91.08	96.44	51.61
S648	34074511	73387	30907342	71900	90.7	96.29	51.29
S917	38856256	83354	35445969	82443	91.13	96.42	51.54
S1130	36946456	80561	32817069	76472	91.63	96.7	51.66
S562	36720898	81779	31452534	73279	91.21	96.52	51.07
S1226	49185356	112565	42894602	104708	91.58	96.7	52.26
S604	34997820	76806	30720495	71459	90.87	96.32	51.35
S866	41288978	91189	35873257	83501	90.98	96.39	50.43
S1009	34566151	73961	31653253	73645	91.8	96.85	51.61
S926	36545311	83036	30016202	69813	91.41	96.55	50.86
S1323	31981833	72518	26429510	61476	91.14	96.46	50.55
S601	32878184	71116	29600495	68849	91.45	96.64	51.57
S987	32497119	70261	29269470	68143	91.31	96.55	51.74
S933	42938261	120524	19361779	45889	93.94	97.64	47.1
S1403	41512466	91094	36460510	84819	91.06	96.44	51.08
S530	29358682	63754	26521055	61677	91.75	96.85	51.3
S641	42714764	96437	35665564	82992	91.79	96.8	51.07
S372	41063935	92910	34361031	79929	91.79	96.85	50.75
S882	52595464	115212	46217288	107512	91.48	96.66	51.36
S520	53920878	139340	32334927	75217	93.35	97.44	48.75
S437	39829956	86283	35748208	83151	91.59	96.73	51.29
S823	43689331	94316	39472103	91813	91.67	96.77	51.58
S685	47458895	108410	39085464	91437	91.61	96.72	51.27
S970	62856276	139352	57191836	137915	91.29	96.61	55.67
S1219	42375440	94899	36053969	83925	91.27	96.57	51.05
S950	38764498	83144	35386018	82319	91.75	96.83	51.75
S698	37627797	80710	34373789	79947	91.45	96.71	51.32
S498	31231300	67276	28370958	66000	91.91	96.96	51.34
S1221	28001944	60722	25225908	58734	91.47	96.74	51.35
S394	39250354	84181	35813094	83310	90.21	96.03	51.29
S596	41029431	88203	37321663	86805	90.42	96.26	51.35
S850	62468482	138560	56587619	136224	91.66	96.84	55.52
S500	53847246	119312	48910433	117815	91.33	96.63	54.05
S1365	38423155	83579	34386866	80175	91.47	96.73	51.46
S1034	37063101	82973	33461662	81201	91.67	96.73	57.06
S955	30583853	69537	25664253	60324	92.13	96.98	52.16
S772	34627042	74702	31311773	72826	91.56	96.75	51.55
S415	40307371	87500	36257965	84332	91.54	96.73	51.61
S1207	42412195	91508	38357551	89296	91	96.33	51.6
S876	41696547	90496	37314406	86810	91.15	96.48	51.58
S399	50464098	109830	45752563	107744	90.96	96.46	53.01
S523	66032933	146387	60285146	145828	91.78	96.88	55.65
S574	42585525	92549	38124790	88721	91.47	96.72	51.3
S1124	59142509	136003	49381868	118101	91.92	96.88	53.74
S507	37988100	81380	34710236	80752	90.8	96.41	51.75
S553	35016903	75467	31731020	73900	90.79	96.39	51.39
S467	37196103	80298	33609732	78178	91.35	96.62	51.27
S702	39558991	89732	32726594	76121	91.52	96.71	50.14
S959	52829790	116812	48154537	116029	91.56	96.78	55.41
S446	37724113	81701	33936335	78940	91.75	96.88	51.27
S1364	42754290	91895	38963627	90822	91.5	96.64	51.82
S747	41592286	90347	37371327	86986	90.97	96.5	51.22
S1115	38131013	82295	34495351	80229	91.74	96.82	51.52
S631	40185925	86572	36434585	84767	91.78	96.84	51.69
S1140	46741564	103299	40498079	94189	91.45	96.67	51.31
S895	45061764	97131	40797637	94903	90.21	96.13	51.67
S828	45428231	98780	40511956	94232	90.96	96.48	51.21
S495	47246941	102764	42218483	98194	91.87	96.87	51.51
S376	45607286	105791	35952146	83619	91.92	96.85	50.65
S809	45084861	98387	40657511	95732	90.81	96.43	52.85
S404	38246114	83147	34128776	79376	91.55	96.75	51.54
S1309	32670528	70517	29478410	68566	90.78	96.31	51.21
S1218	41732683	91838	37275168	88016	91.41	96.67	53.28
S968	37679454	81594	33969794	79011	91.69	96.8	51.24
S892	37482023	81480	33432980	77759	90.66	96.34	51.18
S462	36988675	80134	33294578	77451	91.64	96.8	51.25
S435	60031215	133070	54490056	131336	91.82	96.97	54.57
S817	49069121	108588	43725940	103738	91.77	96.92	53.52
S989	44229705	95207	40201841	93508	91.87	96.89	51.55
S1195	46414373	100244	42421590	99490	91.87	96.92	52.83
S1210	61306284	135722	55824387	134587	91.31	96.62	54.28
S677	49259924	105506	45047100	104841	90.53	96.3	54.34
S1390	48998974	106770	43610298	101471	91.27	96.6	51.48
S436	34909085	75906	31094126	72327	91.23	96.56	51.15
S561	39906898	85812	36269679	84356	91.14	96.6	51.71
S1141	39064800	85157	34926604	81240	91.91	96.93	51.58
S887	41929707	90770	37679859	87636	91.94	96.99	51.5
S1299	45189372	100071	39035765	90834	91.25	96.59	51.1
S1183	65089690	145201	58934415	142712	91.36	96.67	56.51
S585	40494298	91741	33478359	77872	91.46	96.68	50.61
S1065	40366398	91206	33493474	77913	91.44	96.68	50.68
S860	49648637	110425	44715144	107517	91.38	96.69	53.59
S1378	38873424	83362	35437247	82445	89.49	95.76	51.28
S783	55659657	122791	50235681	119975	91.26	96.6	54.47
S659	40410368	88452	35634930	82894	91.07	96.52	51.05
S735	39371525	85576	35211775	81906	91.52	96.72	51.17
S431	35487423	76989	31727868	73795	91.14	96.59	51.31
S1022	39793198	85362	36334292	84506	90.91	96.41	51.73
S919	37907886	82148	34049101	79190	91.71	96.84	51.63
S674	59830103	133554	54184106	131434	91.93	96.92	56.99
S894	33606259	72979	30063037	69916	91.59	96.7	51.62
S594	40742496	87647	36954182	85974	90.57	96.25	51.26
S1281	50173975	109709	45270349	106878	91.46	96.72	53.36
S382	39347376	84459	35847782	83372	91.2	96.52	51.71
S479	43272674	93485	39005900	90716	91.58	96.73	51.71
S624	37334809	80335	33854366	78737	91.66	96.8	51.68
S1008	41699995	91501	36544492	84996	91.68	96.79	51.39
S730	42380391	96137	35317537	82685	92.22	97.08	50.96
S699	44427656	96456	39773691	92508	92.07	96.98	51.57
S1376	51846157	113566	46931023	111340	91.43	96.68	51.59
S980	39735491	86275	35751597	83470	91.67	96.79	52.06
S1016	41758695	90056	37796180	87922	91.15	96.55	51.59
S1203	51680194	110936	47128874	109710	90.73	96.21	51.68
S671	46074863	100992	41917836	99732	91.4	96.68	52.33
S522	69905050	162035	58828388	142694	91.94	96.86	55.75
S1212	57539013	129095	50786587	121966	91.64	96.75	55.16
S839	63982804	142232	58106638	140523	91.45	96.71	56.25
S535	50818660	117816	40723920	95777	91.71	96.78	51.86
S545	39210483	85858	34566213	80403	90.49	96.24	51.05
S392	41966168	97222	33376821	77636	91.49	96.67	50.35
S1066	43551561	97764	36801812	85633	92.08	96.99	51
S1053	58173549	126970	52652415	124407	91.26	96.53	53.48
S785	61365010	140279	53263104	129177	91.9	96.9	56.06
S1283	35809849	82022	28999805	67477	91.92	96.87	50.54
S1148	42498883	96699	35242516	82590	91.88	96.8	51.71
S477	36818649	85346	29317574	68192	92.38	97.06	50.75
S738	62709732	148943	50112107	121637	92.08	96.86	55.61
S1102	29546838	68020	24493047	57200	92.21	96.98	51.32
S531	32587673	70974	29109226	67712	91.5	96.62	51.35
S1361	41964278	97378	33171035	77363	92.06	96.88	51
S741	48320305	104672	43891993	103042	91.14	96.49	52.6
S390	38470655	83469	34572237	80416	90.79	96.35	51.18
S992	43794934	95458	39164128	91445	90.94	96.38	52
S1174	38576486	83051	35050798	81524	91.66	96.77	51.36
S1101	36330160	78123	33081468	76938	91.96	96.9	51.68
S655	31017596	66660	28233634	65672	92.02	96.99	51.33
S1224	43642694	94747	39753973	93619	91.7	96.84	52.71
S396	39395102	86761	34421202	80073	90.56	96.28	51.06
S743	37063004	79888	33558882	78063	92.15	97	51.36
S612	53084083	116539	48481448	115936	91.44	96.61	54.74
S1136	34706463	76080	30616942	71225	91.12	96.53	51.1
S858	47249296	103993	41181910	95789	91.16	96.46	51.23
S540	33208337	74500	28178248	65579	91.64	96.75	50.81
S1157	37636930	82556	33127730	77055	91.59	96.74	51.09
S1362	55433412	123099	50172075	120896	91.86	96.87	55.77
S1013	45615047	98414	41555271	97074	91.6	96.83	54.01
S1019	40147627	86196	36560571	85034	91.63	96.77	51.52
S706	41300650	90759	36533108	85460	90.59	96.28	51.31
S905	36951653	79053	33831216	78684	91.76	96.82	51.33
S1228	42012612	91489	37415584	87028	91.68	96.78	51.46
S993	43247850	107474	29008896	67476	92.67	97.16	49.3
S672	40010756	93883	30839949	71885	91.56	96.62	49.95
S630	42408128	102490	30684536	71520	92.46	97.07	49.61
S1279	44302761	95097	40363695	93914	91.02	96.47	51.74
S1050	41278303	92097	37440001	90232	91.18	96.61	53.05
S469	43736691	96102	38472133	89488	91.87	96.8	51.4
S591	26764075	62198	21465794	49930	92.31	97	50.65
S689	41891560	90093	38174361	88986	91.89	96.9	51.9
S1308	32020065	73342	26270151	61204	91.38	96.64	50.69
S1392	35446703	77065	31815073	74015	92.04	96.92	51.59
S371	40652403	87854	36695314	85346	91.62	96.76	51.32
S924	47828376	108682	39742098	92951	91.55	96.68	51.44
S606	42461518	93074	37995212	89443	90.52	96.21	53.05
S433	48427888	105820	43337865	101657	91.23	96.56	52.47
S1386	53387022	117540	48400553	115507	91.94	96.89	54.85
S723	41418664	103449	27636044	64306	92.63	97.13	49.31
S898	71266883	162533	61884227	150043	92.03	96.92	56.1
S938	44451438	97611	39186014	91449	91.84	96.85	51.88
S482	46497427	101107	41525776	96594	91.09	96.47	51.32
S632	41444471	89840	37328978	86828	92.28	97.04	51.6
S1169	60948135	134013	55338354	132129	91.03	96.44	54.85
S1304	37585059	81024	34049560	79199	91.69	96.78	51.28
S1083	49080842	110062	41624086	97321	91.55	96.63	51.6
S1168	44890930	98902	39072585	90874	92.27	97.05	51.28
S1409	65715684	147545	58923240	142881	92.16	97.07	56.34
S1134	42262769	92291	37557233	87355	92.26	97.01	51.54
S847	43871244	94871	39858152	93127	92.02	96.93	52.18
S486	83538976	179345	76054200	176950	91.34	96.63	51.43
S897	43662366	94753	39076832	90884	91.28	96.55	51.61
S1150	44022410	98506	37470237	87198	91.31	96.58	51.12
S1164	42733241	94602	37877600	89736	91.68	96.72	53.54
S1189	43226821	93452	39464248	92674	91.47	96.73	52.86
S949	40393050	87181	36587479	85123	91.96	96.9	51.78
S872	41034451	88174	37342182	86909	91.06	96.41	51.7
S732	37525578	82351	32953438	76645	92.29	97.09	51.27
S927	67862076	152474	60806997	147466	91.63	96.73	56.74
S1216	70369209	156524	64016859	155030	91.4	96.61	56.58
S878	40999373	96003	31684700	73710	92.2	96.95	50.53
S582	36741014	81355	31692180	73731	91.2	96.57	50.95
S411	40734515	88279	36596873	85142	91.06	96.46	51.35
S1154	50410239	111783	44769011	106442	91.3	96.58	53.69
S688	43675689	95059	38888053	90478	91.26	96.6	51.27
S662	41351295	90121	36849596	85809	91.75	96.81	51.3
S600	44284904	99630	38047049	89875	91.03	96.39	51.28
S444	40739580	87673	36910798	85843	91.41	96.67	51.69
S901	49838478	108726	45074116	106158	90.9	96.38	52.77
S564	68014731	153092	60524805	146555	91.92	96.88	56.43
S1188	35908173	76912	32862963	76527	92.12	96.97	51.83
S1045	29239660	63858	25916635	60275	91.67	96.75	51.33
S521	36906366	79204	33625150	78211	91.5	96.73	51.36
S1220	42575371	91197	38874011	90413	90.26	96.12	51.69
S646	67490105	150303	61126375	147770	91.49	96.69	56.09
S1359	45244833	97921	40870050	95293	91.43	96.59	51.93
S1094	50104238	111308	43847845	103219	91.7	96.74	52.8
S1098	43419909	94627	39327848	92617	91.02	96.42	53.08
S366	33013851	71613	29584856	68832	91.61	96.76	51.27
S1394	43440934	106838	29987367	69760	92.7	97.17	49.86
S550	36085265	80320	31023712	72185	92.17	97.02	50.9
S1097	61936651	138680	55573431	134363	92.16	97.05	55.96
S393	70820292	162625	60521061	146544	91.81	96.78	55.71
S597	39216401	84908	35279916	82073	91.71	96.8	51.32
S819	37656924	84490	31772496	73903	91.26	96.54	50.82
S708	35946115	78632	31885147	74222	91.2	96.54	51.32
S1368	40187248	86304	36572969	85061	91.47	96.6	51.67
S543	34793581	77842	29501986	68623	91.82	96.84	50.78
S1270	44985656	98790	39434269	91747	91.01	96.31	51.32
S1356	42151450	92971	36792489	85833	91.48	96.66	51.6
S1360	39294031	87280	33763695	78549	91.48	96.68	51.27
S1028	43246467	95509	37679802	87660	90.8	96.33	51.34
S1002	39283065	84048	35955959	83596	92.33	97.08	51.75
S690	38086346	87612	30596568	71189	91.61	96.68	50.77
S608	36609284	82500	30855961	71792	91.51	96.65	51.1
S427	34907613	75051	31781618	73920	91.76	96.83	51.7
S790	33321329	71884	30130968	70085	91.24	96.59	51.26
S953	50431010	115666	42644761	102341	92.18	96.96	54.6
S1298	45500309	101302	38935483	90598	90.98	96.31	51.06
S1358	40213265	87426	35853582	83397	91.32	96.55	51.29
S644	28535957	61915	25689796	59744	91.59	96.73	51.69
S426	39480855	87906	33696351	78384	91.08	96.43	50.84
S1333	44579673	96325	40556231	94964	90.95	96.4	52.47
S652	58383904	143683	42582719	103159	92.06	96.78	54.82
S976	40220244	86549	36501530	84900	90.97	96.41	51.31
S1104	40258202	89166	34969735	81359	91.27	96.48	51.18
S405	37551608	82695	32769441	76221	90.82	96.33	50.93
S779	40283506	86543	36624243	85194	90.35	96.11	51.26
S990	45036702	96550	41087715	95575	90.55	96.16	51.67
S973	44089274	94667	40174845	93509	90.79	96.32	51.38
S649	40978402	90058	35844007	83385	90.97	96.37	51.24
S821	41625845	89826	38029654	89216	90.78	96.33	52.44
S508	39472032	84644	36054034	83885	91.29	96.6	51.7
S1166	43902572	94796	40159896	94375	91.18	96.55	52.92
S683	36508025	80302	31905379	74246	90.29	96.02	51.39
S909	45881456	98693	41747975	97278	90.9	96.33	51.64
S603	44091234	95227	40336070	94811	90.83	96.34	52.92
S367	36136771	79171	31787907	73945	90.74	96.29	51.02
S1109	38110411	82015	34790554	81345	90.84	96.39	51.82
S962	41342620	88840	37638854	87672	91.36	96.58	51.87
S734	46585110	102513	40621187	94515	90.54	96.22	51
S855	40432504	87086	36660375	85277	91.15	96.47	51.58
S759	35046953	75115	32023859	74538	90.88	96.4	51.31
S845	35401428	78697	32139343	77686	90.92	96.45	56.47
S1064	44778364	96672	40378929	93960	90.47	96.16	51.66
S513	43620835	93430	39860786	92721	90.71	96.27	51.01
S363	39557669	85020	35930317	83568	90.73	96.34	51.24
S788	39355593	86972	34032607	79152	90.77	96.28	50.8
S440	41548772	89004	37923998	88213	90	95.94	51.16
S1363	40303529	86414	36756611	85503	90.79	96.32	51.61
S758	46131751	98705	42212482	98179	91.03	96.39	51.53
S1061	39329705	85450	35192404	81877	90.63	96.21	51.45
S854	39777737	85291	36287118	84433	90.33	96.07	51.66
S682	62025274	139271	55529790	134683	91	96.39	56.52
S518	43794199	95874	39977163	95318	90.89	96.4	55.06
S693	55195077	122132	50304407	121300	91.26	96.69	55.15
S810	38252598	82240	34763577	80878	90.89	96.37	51.29
S1161	41646715	89055	38138501	88711	91.08	96.43	51.73
S982	38633028	84239	34224961	79628	90.48	96.15	51.13
S471	41406722	88880	37885868	88444	89.99	95.93	52.16
S536	60145737	133340	54654527	131847	90.73	96.31	54.32
S862	41879078	90319	37882824	88158	91.25	96.52	51.62
S1078	58875531	130097	53648450	129154	90.63	96.25	54.67
S675	56258882	123041	51335269	122242	90.68	96.31	53.9
S565	31387984	68627	27666693	64356	90.44	96.17	51.04
S1231	44358745	95249	40393701	93997	90.88	96.35	51.73
S1405	44720959	96240	40552941	94321	90.89	96.35	51.25
S1159	38726892	83208	35192618	81855	90	95.97	51.23
S657	44756225	95935	40965756	95500	91.13	96.49	51.94
S1015	52581804	113111	47669779	110878	91.23	96.57	51.5
S944	50203827	107979	45526000	105888	91	96.47	51.32
S719	44595581	96853	39854473	92798	90.53	96.16	51.4
S1156	48367884	103764	44085161	102536	91.07	96.46	51.24
S1374	50917788	110883	46364829	109653	91.08	96.47	54.94
S539	46273163	100810	41123597	95779	90.94	96.39	51.45
S417	45301196	96991	41394747	96280	90.55	96.18	51.69
S506	45683943	98191	41510869	96601	90.72	96.28	51.74
S740	41149607	90261	36087557	83955	90.55	96.14	50.99
S450	45873951	98762	41923248	98097	90.76	96.34	52.42
S424	49029337	107101	44643610	105938	91.08	96.52	54.04
S703	42977620	92506	38942333	90580	91.42	96.69	51.5
S720	40700768	87436	37022047	86129	90.16	96.05	51.34
S695	59922779	132483	54128798	129492	90.68	96.21	55.56
S1032	39206481	84340	35596211	82804	90.9	96.3	51.61
S1402	48107907	104354	43122924	100474	90.53	96.2	51.39
S554	57089068	127618	50853920	122345	90.77	96.32	54.08
S1171	42102221	90978	37914722	88193	90.59	96.16	51.5
S869	47410387	103261	42143505	98132	90.97	96.4	51.46
S1024	48618662	104259	44344219	103178	90.73	96.26	51.73
S777	42955710	92541	38940940	90684	90.73	96.27	51.43
S556	45626066	99108	41364017	97311	91.13	96.51	53.09
S515	37866251	81037	34644337	80579	90.41	96.13	51.25
S647	56479160	125597	51308525	124082	91.14	96.54	53.02
S620	40561879	87286	36855314	85736	91.05	96.44	51.58
S1382	56628751	125193	51695320	124664	91.04	96.5	52.76
S1318	40609489	87925	36445388	84782	90.71	96.26	51.03
S865	46559684	99718	42566648	99007	90.83	96.34	51.58
S717	38091184	82301	34319925	79887	89.5	95.74	51.27
S567	40166373	86446	36405170	84673	91.11	96.49	51.67
S986	60758987	134221	55448001	133547	90.41	96.12	55.59
S971	42217865	91087	38131764	88750	91.31	96.56	51.73
S602	33660027	72553	30416657	70749	90.96	96.42	51.23
S1142	42415909	92340	37672590	87626	90.78	96.31	51.13
S563	51615841	112737	45596544	106060	91.57	96.73	51.42
S635	37936512	82445	33881242	78825	91.24	96.52	51.52
S1201	56909924	125742	51962830	125192	91.21	96.63	51.51
S1099	39460277	84744	35895830	83503	90.71	96.28	51.38
S965	40782944	87604	37085253	86262	90.99	96.38	51.67
S1313	49664215	108907	45267934	108020	90.88	96.4	54.81
S822	41219623	88359	37643027	87635	90.92	96.39	51.86
S570	42222665	90867	38267669	89008	90.65	96.21	51.28
S983	49437295	111341	44267189	107773	90.94	96.32	55.2
S542	32622490	72349	28036126	65201	90.48	96.13	51.37
S910	48780598	105394	44064350	102747	90.44	96.16	51.8
S969	39818318	85622	36136711	84062	89.9	95.9	51.29
S780	30879469	67932	26991290	62806	91.05	96.41	51.01
S718	41077468	87903	37642625	87645	91.63	96.75	51.88
S768	38151267	82626	34231958	79655	90.05	95.98	51.19
S899	40800082	87700	37080788	86293	90.47	96.13	51.71
S900	37082424	82427	32791634	77552	91.21	96.55	53.34
S476	46553819	101629	42082991	99360	91.04	96.45	53.23
S750	45565984	99698	40141114	93374	91.24	96.51	51.41
S1071	47848340	110703	38169630	88818	91.32	96.44	50.29
S908	29094171	62683	26369883	61325	91.34	96.58	51.56
S1057	42399207	94466	36186787	84193	91.38	96.54	51.1
S487	67051349	149613	60517670	146367	91.11	96.52	56.2
S960	36061783	80351	30841442	71779	91.11	96.42	51.19
S958	47319913	103763	42058967	98664	90.98	96.38	52.28
S879	55446270	119883	50471723	118281	90.8	96.42	54.03
S368	52974814	117050	48178136	115779	90.81	96.34	54.21
S729	37054847	82781	31439617	73135	90.92	96.36	50.75
S1187	41290626	88766	37517700	87257	90.76	96.27	51.62
S1182	46588563	101326	41566103	96802	90.72	96.21	51.57
S1112	29111820	62329	26601884	61861	90.79	96.31	51.25
S547	36625129	78410	33515016	77956	90.99	96.44	51.29
S658	32516894	69965	29549054	68740	91.13	96.53	51.26
S425	41372503	88590	37824054	87972	91.2	96.53	51.66
S505	39302729	85053	35382330	82307	91.5	96.76	51.3
S541	42550641	91996	38437442	89626	90.27	96.1	51.64
S1017	41789925	89740	38043924	88505	91.22	96.54	51.25
S1038	39699906	86240	35494333	82577	91.19	96.44	51.5
S1005	37822304	81427	34277225	79726	90.69	96.29	51.28
S770	40198899	92079	32641974	75923	91.57	96.62	50.77
S1407	38562389	83900	34386135	79981	90.92	96.4	51.09
S1319	39680034	85272	36109165	83983	91.03	96.45	51.22
S383	35996877	77524	32598783	75830	91.15	96.48	51.59
S465	49294971	106199	44817697	104496	91.21	96.53	51.38
S692	36626568	80883	31795747	73978	91.05	96.46	50.94
S1292	65221222	145611	59039124	143141	90.77	96.31	55.04
S1004	48724973	104942	44614232	104591	91.04	96.43	52.47
S710	38438440	82959	34718017	80759	90.86	96.4	50.72
S373	36237232	83240	29105574	67718	91.54	96.61	50.75
S1116	41648763	89124	38095530	88603	90.58	96.21	51.58
S1303	28765139	64194	24772123	58020	90.54	96.22	51.3
S946	47874771	103076	43439550	101062	91.18	96.47	51.43
S996	43365649	94427	38555614	89672	91.21	96.49	51.34
S656	35900467	77582	32359843	75268	90.84	96.34	51.15
S1227	41504874	89447	37860088	88600	91.35	96.65	52.27
S259	21122644	46367	18602851	43398	89.39	95.71	51.09
S209	19177974	41189	17533397	40902	89.02	95.59	51.51
S254	23141893	49679	21172180	49393	88.5	95.32	51.57
S268	33243564	73485	30345606	73109	88.39	95.36	51.24
S302	22371837	48172	20420695	47728	87.96	95.13	51.91
S110	23987639	52084	21536631	50245	88.76	95.49	51.38
S287	17423402	37599	15816547	36918	87.97	95.08	51.92
S355	23056751	50153	20640236	48165	88.3	95.23	51.74
S77	23320746	50286	21290396	49845	88.03	95.15	51.85
S1244	26482191	57668	24152553	57153	88.01	95.2	53.65
S54	25620828	56629	22888905	54366	87.99	95.18	53.79
S226	20092392	43190	18341275	42785	88.05	95.16	51.93
S184	21225077	45649	19364670	45174	88.72	95.46	51.9
S356	22487262	48326	20561889	48010	87.61	94.9	51.71
S9	18237281	39550	16647019	39226	88.44	95.32	51.71
S193	21927503	47110	20037719	46742	88.16	95.2	51.74
S190	21376495	46037	19476149	45471	88.41	95.36	51.58
S11	20536096	44092	18792546	43848	88.03	95.14	51.87
S118	18629632	40360	16793226	39188	89.19	95.65	51.42
S298	21607920	48851	18020614	42041	88.9	95.48	51.13
S84	22646137	48685	20752782	48553	88.03	95.15	52.2
S317	29092809	63397	25968832	60615	85.56	94.06	52.19
S264	25992383	57009	23591218	56107	88.85	95.62	54.1
S210	19434719	41774	17741297	41385	88.68	95.43	51.89
S262	26048851	59934	22376481	54467	88.22	95.31	56.63
S120	33817394	74150	30880929	73730	87.28	94.84	54.35
S354	23714718	52232	21373010	50862	87.07	94.79	53.87
S313	21279924	45821	19466886	45567	88.02	95.2	52.3
S258	22719581	49556	20240217	47231	88.51	95.36	51.48
S296	21491347	46780	19266692	45036	88.12	95.16	51.64
S225	29854397	68246	25721081	62210	88.29	95.31	53.65
S350	21483459	46433	19466283	45472	88.35	95.32	51.85
S62	26651879	58516	23505963	54914	87.34	94.87	53.68
S342	24096493	51965	21881417	51046	88.75	95.49	51.63
S44	21405844	46931	19347188	45868	89.07	95.66	53.03
S186	26022112	56112	23667201	55277	88.48	95.29	51.8
S265	22685061	50719	19334934	45131	88.67	95.4	51.09
S168	30819784	68789	27558994	66278	87.93	95.19	55.11
S340	33088729	73273	30004198	72139	87.22	94.82	55.31
S29	21955228	47340	19940854	46521	88.12	95.18	51.88
S58	28135564	62555	24285684	56753	88.73	95.46	51.51
S231	20556650	44417	18635104	43515	88.5	95.34	51.55
S329	22088464	48267	19622866	45805	88.74	95.5	51.73
S106	16243139	34943	14865538	34773	88.21	95.3	52.13
S215	28537410	63052	26022408	62611	88.37	95.41	55.14
S217	20899879	44930	19126208	44699	88.97	95.6	52.05
S198	22155903	47555	20281707	47321	87.91	95.03	51.95
S250	19867218	43340	18089830	42851	88.12	95.26	53.72
S263	35383432	76678	32151088	75475	86.99	94.65	52.8
S338	23381020	51106	20900751	49010	88.73	95.44	52.15
S1251	20632633	44339	18842785	43960	88.83	95.48	51.43
S83	17085722	36685	15637767	36499	88.48	95.32	51.44
S136	20030718	43256	18147792	42343	89.05	95.64	51.46
S99	23491956	50856	21320254	49947	87.98	95.12	52.39
S2	34384086	76110	30645768	72814	87.7	94.97	54.26
S334	21326429	45786	19518967	45548	88.5	95.37	51.95
S303	20717846	48940	15801032	36913	90.09	96.02	50.3
S1243	26598278	57448	24137721	56383	88.58	95.39	51.7
S132	23458366	50442	21398248	49912	88.13	95.17	51.6
S204	27531332	61677	24547909	59191	88.17	95.33	55.56
S246	28035228	66930	21016254	49290	89.93	95.97	50.78
S135	22142040	47990	19932508	46496	88.4	95.25	51.39
S352	20730572	44569	18921832	44143	88.66	95.42	51.29
S261	22834102	49027	20896043	48759	88.02	95.16	51.79
S125	19716263	42384	17992930	41968	88.11	95.28	51.94
S183	22173290	47782	20302471	47586	87.65	94.96	52.45
S331	19885919	43114	18079390	42477	88.79	95.5	52.76
S61	21254489	46018	19404267	45651	88.53	95.37	52.45
S224	21631909	46493	19753413	46076	87.91	95.04	51.75
S280	19039789	41012	17318215	40401	88.72	95.5	51.57
S251	18376598	39864	16750379	39454	88.04	95.23	53.04
S142	30442041	65741	27639109	64577	87.45	94.84	51.61
S16	20227409	43832	18210633	42481	88.79	95.45	51.44
S199	19324543	41657	17580056	41048	88.63	95.4	51.49
S1233	20448485	44402	18353446	42813	88.47	95.36	51.79
S305	20746588	44950	18805404	44062	88.28	95.33	52.32
S31	24108170	51801	22048036	51473	88.39	95.27	51.55
S242	21540113	46619	19474419	45492	88.93	95.5	51.69
S1250	20973352	46661	18189331	42704	89	95.56	51.63
S178	21129677	46229	18974846	44680	88.55	95.38	52.94
S159	24494146	52981	22234005	52036	87.97	95.13	52.18
S318	23870232	51481	21775960	50971	88.12	95.26	51.78
S336	18769433	40619	16952585	39564	87.73	94.98	51.81
S146	28283849	61437	25570806	59982	87.83	95.04	52.61
S1239	16408176	35501	14813904	34557	88.6	95.38	51.41
S169	28538497	64165	24056184	56118	88.77	95.64	51.16
S174	21596221	46422	19748867	46114	88.05	95.34	51.63
S68	25686773	56345	22713121	53082	88.76	95.68	51.71
S304	23211492	49880	21219728	49529	88.74	95.46	51.88
S339	34433742	77636	30611814	74244	86.18	94.7	55.99
S163	24877009	54846	21757092	50784	88	95.31	51.52
S247	24486796	52649	22358000	52184	88.12	95.41	51.87
S109	27709206	59979	25253233	59315	88.15	95.36	52.88
S179	23763843	52284	20837356	48614	88.32	95.44	51.55
S1264	29853823	65309	27319866	65147	87.05	95.01	54.88
S90	30552725	79374	19349327	46679	90.08	96.22	52.96
S137	26176149	57602	23846223	57073	87.76	95.32	54.78
S112	25557300	54955	23358029	54551	88.01	95.32	51.92
S128	23909300	51300	21903145	51106	87.48	95.08	51.89
S18	23552234	50734	21566522	50535	88.77	95.51	52.45
S333	39762579	87937	36387707	87858	87.96	95.37	53.2
S1232	27179381	59403	24614965	58211	87.78	95.29	53.5
S283	26521527	56974	24247186	56586	87.76	95.19	51.89
S1255	24932556	55305	21570569	50364	89.17	95.82	50.97
S335	26554625	57261	24247173	56776	88.45	95.54	21.58
S166	28855014	62780	25810357	60207	87.94	95.32	51.69
S95	22089000	47657	20041463	46757	88.36	95.5	51.49
S28	25376394	54516	23192794	54102	88.43	95.53	51.54
S180	22397522	48540	20177337	47087	88.42	95.48	51.39
S133	20346030	43735	18654063	43642	87.65	95.15	51.88
S45	16219704	34860	14807175	34547	89.15	95.64	51.56
S1268	19823619	43013	17895864	41876	88.7	95.46	52.21
S114	24214762	52187	22011084	51351	88.01	95.33	51.55
S94	27666020	59868	25305022	59566	87.73	95.27	53.33
S75	25618034	54934	23477996	54761	87.82	95.27	51.79
S203	27360773	58987	24957333	58378	88.71	95.64	52.08
S275	25969932	59344	21332397	49971	89.06	95.74	51.56
S345	23157814	49985	20990261	48963	88.32	95.47	51.49
S91	24747281	53260	22592055	52769	87.14	94.98	52.09
S147	25256721	54304	23076558	53870	88.67	95.65	51.42
S170	29417447	63915	26747784	62995	88.23	95.42	52.8
S72	29105541	62912	26624452	62601	87.72	95.07	53.77
S3	19597966	42288	17784366	41491	88.12	95.4	51.39
S323	47203589	104826	43137199	104576	88.05	95.38	50.76
S37	22743103	49530	20355026	47561	88.44	95.51	51.7
S1246	31468132	67926	28814335	67677	88.03	95.35	52.9
S312	28778797	63434	25659468	60672	88.22	95.46	53.17
S164	24102950	51836	22075305	51645	87.89	95.31	52.22
S284	28802533	66403	23884211	56990	88.06	95.37	54.65
S42	26232334	56811	23660698	55222	88.3	95.46	51.84
S343	38178147	84206	34788856	83510	88.08	95.38	52.15
S282	25266978	54657	22818029	53221	88.29	95.44	51.41
S79	21480533	46240	19668757	46057	88.6	95.4	52.21
S211	31084841	71232	26830790	65174	88.4	95.59	56.59
S292	24041635	52005	21912733	51426	87.42	95.13	52.59
S105	22732367	49092	20608128	48096	88.65	95.61	51.51
S177	24274390	52359	22025994	51376	88.59	95.59	51.91
S319	20345438	43727	18575881	43327	88.37	95.49	51.49
S1249	28448942	61900	25531037	59710	88.61	95.61	51.6
S26	21455664	46348	19431393	45336	87.99	95.34	51.66
S307	28422226	60982	26036583	60746	88.58	95.59	51.61
S10	26785555	57527	24500601	57170	88.12	95.36	52.02
S205	19625772	42377	17807465	41584	87.88	95.26	52.06
S80	17079236	36692	15616486	36452	88.78	95.44	51.49
S130	21887406	46980	20034411	46740	88.03	95.33	51.56
S294	22679771	49332	20334622	47496	87.58	95.16	51.86
S227	29892321	65406	26475290	61766	88.44	95.5	51.65
S143	28446645	61226	25952874	60602	88.07	95.35	51.96
S212	24086340	51795	22016605	51420	88.41	95.5	51.48
S189	27179074	60015	24644562	59045	88.12	95.46	55.85
S330	35130615	78913	31923140	78134	89.24	95.9	49.86
S107	23703199	51046	21574630	50331	88.62	95.59	51.51
S65	25307520	56118	21883065	51049	88.85	95.68	51.54
S126	26827823	58703	24314194	57621	88.1	95.4	53.72
S255	18366802	39593	16812918	39424	89.21	95.7	52.07
S308	26618354	57884	23926479	55970	88.21	95.44	51.81
S144	33747069	77122	29345928	71374	88.14	95.51	56.43
S314	26567513	57815	24244113	57342	88.54	95.61	52.89
S1237	27367356	59002	24868591	58015	88.06	95.31	51.86
S34	24343720	52979	21769393	50792	88.35	95.46	51.75
S248	20207700	43606	18405718	43061	87.71	95.21	50.9
S219	22710308	48723	20792033	48490	88.12	95.43	51.54
S182	30622096	68137	27899188	67643	87.96	95.43	56.79
S1241	21630632	46887	19476311	45440	88.32	95.44	51.31
S341	25317895	54395	23156312	54039	88.06	95.33	51.81
S81	20930148	44912	19164472	44712	88.79	95.53	51.66
S235	36332677	80344	33225469	80174	88.27	95.49	52.62
S122	28350151	61540	25743093	60515	87.23	95.05	52.7
S270	21450078	46402	19368206	45177	88.73	95.62	51.43
S257	25914890	57615	22845694	54200	88.19	95.46	53.1
S291	24795504	53308	22632681	52797	88.51	95.56	51.75
S207	32950343	76394	27557999	66609	88.44	95.57	55.49
S171	26425154	57007	24012665	56068	88.23	95.46	51.83
S1258	23121598	50802	20341212	47484	88.76	95.64	51.15
S8	25949195	58017	22553017	53344	88.57	95.59	53.06
S279	28326446	61258	25766214	60362	88.01	95.31	52.25
S252	32990659	72106	30023560	71397	89.63	95.9	48.73
S277	40463089	88152	36990177	87719	86.95	94.88	52.56
S272	28355995	60933	25894303	60395	87.64	95.23	52.02
S276	28189094	61504	25502861	60164	87.89	95.31	53.01
S131	24174968	54619	20416395	48008	88.96	95.72	52.07
S1261	34659774	78073	30830506	74707	87.82	95.36	55.25
S48	29551820	64388	26580475	62027	88.46	95.49	51.49
S1259	29377291	63026	26926470	62823	88.69	95.62	51.41
S324	30637799	67425	26914309	62806	89.29	95.88	51.01
S172	27880503	60620	25089251	58529	88.31	95.44	51.37
S285	29014702	68323	22678428	53352	89.34	95.88	51.28
S316	19241318	41669	17518434	41146	89.91	96.02	52.17
S195	29522813	65567	26567958	63658	88.35	95.59	54.83
S6	32848937	71121	29684148	69282	88.57	95.53	51.5
S267	30728633	71235	24492583	57167	89.84	96.07	50.46
S192	24010782	51605	21938934	51179	87.69	95.2	51.59
S71	25829953	55801	23400911	54599	88.47	95.53	51.54
S53	25774144	55347	23581476	55018	88.55	95.57	51.48
S76	33465130	72843	30643217	72672	87.56	95.15	53.47
S295	25153148	54384	22987126	54022	87.9	95.29	52.6
S155	26089606	56138	23788544	55499	88.04	95.35	51.59
S98	26622779	57292	24258805	56584	88.43	95.51	51.39
S40	27958857	61510	25189495	59839	88.66	95.44	54.38
S64	35136317	76984	32149040	76785	87.87	95.29	53.39
S82	29210451	62981	26537762	61902	88.32	95.45	51.81
S154	30189577	65551	27647001	65385	88.09	95.41	52.97
S111	26741439	57629	24323384	56755	87.86	95.28	51.83
S92	25491514	55152	23030961	53739	88.39	95.5	51.42
S87	36920668	83457	31018636	72445	89.05	95.76	50.94
S187	30048241	64962	27337174	64042	88.49	95.5	50.83
S293	23211553	49835	21260126	49630	88.13	95.35	51.76
S244	25023983	54586	22900213	54416	87.81	95.31	54.11
S353	24836822	53544	22606164	52800	88.46	95.55	51.51
S256	22893358	49876	20932313	49655	88.89	95.58	53.73
S223	23285721	50000	21300621	49685	88.06	95.39	51.85
S218	27708878	59677	25333995	59277	88.71	95.63	52.12
S1256	32390980	72177	27765961	64767	89	95.71	51.14
S176	26008863	55905	23748164	55397	87.85	95.25	51.87
S1235	25672627	55378	23437951	54888	88.09	95.42	52.1
S1253	27768834	59753	25322335	59103	88.71	95.63	51.43
S162	25115580	54521	22551958	52601	88.52	95.52	51.36
S148	24205889	52076	22097151	51585	88.47	95.51	51.62
S332	21941027	47128	20056629	46781	88.35	95.5	51.42
S55	28196318	60665	25787234	60278	88.27	95.46	51.68
S167	22161541	48196	19839103	46285	89.41	95.77	51.47
S88	42250533	90673	37128348	86599	85.04	93.54	51.45
S1267	25494947	54874	23228895	54182	88.03	95.33	51.71
S51	27728690	60375	24782323	57811	88.84	95.66	51.29
S239	30343002	67515	26638096	63066	88.93	95.76	51.96
S181	28953193	63713	26288755	62784	87.62	95.26	54.53
S158	28056605	60469	25521615	59557	87.64	95.17	51.68
S43	27784048	60513	24806591	57879	88.46	95.48	51.57
S238	25336353	54846	22855375	53310	88.52	95.53	51.4
S1248	16782805	36040	15346473	35796	88.34	95.48	51.46
S228	28014271	60117	25653128	59844	87.55	95.13	51.85
S289	18840397	40668	17130896	40042	89.55	95.86	51.7
S1	33418341	72100	30490215	71400	86.67	94.74	53.98
S320	27033201	58321	24560091	57346	88.71	95.63	51.86
S39	22900750	49324	20864841	48717	88.4	95.49	51.57
S327	25319978	54818	22833319	53260	88.87	95.71	51.33
S273	21552002	46519	19543653	45598	88.61	95.59	51.41
S50	25407248	54741	23113281	53920	88.57	95.57	51.52
S288	23488557	50766	21279945	49707	88.89	95.67	51.57
S134	23222355	50715	20642190	48165	88.88	95.66	51.18
S21	26375011	56676	24098407	56220	87.88	95.28	51.73
S269	25479129	55103	23045132	53790	88.32	95.47	51.46
S234	30453438	70282	25859996	62735	89.05	95.65	55.16
S19	29779717	64533	27007742	63298	88.48	95.54	52.21
S101	27157891	58279	24865455	58010	88.23	95.38	51.87
S97	25998269	56567	23594147	55598	88.09	95.35	52.28
S86	28392980	61198	25887631	60526	88.07	95.4	51.35
S129	31681644	68959	28983451	68690	87.36	95.08	52.44
S70	25215032	55561	22076429	51536	89.14	95.79	51.2
S221	27828889	61880	24912633	59687	88.08	95.42	51.87
S4	25814811	55720	23411113	54617	87.74	95.21	51.8
S24	26870646	57836	24507845	57223	88.13	95.39	51.66
S1266	21030788	45545	18957068	44222	88.77	95.46	51.79
S213	26577952	57244	24349446	57059	88.52	95.58	52.43
S165	25932174	56007	23508886	54866	88.11	95.32	51.76
S325	24065250	52268	21595677	50391	88.98	95.73	51.42
S206	29861459	64102	27344277	63814	87.87	95.28	51.72
S241	23509008	50557	21453395	50062	88.33	95.52	51.51
S290	24359743	52415	22198872	51785	88.66	95.59	51.29
S230	30272005	64900	27754699	64744	88.24	95.41	51.89
S63	31535459	67689	28869588	67360	86.64	94.74	51.83
S351	24563492	52897	22505302	52734	88.08	95.41	52.42
S194	32789773	72888	29889189	72400	86.97	95.02	55.82
S160	19321941	41830	17486112	40892	88.86	95.55	50.81
S20	24051447	51692	21970033	51255	88.08	95.35	52
S1257	28080154	60782	25334661	59106	88.94	95.72	51.49
S1245	26713883	58183	24323754	57508	88.09	95.4	53.15
S46	25082388	54845	22237310	51876	88.31	95.47	51.66
S200	26848702	58445	23999463	55986	88.42	95.53	51.48
S260	27319687	58780	24904200	58096	88.82	95.64	51.09
S13	25493460	56053	22385179	52221	88.74	95.61	51.56
S271	27436534	59027	25035772	58422	88.09	95.33	51.45
S127	26235763	56450	23931765	55833	87.69	95.19	51.89
S349	26655530	57381	24338667	56856	87.69	95.24	51.87
S100	20579542	44261	18771935	43798	88.68	95.46	51.92
S23	33073598	72620	30013556	71476	87.6	95.19	53.15
S326	28064889	60907	25575048	60253	87.93	95.32	53
S93	27978887	60974	25569820	60649	87.86	95.33	53.96
S337	27356523	61654	22976088	53595	92.57	97.35	51.21
S202	20295828	43683	18586248	43496	92	97.19	52.38
S357	27306424	59538	24910731	59031	92.52	97.43	53.65
S286	21632298	49034	18208777	42896	92.68	97.4	51.94
S140	20365804	45750	17224231	40181	92.82	97.46	50.93
S156	22729474	49295	20484460	47838	91.68	97.12	52.55
S115	20387383	43766	18670251	43553	91.74	97.03	51.94
S73	21900550	47912	19568990	45925	89.41	95.8	51.96
S17	18367340	40141	16359415	38162	92.23	97.27	51.74
S274	20482153	44022	18716779	43669	91.41	96.93	51.95
S311	26678686	58515	24416748	58385	92.34	97.36	54.4
S253	27784641	60743	25317998	60141	93.19	97.71	52.49
S328	22045032	47365	20155867	47023	91.95	97.14	51.97
S306	16577800	35699	15100819	35235	92.35	97.29	51.48
S249	28135730	62789	25562811	62067	92.31	97.37	56.78
S60	24758600	53215	22628498	52810	91.84	97.1	51.99
S1247	20564497	44133	18858873	44038	91.88	97.08	52.13
S69	21374898	46541	19121737	44627	92.55	97.35	51.48
S1252	23406632	50907	21082203	49398	88.75	95.45	52.08
S185	17352395	37663	15657589	36615	92.76	97.49	51.52
S1263	20056181	43428	18106470	42246	91.92	97.13	51.71
S191	20215902	43942	18124454	42279	91.92	97.13	51.82
S103	18810829	40573	17096462	39906	92.55	97.44	51.44
S344	28106707	62365	25560312	61675	92.31	97.34	54.78
S173	36813975	79026	32377963	75536	87.39	94.67	51.48
S321	33496049	74244	30588535	73906	93.08	97.61	51.99
S149	18970109	40933	17263349	40350	92.42	97.37	51.61
S151	24003045	51920	22014775	51872	92.23	97.32	54
S78	21465675	46406	19422011	45310	92.55	97.38	51.7
S216	30367516	69161	25488982	60309	89.13	95.59	50.44
S297	18817849	42543	15716676	36677	92.84	97.46	50.95
S348	30200171	67135	27605828	66988	92	97.24	56.45
S32	17580940	38030	15935810	37248	92.11	97.23	51.79
S346	25609924	55475	23421581	55160	92.28	97.34	53.05
S309	24926830	54681	22083943	51660	92.14	97.22	52.03
S214	21074650	45409	19175659	44727	91.96	97.16	51.87
S121	18702537	40256	17055154	39793	91.85	97.13	51.89
S74	28698702	63402	26145467	62847	92.62	97.45	52.87
S12	21229682	46071	19305915	45401	92.56	97.42	53.1
S89	19870116	43170	17941378	42004	92.69	97.43	52.05
S14	17937173	38892	16153270	37722	89.48	95.82	51.49
S141	22222540	48694	19658758	45877	92.43	97.33	51.46
S359	24324084	52463	22273551	52247	92.16	97.24	52.41
S139	18883171	41505	16634089	38822	92.28	97.26	51.31
S22	20662173	44436	18856362	43989	92.23	97.27	51.81
S175	17208195	38772	14452844	33726	93.22	97.61	50.84
S196	28111753	62712	25528873	61939	92.51	97.5	56.27
S301	21609664	46792	19500250	45495	91.82	97.06	51.83
S5	17131842	37632	15094118	35241	92.4	97.32	51.28
S232	24867870	53503	22678664	52898	92.18	97.26	51.92
S310	20503348	45249	18033500	42312	93.33	97.71	50.73
S108	18666373	41510	16053308	37451	89.56	95.81	51.04
S25	26490673	57857	23530091	54889	88.67	95.43	51.59
S161	21629777	47889	19101578	45091	92.28	97.3	53.07
S36	20221452	44018	18328764	43171	89.1	95.65	52.26
S152	21866232	48961	18561446	43299	89.77	95.88	50.9
S266	28827893	64232	26018748	62814	88.96	95.67	56.13
S104	18859052	40835	17108332	40074	88.91	95.54	51.41
S67	21196588	45507	19410875	45310	88.52	95.35	51.74
S358	21101680	45456	19218463	44866	89.32	95.75	51.51
S119	20721923	44758	18939716	44475	88.93	95.57	52.54
S1240	23525002	50691	21394089	49918	87.7	95.05	52.29
S15	17916858	38654	16252672	37908	89.73	95.92	51.41
S113	19345877	42247	17185198	40086	88.94	95.53	51.28
S300	17088827	36861	15521754	36222	89.56	95.87	51.48
S153	31855207	70751	29094086	70500	88.76	95.57	56.82
S49	17677132	37966	16159419	37692	89.61	95.83	51.47
S124	19924174	43749	17549555	40957	89	95.57	51.59
S237	19111626	41450	17365872	40804	88.71	95.48	52.39
S1262	17463585	37647	15876436	37055	88.44	95.35	51.82
S236	19552495	43151	17076566	39877	89.7	95.86	51.3
S41	18373913	39464	16811957	39247	89.4	95.76	51.51
S102	18684600	40211	17019607	39703	88.66	95.39	51.88
S52	20890232	45259	18822209	43917	89.27	95.74	51.77
S220	18126655	39043	16499725	38499	89.52	95.86	51.57
S96	21301329	45955	19324576	45083	88.51	95.35	51.63
S85	22797873	49296	20674452	48329	88.88	95.49	51.68
S233	22973451	50574	20157610	47093	89.45	95.76	51.47
S1260	34542401	76937	31409505	76167	89.38	95.82	52.89
S240	33224904	73895	30201923	73099	88.48	95.41	53.2
S1236	20411733	44360	18284810	42650	89.59	95.86	51.37
S229	18867479	40681	17158263	40054	90.1	96.1	51.43
S278	21901955	47191	19930203	46524	88.51	95.32	51.85
S322	19671881	42486	17814040	41554	88.86	95.49	51.52
S116	20379355	43773	18627777	43456	88.83	95.49	51.09
S347	19430782	42161	17495982	40875	88.96	95.49	51.37
S7	18911774	40719	17216693	40165	88.92	95.6	51.87
S33	19025259	40998	17376809	40666	89.05	95.58	51.9
S35	30776205	67512	28125167	67220	88.27	95.3	55.34
S208	20168764	43372	18399065	42921	89.13	95.59	51.52
S1254	18770142	40626	16933262	39500	89.66	95.89	51.37
S66	18436287	39672	16793756	39171	89.27	95.74	51.46
S59	19170502	41263	17454006	40711	89.15	95.62	51.47
S1242	20839049	45654	18401062	42921	89.25	95.67	51.52
S27	20882182	45309	18763190	43768	88.91	95.52	51.52
S38	19189668	42583	16565273	38644	89.86	95.96	51.05
S47	20383689	44577	18122242	42362	88.87	95.5	51.87
S245	28292576	62712	24785988	58327	88.65	95.46	52.72
S201	21023406	45456	19016162	44381	88.68	95.42	51.87
S30	18461924	41249	15766692	36832	89.96	95.94	50.99
S145	22407933	48251	20500459	47992	88.7	95.43	52.28
S157	24353072	52651	22105768	51713	88.83	95.5	52.2
S123	20456190	43960	18672678	43554	88.75	95.49	51.75
S1234	27643961	61387	24709801	59046	89.12	95.65	54.86
S299	23486113	50987	21078874	49166	88.89	95.53	51.57
S150	20144176	43710	18150872	42423	88.73	95.46	51.89
S1265	24512886	54797	20903137	48785	88.57	95.34	51.18
S243	20130980	43189	18430251	42991	87.95	95.12	51.96
S117	20531564	44088	18778600	43806	88.44	95.31	51.53
S188	23018147	49767	20922366	48994	88.34	95.33	52.33
S197	27419706	60516	24877462	59596	87.21	94.83	54.77
S315	24568127	53816	22292769	52943	87.67	95.03	53.88
S281	22924625	50056	20398560	47621	88.57	95.39	51.55
S56	22022325	47298	20127941	46953	88.05	95.1	51.7
S57	19235360	42293	16957885	39663	88.3	95.27	51.68
S222	30564351	67874	27830447	67297	87.91	95.24	55.59
S1238	27064455	60062	24517279	59060	87.66	95.04	56.53
S138	36319534	80595	33191839	80343	88.3	95.32	51.78
Mean	3.85236e+07	84942	3.3994e+07	79826.5	90.5703	96.2878	51.9831

## Sheet: S3 
Table S3 Metagenome data summary of 71 samples.
Sample ID	SampleID2	RawData (Mb)	RawReads(Mb)	CleanData (Mb)	Clean_Q20	Clean_Q30	Clean_GC(%)	Effective(%)	NonHostData （MB）	Micro ratio(%)	NonHostData (GB)	subCST	CST
RV113	S190	75050.4	500335804	75046.9	98.15	93.47	40.89	99.995	1555.88	2.07311	1.55588	I-A	I
RV118	S317	71261.9	475079264	71253.1	98.42	94.89	40.75	99.988	484.08	0.679297	0.48408	IV-C1	IV-C
RV120	S262	84686.4	564575886	84584.6	98.13	93.94	40.61	99.88	1172.06	1.384	1.17206	IV-B	IV-B
RV121	S120	81508.7	543391618	81498.5	98.56	95.34	40.63	99.987	8069.24	9.89985	8.06924	IV-B	IV-B
RV126	S225	82240.7	548271078	82143.1	98.11	93.84	40.22	99.881	3732.56	4.53858	3.73256	IV-B	IV-B
RV128	S62	62843.3	418955320	62805.5	98.69	94.97	40.55	99.94	479.04	0.762277	0.47904	II	II
RV129	S342	62745.6	418303674	62665.6	96.67	90.81	40.27	99.873	2113.78	3.36881	2.11378	I-B	I
RV13	S44	111604	744026744	111537	98.33	93.89	40.34	99.94	1014.62	0.909125	1.01462	IV-B	IV-B
RV140	S198	75582.7	503884906	75578.7	98.38	94.36	40.12	99.995	3385.18	4.47877	3.38518	III-A	III
RV149	S2	50459.7	336398190	50456.6	97.46	92.31	40.34	99.994	444.6	0.881099	0.4446	III-A	III
RV156	S352	85778.3	571855178	85768.5	98.45	94.93	40.2	99.989	3817.94	4.45094	3.81794	V	V
RV16	S331	59940.9	399605724	59863.5	97.11	92	40.78	99.871	576.16	0.961214	0.57616	III-A	III
RV166	S199	58154.3	387695572	58139.8	98.5	94.7	40.76	99.975	2102.52	3.61541	2.10252	I-B	I
RV180	S339	88076.1	587174086	87970.8	98.28	94.4	40.47	99.88	3926.8	4.45842	3.9268	IV-B	IV-B
RV186	S90	53801.9	358679664	53798.6	97.75	93.19	40.72	99.994	97.6	0.181406	0.0976	IV-C3	IV-C
RV196	S95	55272.7	368484702	55201.2	96.96	91.59	40.36	99.871	3626.44	6.561	3.62644	I-A	I
RV197	S28	76553.4	510356098	76545.3	98.47	95.08	40.37	99.989	6927.78	9.0496	6.92778	I-A	I
RV204	S275	54082	360546704	54070.3	98.28	94.35	40.72	99.978	1167.04	2.15791	1.16704	III-A	III
RV205	S345	68113.5	454090126	68105.2	98.38	94.7	40.4	99.988	1324.12	1.94399	1.32412	I-A	I
RV218	S343	125741	838275364	124367	97.85	93.81	40.52	98.907	13070.8	10.395	13.0708	IV-B	IV-B
RV224	S319	75173.1	501153818	75166.6	98.61	95.49	40.02	99.991	8870	11.7994	8.87	I-A	I
RV227	S307	75862.6	505750744	75860	98.13	93.42	40.01	99.997	8485.14	11.1849	8.48514	I-A	I
RV241	S144	94425.2	629501276	94312.3	98.22	94.2	40.87	99.88	4104.62	4.34695	4.10462	IV-B	IV-B
RV246	S219	74843.7	498958256	74834.7	98.5	95.03	39.61	99.988	16340.3	21.8326	16.3403	I-A	I
RV247	S182	66860.3	445735040	66781.3	98.04	93.66	40.78	99.882	3850.78	5.75945	3.85078	IV-B	IV-B
RV251	S122	61837.2	412247912	61756.7	97.14	92.05	40.44	99.87	1194.42	1.93156	1.19442	III-A	III
RV255	S207	70760.9	471739318	70718.4	98.48	94.45	40.6	99.94	488.34	0.690127	0.48834	IV-C3	IV-C
RV268	S172	61966.6	413110656	61959.6	98.3	94.53	40.72	99.989	5586.68	9.01563	5.58668	I-A	I
RV27	S316	93759.5	625063388	93640.9	96.75	91.14	40.2	99.874	4591.46	4.89706	4.59146	I-B	I
RV271	S6	63123.1	420820776	63114.2	98.46	94.99	40.12	99.986	5114.28	8.10207	5.11428	I-B	I
RV276	S76	68085.8	453905146	68077.6	98.51	95.16	40.51	99.988	4146.38	6.08994	4.14638	IV-B	IV-B
RV28	S40	56631	377539740	56626.4	97.76	93.25	40.42	99.992	4640.72	8.19467	4.64072	IV-B	IV-B
RV280	S64	98893.2	659287988	98062	98.15	94.56	40.14	99.16	21446.7	21.6867	21.4467	IV-B	IV-B
RV298	S332	62092.8	413952108	62085.3	98.44	94.97	40.21	99.988	4473.98	7.20531	4.47398	I-A	I
RV302	S239	72118.3	480788714	72114	97.66	92.85	40.89	99.994	1910.3	2.64884	1.9103	IV-C1	IV-C
RV307	S238	91079.1	607193812	91067.8	98.47	95.06	40.33	99.988	5560.54	6.10518	5.56054	I-A	I
RV32	S234	66045.7	440304862	65967.3	98.09	93.81	40.89	99.881	1903.24	2.8817	1.90324	IV-B	IV-B
RV322	S97	61710.1	411400552	61672.4	98.61	94.95	40.64	99.939	1184.7	1.91978	1.1847	V	V
RV323	S86	54014.2	360094652	53981.7	98.98	96	40.8	99.94	922.22	1.70737	0.92222	III-A	III
RV324	S129	63253.3	421688466	63245.1	98.45	94.92	40.58	99.987	21805.6	34.4734	21.8056	IV-B	IV-B
RV327	S221	101981	679870168	101261	97.63	93.03	40.7	99.294	17194.5	16.8606	17.1945	IV-B	IV-B
RV329	S24	56196	374639742	56182	98.57	94.93	40.78	99.975	1865.08	3.31889	1.86508	III-B	III
RV336	S230	70882.9	472552864	70877.3	98.26	94.34	40.81	99.992	2246.72	3.16962	2.24672	III-A	III
RV339	S194	95736.5	638243062	95622.3	98.17	94.03	41.06	99.881	12360.4	12.9109	12.3604	IV-B	IV-B
RV351	S326	73763.8	491758950	73717.7	98.74	95.41	39.05	99.937	10724.5	14.539	10.7245	III-B	III
RV352	S93	67114.2	447427816	67073.4	98.44	94.24	40.38	99.939	6868.24	10.2337	6.86824	III-B	III
RV353	S337	80516.5	536776382	80505.7	98.46	95	40.22	99.987	2660.58	3.30439	2.66058	III-A	III
RV358	S156	50082.1	333880416	50079	97.53	92.43	40.34	99.994	598.16	1.19436	0.59816	IV-C1	IV-C
RV36	S73	80517.1	536780396	80469.1	98.3	93.84	40.64	99.94	2056.1	2.55362	2.0561	I-B	I
RV362	S311	106640	710936522	105812	97.83	93.58	40.92	99.223	30863.8	28.942	30.8638	IV-B	IV-B
RV365	S306	79543.6	530290966	79541	98.47	94.59	40.84	99.997	4117.1	5.1759	4.1171	I-A	I
RV366	S249	19885.9	132572860	19880.5	96.88	90.98	40.47	99.973	398.7	2.00494	0.3987	IV-B	IV-B
RV369	S69	80474.9	536499180	80470.8	98.28	93.94	40.78	99.995	3801.64	4.72401	3.80164	I-B	I
RV372	S191	74412.8	496085358	74404.3	98.38	94.78	40.38	99.989	1422.82	1.91206	1.42282	III-A	III
RV374	S344	60535.1	403567196	60462.1	98.15	93.97	40.52	99.879	2191.84	3.62078	2.19184	IV-B	IV-B
RV381	S348	83965.9	559772982	83867.3	98.02	93.5	40.61	99.883	16007.9	19.0648	16.0079	IV-B	IV-B
RV390	S141	56169.3	374462216	56099.3	96.51	90.38	40.3	99.875	2215.12	3.94365	2.21512	III-B	III
RV396	S301	76331.4	508875668	76325.6	98.5	94.98	40.77	99.992	1654.76	2.16786	1.65476	III-A	III
RV400	S161	76300.1	508667688	76254.7	98.06	92.84	41.1	99.94	2347.9	3.07719	2.3479	III-B	III
RV43	S266	121997	813314036	121263	97.84	93.59	40.75	99.398	6549.92	5.36891	6.54992	IV-B	IV-B
RV44	S104	78831.9	525546216	78783.2	98.6	94.92	40.46	99.938	5312.26	6.73872	5.31226	II	II
RV47	S119	60226.6	401510812	60147.8	97.39	92.72	39.9	99.869	6053.96	10.052	6.05396	III-A	III
RV51	S153	65904.3	439361790	65825.2	98.19	94.15	40.85	99.88	4242.12	6.43679	4.24212	IV-B	IV-B
RV64	S240	55614.1	370760324	55567.1	98.05	93.51	40.47	99.916	3180.26	5.71845	3.18026	IV-B	IV-B
RV7	S347	50784.2	338561078	50771.3	98.62	95.13	40.38	99.975	2927.7	5.76499	2.9277	I-A	I
RV73	S208	59057	393713558	58982.5	96.68	90.81	40.34	99.874	2402.84	4.06868	2.40284	I-A	I
RV78	S27	83794.1	558626970	83782.5	98.25	94.32	40.22	99.986	2606.5	3.1106	2.6065	III-A	III
RV9	S243	73955.1	493034184	73945	98.37	94.71	39.95	99.986	4975.14	6.72724	4.97514	III-A	III
RV91	S188	54250.5	361670158	54237	98.59	95.06	39.69	99.975	4588.46	8.45791	4.58846	III-A	III
RV96	S57	57190.7	381271336	57118.9	96.37	89.99	40.35	99.875	2147.38	3.75477	2.14738	III-A	III
RV99	S138	61699.8	411331940	61692.7	98.4	94.81	40.92	99.989	12020.8	19.4827	12.0208	IV-B	IV-B

## Sheet: S4 
Table S4 List of OTUs present in more than 15% samples.
OTU ID	Number of samples detected	Relative abundance	Species	Sequence
OTU_1	1410	0.415139	Lactobacillus_iners	TAGGGAATCTTCCACAATGGACGCAAGTCTGATGGAGCAACGCCGCGTGAGTGAAGAAGGGTTTCGGCTCGTAAAGCTCTGTTGTTGGTGAAGAAGGACAGGGGTAGTAACTGACCTTTGTTTGACGGTAATCAATTAGAAAGTCACGGCTAACTACGTGCCAGCAGCCGCGGTAATACGTAGGTGGCAAGCGTTGTCCGGATTTATTGGGCGTAAAGCGAGTGCAGGCGGCTCGATAAGTCTGATGTGAAAGCCTTCGGCTCAACCGGAGAATTGCATCAGAAACTGTCGAGCTTGAGTACAGAAGAGGAGAGTGGAACTCCATGTGTAGCGGTGAAATGCGTAGATatatGGAAGAACACCGGTGGCGAAGGCGGCTctctGGTCTGTTACTGACGC…
OTU_2	1411	0.311237	Lactobacillus_crispatus	TAGGGAATCTTCCACAATGGACGCAAGTCTGATGGAGCAACGCCGCGTGAGTGAAGAAGGTTTTCGGATCGTAAAGCTCTGTTGTTGGTGAAGAAGGATAGAGGTAGTAACTGGCCTTTATTTGACGGTAATCAACCAGAAAGTCACGGCTAACTACGTGCCAGCAGCCGCGGTAATACGTAGGTGGCAAGCGTTGTCCGGATTTATTGGGCGTAAAGCGAGCGCAGGCGGAAGAATAAGTCTGATGTGAAAGCCCTCGGCTTAACCGAGGAACTGCATCGGAAACTGTTtttCTTGAGTGCAGAAGAGGAGAGTGGAACTCCATGTGTAGCGGTGGAATGCGTAGATatatGGAAGAACACCAGTGGCGAAGGCGGCTctctGGTCTGCAACTGACGC…
OTU_213	1403	0.0830137	Gardnerella_vaginalis	TGGGGAATATTGCGCAATGGgggAAACCCTGACGCAGCGACGCCGCGTGCGGGATGAAGGCCTTCGGGTTGTAAACCGCTTTGATTGGGAGCAAGCCTTTTGGGTGAGTGTACCTTTCGAATAAGCGCCGGCTAACTACGTGCCAGCAGCCGCGGTAATACGTAGGGCGCAAGCGTTATCCGGAATTATTGGGCGTAAAGAGCTTGTAGGCGGTTCGTCGCGTCTGGTGTGAAAGCCCATCGCTTAACGGTGGGTTTGCGCCGGGTACGGGCGGGCTAGAGTGCAGTAGGGGAGACTGGAATTCTCGGTGTAACGGTGGAATGTGTAGATATCGGGAAGAACACCAATGGCGAAGGCAGGTCTCTGGGCTGTTACTGACGCTGAGAAGCGAAAGCGTGG…
OTU_3	1394	0.0381258	Gardnerella_vaginalis	TGGGGAATATTGCGCAATGGgggAAACCCTGACGCAGCGACGCCGCGTGCGGGATGAAGGCCTTCGGGTTGTAAACCGCTTTTGATTGGGAGCAAGCTTTCGGGTGAGTGTACCTTTCGAATAAGCGCCGGCTAACTACGTGCCAGCAGCCGCGGTAATACGTAGGGCGCAAGCGTTATCCGGAATTATTGGGCGTAAAGAGCTTGTAGGCGGTTCGTCGCGTCTGGTGTGAAAGCCCATCGCTTAACGGTGGGTCTGCGCCGGGTACGGGCGGGCTAGAGTGCAGTAGGGGAGACTGGAATTCCCGGTGTAACGGTGGAATGTGTAGATATCGGGAAGAACACCAATGGCGAAGGCAGGTCTCTGGGCTGTTACTGACGCTGAGAAGCGAAAGCGTGG…
OTU_28	1398	0.0248592	Lactobacillus_jensenii	TAGGGAATCTTCCACAATGGACGCAAGTCTGATGGAGCAACGCCGCGTGAGTGAAGAAGGGTTTCGGCTCGTAAAGCTCTGTTGTTGGTGAAGAAGGATAGAGGTAGTAACTGGCCTTTATTTGACGGTAATCAACCAGAAAGTCACGGCTAACTACGTGCCAGCAGCCGCGGTAATACGTAGGTGGCAAGCGTTGTCCGGATTTATTGGGCGTAAAGCGAGCGCAGGCGGATTGATAAGTCTGATGTGAAAGCCTTCGGCTCAACCGAAGAACTGCATCAGAAACTGTCAATCTTGAGTGCAGAAGAGGAGAGTGGAACTCCATGTGTAGCGGTGGAATGCGTAGATatatGGAAGAACACCAGTGGCGAAGGCGGCTctctGGTCTGTAACTGACGC…
OTU_443	1361	0.0140304	Lactobacillus_sp.	TAGGGAATCTTCCACAATGGACGCAAGTCTGATGGAGCAACGCCGCGTGAGTGAAGAAGGTTTTCGGATCGTAAAGCTCTGTTGTTGGTGAAGAAGGATAGAGGTAGTAACTGGCCTTTATTTGACGGTAATCAACCAGAAAGTCACGGCTAACTACGTGCCAGCAGCCGCGGTAATACGTAGGTGGCAAGCGTTGTCCGGATTTATTGGGCGTAAAGCGAGTGCAGGCGGTTCAATAAGTCTGATGTGAAAGCCTTCGGCTCAACCGGAGAATTGCATCAGAAACTGTTGAACTTGAGTGCAGAAGAGGAGAGTGGAACTCCATGTGTAGCGGTGGAATGCGTAGATatatGGAAGAACACCAGTGGCGAAGGCGGCTGTCTGGTCTGCAACTGACGC…
OTU_4	1378	0.0102328	Fannyhessea_vaginae	TGGGGAATCTTGCACAATGGGCGAAAGCCTGATGCAGCGACGCCGCGTGCGGGATGAAGGCCTTCGGGTTGTAAACCGCTTTCAGCAGGGACGAGGCCGCAAGGTGACGGTACCTGCAGAAGAAGCCCCGGCTAACTACGTGCCAGCAGCCGCGGTAATACGTAGGgggCAAGCGTTATCCGGATTCATTGGGCGTAAAGCgcgcgTAGGCGGTCTGTTAGGTCAGGAGTTAAATCTGGgggCTCAACCCCTATCCGCTCCTGATACCGGCAGGCTTGAGTCTGGTAGGGGAAGATGGAATTCCAAGTGTAGCGGTGAAATGCGCAGATATTTGGAAGAACACCGGTGGCGAAGGCGGTCTTCTGGGCCATGACTGACGCTGAGGCGCGAAAGCTAGGG…
OTU_6	1304	0.0090914	Prevotella_bivia	TGAGGAATATTGGTCAATGGACGCAAGTCTGAACCAGCCAAGTAGCGTGCAGGATGACGGCCCTATGGGTTGTAAACTGCTTTTATATGGGGATAAAGTGGGGAACGTGTTCCCTTTTGCAGGTACCATATGAATAAGGACCGGCTAATTCCGTGCCAGCAGCCGCGGTAATACGGAAGGTTCGGGCGTTATCCGGATTTATTGGGTTTAAAGGGAGCGTAGGCCGTTTGGTAAGCGTGTTGTGAAATGTAGGAGCTCAACTTCTAGATTGCAGCGCGAACTGTCAGACTTGAGTGCGCACAACGTAGGCGGAATTCATGGTGTAGCGGTGAAATGCTTAGATATCATGAAGAACTCCGATTGCGAAGGCAGCTTACGGGAGCGCAACTGACGCTGAAG…
OTU_8	1189	0.00759436	Streptococcus_anginosus	TAGGGAATCTTCGGCAATGGggggAACCCTGACCGAGCAACGCCGCGTGAGTGAAGAAGGTTTTCGGATCGTAAAGCTCTGTTGTTAAGGAAGAACGAGTGTGAGAATGGAAAGTTCATGCTGTGACGGTACTTAACCAGAAAGGGACGGCTAACTACGTGCCAGCAGCCGCGGTAATACGTAGGTCCCGAGCGTTGTCCGGATTTATTGGGCGTAAAGCGAGCGCAGGCGGTTAGAAAAGTCTGAAGTGAAAGGCAGTGGCTCAACCATTGTAGGCTTTGGAAACTGTTTAACTTGAGTGCAGAAGGGGAGAGTGGAATTCCATGTGTAGCGGTGAAATGCGTAGATatatGGAGGAACACCGGTGGCGAAAGCGGCTctctGGTCTGTAACTGACGC…
OTU_7	1289	0.00502592	Escherichia_coli	TGGGGAATATTGCACAATGGGCGCAAGCCTGATGCAGCCATGCCGCGTGTATGAAGAAGGCCTTCGGGTTGTAAAGTACTTTCAGCGGGGAGGAAGGGAGTAAAGTTAATACCTTTGCTCATTGACGTTACCCGCAGAAGAAGCACCGGCTAACTCCGTGCCAGCAGCCGCGGTAATACGGAGGGTGCAAGCGTTAATCGGAATTACTGGGCGTAAAGCGCACGCAGGCGGTTTGTTAAGTCAGATGTGAAATCCCCGGGCTCAACCTGGGAACTGCATCTGATACTGGCAAGCTTGAGTCTCGTAGAGGggggTAGAATTCCAGGTGTAGCGGTGAAATGCGTAGAGATCTGGAGGAATACCGGTGGCGAAGGCGGCCcccTGGACGAAGACTGACGC…
OTU_184	1048	0.00478734	Sneathia_amnii	TGGGGAATATTGGACAATGGAGGGAACTCTGATCCAGCAATTCTGtgtgtgtgAAGAAGGTTTTAGGACTGTAAAACACTTTTAGTAGGGAAGAAaaaaaTGACGGTACCTACAGAAGAAGCAACGGCTAAATACGTGCCAGCAGCCGCGGTAATACGTATGTTGCGAGCGTTATCCGGAATTATTGGGCTTAAAGGGCATCTAGGCGGTAAGACAAGTTGAAGGTGAAAACCTGTGGCTCAACCATAGGCTTGCCTACAAAACTGTTGAACTAGAGTACTGGAAAGGTGGGTGGAACTACACGAGTAGAGGTGAAATTCGTAGATATGTGTAGGAATGCCGATGATGAAGATAACTCACTGGACAGAAACTGACGCTGAAGTGCGAAAGCATGGGTAG…
OTU_9	724	0.00388783	Streptococcus_agalactiae	TAGGGAATCTTCGGCAATGGACGGAAGTCTGACCGAGCAACGCCGCGTGAGTGAAGAAGGTTTTCGGATCGTAAAGCTCTGTTGTTAGAGAAGAACGTTGGTAGGAGTGGAAAATCTACCAAGTGACGGTAACTAACCAGAAAGGGACGGCTAACTACGTGCCAGCAGCCGCGGTAATACGTAGGTCCCGAGCGTTGTCCGGATTTATTGGGCGTAAAGCGAGCGCAGGCGGTTCTTTAAGTCTGAAGTTAAAGGCAGTGGCTTAACCATTGTACGCTTTGGAAACTGGAGGACTTGAGTGCAGAAGGGGAGAGTGGAATTCCATGTGTAGCGGTGAAATGCGTAGATatatGGAGGAACACCGGTGGCGAAAGCGGCTctctGGTCTGTAACTGACGC…
OTU_15	1138	0.00337877	Prevotella_timonensis	TGAGGAATATTGGTCAATGGGCGAGAGCCTGAACCAGCCAAGTAGCGTGCAGGATGACGGCCCTATGGGTTGTAAACTGCTTTTATGTGGGGATAAAGTGCGTGACGTGTCATGCATTGCAGGTACCACATGAATAAGGACCGGCTAATTCCGTGCCAGCAGCCGCGGTAATACGGAAGGTCCGGGCGTTATCCGGATTTATTGGGTTTAAAGGGAGCGTAGGCTGTCTATTAAGCGTGTTGTGAAATTTACCGGCTCAACCGGTGGCTTGCAGCGCGAACTGGTCGACTTGAGTATGCAGGAAGTAGGCGGAATTCATGGTGTAGCGGTGAAATGCTTAGATATCATGACGAACTCCGATTGCGCAGGCAGCTTACTGTAGCATAACTGACGCTGATG…
OTU_5	1177	0.00304486	Lactobacillus_gasseri	TAGGGAATCTTCCACAATGGACGCAAGTCTGATGGAGCAACGCCGCGTGAGTGAAGAAGGGTTTCGGCTCGTAAAGCTCTGTTGGTAGTGAAGAAAGATAGAGGTAGTAACTGGCCTTTATTTGACGGTAATTACTTAGAAAGTCACGGCTAACTACGTGCCAGCAGCCGCGGTAATACGTAGGTGGCAAGCGTTGTCCGGATTTATTGGGCGTAAAGCGAGTGCAGGCGGTTCAATAAGTCTGATGTGAAAGCCTTCGGCTCAACCGGAGAATTGCATCAGAAACTGTTGAACTTGAGTGCAGAAGAGGAGAGTGGAACTCCATGTGTAGCGGTGGAATGCGTAGATatatGGAAGAACACCAGTGGCGAAGGCGGCTctctGGTCTGCAACTGACGC…
OTU_11	1280	0.0029072	Aerococcus_christensenii	TAGGGAATCTTCCGCAATGGACGCAAGTCTGACGGAGCAACGCCGCGTGAGTGAAGAAGGTTTTCGGATCGTAAAACTCTGTTGTAAGAGAAGAACAAATTGTAGAGTAACTGCTACAGTCTTGACGGTATCTTACCAGAAAGCCACGGCTAACTACGTGCCAGCAGCCGCGGTAATACGTAGGTGGCAAGCGTTGTCCGGATTTATTGGGCGTAAAGGgggCGCAGGCTGCTTCTTAAGTCTGATGTGAAAGCCCACGGCTTAACCGTGGAAGTGCATTGGAAACTGGGAAGCTTGAGTACAGAAGAGGAAAGTGGAACTCCATGTGTAGCGGTGGAATGCGTAGATatatGGAAGAACACCAGTGGCGAAAGCGACTTTCTGGTCTGTCACTGACGC…
OTU_17	763	0.00289452	Prevotella_amnii	TGAGGAATATTGGTCAATGGGCGAGAGCCTGAACCAGCCAAGTAGCGTGCAGGATGACGGCCCTATGGGTTGTAAACTGCTTTTATATGGGAATAAAGTGAGGGACGTGTCCCTTATTGCATGTACCATACGAATAAGGACCGGCTAATTCCGTGCCAGCAGCCGCGGTAATACGGAAGGTCCAGGCGTTATCCGGATTTATTGGGTTTAAAGGGAGCGTAGGCTGTTTGTTAAGCGTGTTGTGAAATGTAAGAGCTCAACTTTTAGATTGCAGCGCGAACTGGCAGACTTGAGTGCGCACAACGTAGGCGGAATTCATGGTGTAGCGGTGAAATGCTTAGATATCATGACGAACTCCGATTGCGAAGGCAGCTTACGGGAGCGCAACTGACGCTAAAG…
OTU_14	1259	0.00270601	Ureaplasma_parvum	TAGGGAATTtttCACAATGGGCGCAAGCCTTATGAAGCAATGCCGCGTGAACGATGAAGGTCTTATAGATTGTAAAGTTCTTTTATATGGGAAGAAACGCTAAGATAGGAAATGATTTTAGTTTGACTGTACCATTTGAATAAGTATCGGCTAACTATGTGCCAGCAGCCGCGGTAATACATAGGATGCAAGCGTTATCCGGATTTACTGGGCGTAAAACGAGCGCAGGCGGGTTTGTAAGTTTGGTATTAAATCTAGATGCTTAACGTCTAGCTGTATCAAaaaCTGTAAACCTAGAGTGTAGTAGGGAGTTGGGGAACTCCATGTGGAGCGGTAAAATGCGTAGATatatGGAAGAACACCGGTGGCGAAGGCGCCAACTTGGACTATCACTGACGC…
OTU_10	888	0.00252898	Sneathia_sanguinegens	TGGGGAATATTGGACAATGGAGGCAACTCTGATCCAGCAATTCTGtgtgtgtgAAGAAGGTTTTAGGACTGTAAAACACTTTTAGTAGGGAAGAAAGAAATGACGGTACCTACAGAAGAAGCGACGGCTAAATACGTGCCAGCAGCCGCGGTAATACGTATGTCGCGAGCGTTATCCGGAATTATTGGGCTTAAAGGGCATCTAGGCGGTTAAACAAGTTGAAGGTGAAAACCTGTGGCTCAACCATAGGCTTGCCTACAAAACTGTATAACTAGAGTACTGGAAAGGTGGGTGGAACTACACGAGTAGAGGTGAAATTCGTAGATATGTGTAGGAATGCCGATGATGAAGATAACTCACTGGACAGCAACTGACGCTGAAGTGCGAAAGCTAGGGGAG…
OTU_141	1342	0.00212588	Lactobacillus_crispatus	TAGGGAATCTTCCACAATGGACGCAAGTCTGATGGAGCAACGCCGCGTGAGTGAAGAAGGGCTTCGGCTCGTAAAGCTCTGTTGTTGGTGAAGAAGGACAGGGGTAGTAACTGACCTTTGTTTGACGGTAATCAATTAGAAAGTCACGGCTAACTACGTGCCAGCAGCCGCGGTAATACGTAGGTGGCAAGCGTTGTCCGGATTTATTGGGCGTAAAGCGAGCGCAGGCGGAAGAATAAGTCTGATGTGAAAGCCCTCGGCTTAACCGAGGAACTGCATCGGAAACTGTTtttCTTGAGTGCAGAAGAGGAGAGTGGAACTCCATGTGTAGCGGTGAAATGCGTAGATatatGGAAGAACACCGGTGGCGAAGGCGGCTctctGGTCTGTTACTGACGC…
OTU_961	1332	0.00192314	Lactobacillus_iners	TAGGGAATCTTCCACAATGGACGCAAGTCTGATGGAGCAACGCCGCGTGAGTGAAGAAGGTTTTCGGATCGTAAAGCTCTGTTGTTGGTGAAGAAGGATAGAGGTAGTAACTGGCCTTTATTTGACGGTAATCAACTAGAAAGTCACGGCTAACTACGTGCCAGCAGCCGCGGTAATACGTAGGTGGCAAGCGTTGTCCGGATTTATTGGGCGTAAAGCGAGTGCAGGCGGCTCGATAAGTCTGATGTGAAAGCCTTCGGCTCAACCGGAGAATTGCATCAGAAACTGTCGAGCTTGAGTACAGAAGAGGAGAGTGGAACTCCATGTGTAGCGGTGAAATGCGTAGATatatGGAAGAACACCAGTGGCGAAGGCGGCTctctGGTCTGCAACTGACGC…
OTU_20	1173	0.00189563	Megasphaera lornae	TGGGGAATCTTCCGCAATGGACGAAAGTCTGACGGAGCAACGCCGCGTGAGTGAAGAAGGTCTTCGGATTGTAAAGCTCTGTTATACGGGACGAAaaaGACGGATGCCAACAGTATCCGTCCGTGACGGTACCGTAAGAGAAAGCCACGGCTAACTACGTGCCAGCAGCCGCGGTAATACGTAGGTGGCAAGCGTTGTCCGGAATTATTGGGCGTAAAGGGCgcgcAGGCGGTTCGGTAAGTCTGTCTTAAAAGTGCGGGGCTTAACCCCGTGAGGGGACGGAAACTGTCGAACTTGAGTGTCGGAGAGGAAAGCGGAATTCCTAGTGTAGCGGTGAAATGCGTAGATATTAGGAGGAACACCGGTGGCGAAAGCGGCTTTCTGGACGACAACTGACGC…
OTU_556	964	0.00156204	Lactobacillus_delbrueckii	TAGGGAATCTTCCACAATGGACGAAAGTCTGATGGAGCAACGCCGCGTGAGTGAAGAAGGTCTTCGGATCGTAAAGCTCTGTTGTTGGTGAAGAAGGATAGAGGCAGTAACTGGTCTTTATTTGACGGTAATCAACCAGAAAGTCACGGCTAACTACGTGCCAGCAGCCGCGGTACTACGTAGGTGGCAAGCGTTGTCCGGATTTATTGGGCGTAAAGCGAGCGCAGGCGGAATGATAAGTCTGATGTGAAAGCCCACGGCTCAACTGTGGAACTGCATCGGAAACTGTCATTCTTGAGTGCAGAAGAGGAGAGTGGAACTCCATGTGTAGCGGTGGAATGCGTAGATatatGGAAGAACACCAGTGGCGAAGGCGGCTctctGGTCTGCAACTGACGC…
OTU_13	312	0.00152193	Bifidobacterium_bifidum	TGGGGAATATTGCACAATGGGCGCAAGCCTGATGCAGCGACGCCGCGTGAGGGATGGAGGCCTTCGGGTTGTAAACCTCTTTTGTTTGGGAGCAAGCCTTCGGGTGAGTGTACCTTTCGAATAAGCGCCGGCTAACTACGTGCCAGCAGCCGCGGTAATACGTAGGGCGCAAGCGTTATCCGGATTTATTGGGCGTAAAGGGCTCGTAGGCGGCTCGTCGCGTCCGGTGTGAAAGTCCATCGCTTAACGGTGGATCTGCGCCGGGTACGGGCGGGCTGGAGTGCGGTAGGGGAGACTGGAATTCCCGGTGTAACGGTGGAATGTGTAGATATCGGGAAGAACACCGATGGCGAAGGCAGGTCTCTGGGCCGTCACTGACGCTGAGGAGCGAAAGCGTGG…
OTU_21	388	0.0013036	Bifidobacterium_dentium	TGGGGAATATTGCACAATGGGCGCAAGCCTGATGCAGCGACGCCGCGTGCGGGATGGAGGCCTTCGGGTTGTAAACCGCTTTTGATCGGGAGCAAGCCCTTCGGGGTGAGTGTACCCTTCGAATAAGCACCGGCTAACTACGTGCCAGCAGCCGCGGTAATACGTAGGGTGCAAGCGTTATCCGGAATTATTGGGCGTAAAGGGCTCGTAGGCGGTTCGTCGCGTCCGGTGTGAAAGCCCATCGCTTAACGGTGGGTCTGCGCCGGGTACGGGCGGGCTGGAGTGCGGTAGGGGAGACTGGAATTCCCGGTGTAACGGTGGAATGTGTAGATATCGGGAAGAACACCAATGGCGAAGGCAGGTCTCTGGGCCGTCACTGACGCTGAGGAGCGAAAGCGT…
OTU_25	249	0.00123294	Bifidobacterium_breve	TGGGGAATATTGCACAATGGGCGCAAGCCTGATGCAGCGACGCCGCGTGAGGGATGGAGGCCTTCGGGTTGTAAACCTCTTTTGTTAGGGAGCAAGGCATTTTGTGTTGAGTGTACCTTTCGAATAAGCACCGGCTAACTACGTGCCAGCAGCCGCGGTAATACGTAGGGTGCAAGCGTTATCCGGAATTATTGGGCGTAAAGGGCTCGTAGGCGGTTCGTCGCGTCCGGTGTGAAAGTCCATCGCTTAACGGTGGATCCGCGCCGGGTACGGGCGGGCTTGAGTGCGGTAGGGGAGACTGGAATTCCCGGTGTAACGGTGGAATGTGTAGATATCGGGAAGAACACCAATGGCGAAGGCAGGTCTCTGGGCCGTTACTGACGCTGAGGAGCGAAAGCG…
OTU_31	1002	0.00122983	Veillonella_montpellierensis	TGGGGAATCTTCCGCAATGGACGAAAGTCTGACGGAGCAACGCCGCGTGAGTGATGACGGTCTTCGGATTGTAAAGCTCTGTTAATCGGGACGAATGGTCGGTGTGCAAATAGTGCATGGACATGACGGTACCGGAATAGAAAGCCACGGCTAACTACGTGCCAGCAGCCGCGGTAATACGTAGGTGGCAAGCGTTGTCCGGAATTATTGGGCGTAAAGCgcgcgcAGGCGGACTAGCCAGTCAGTCTTAAAAGTTCGGGGCTTAACCCCGTGATGGGATTGAAACTACTAGTCTAGAGTATCGGAGAGGAAAGTGGAATTCCTAGTGTAGCGGTGAAATGCGTAGATATTAGGAAGAACACCAGTGGCGAAGGCGACTTTCTGGACGAACACTGACGC…
OTU_1114	1286	0.0012021	Lactobacillus_jensenii	TAGGGAATCTTCCACAATGGACGAAAGTCTGATGGAGCAACGCCGCGTGAGTGAAGAAGGTTTTCGGATCGTAAAGCTCTGTTGTTGGTGAAGAAGGACAGGGGTAGTAACTGACCTTTGTTTGACGGTAATCAATTAGAAAGTCACGGCTAACTACGTGCCAGCAGCCGCGGTAATACGTAGGTGGCAAGCGTTGTCCGGATTTATTGGGCGTAAAGCGAGCGCAGGCGGATTGATAAGTCTGATGTGAAAGCCTTCGGCTCAACCGAAGAACTGCATCAGAAACTGTCAATCTTGAGTGCAGAAGAGGAGGGTGGAACTCCATGTGTAGCGGTGGAATGCGTAGATatatGGAAGAACACCGGTGGCGAAGGCGGCTctctGGTCTGTTACTGACGC…
OTU_35	994	0.00118068	Anaerococcus_prevotii	TGGGGAATTTTGCACAATGGgggAAACCCTGATGCAGCGACGCCGCGTGATTTAGAAGGCCTTCGGGTTGTAAaaaTCTTTTGTATGGGAAGAAAATGACAGTACCATACGAATAAGGACCGGCTAATTACGTGCCAGCAGCCGCGGTAATACGTAAGGTCCGAGCGTTGTCCGGAATCATTGGGCGTAAAGGGTACGTAGGCGGATAAGCAAGTTAGAAGTGAAATCCTATAGCTCAACTATAGTAAGCTTTTAAAACTGCTCATCTTGAGGTATGGAAGGGAAAGTGGAATTCCTAGTGTAGCGGTGAAATGCGCAGATATTAGGAGGAATACCGGTGGCGAAGGCGACTTTCTGGCCATAAACTGACGCTGAGGTACGAAAGCGTGGGTAGCAAAC…
OTU_12	803	0.00100449	Clostridiales_bacterium_KA00274	TGGGGAATATTGGGCAATGGGCGAAAGCCTGACCCAGCAACGCCGCGTGAGTGATGAAGGCCTTCGGGTTGTAAAACTCTTTGGACAGGGACGAAGAAAGTGACGGTACCTGTAGAACAAGCCACGGCTAACTACGTGCCAGCAGCCGCGGTAATACGTAGGTGGCGAGCGTTATCCGGATTTACTGGGCGTAAAGGGCGTGTAGGCGGCTAGATAAGTGTGATGTTTAAATCCAAGGCTTAACCTTGGGGTTCATTACAAACTGTTTAGCTTGAGTGCTGGAGAGGATAGTGGAATTCCTAGTGTAGCGGTAAAATGCGTAGATATTAGGAGGAACACCGGTGGCGAAGGCGGCTATCTGGACAGTAACTGACGCTGAGGCGCGAAAGCGTGGGGAGC…
OTU_39	1147	0.000843218	Veillonellaceae_bacterium_DNF00626	TGGGGAATCTTCCGCAATGGGCGAAAGCCTGACGGAGCAACGCCGCGTGAGTGAAGACGGCCTTCGGGTTGTAAAACTCTGTGATTCGGGACGAAAGATAAGTAGACGAATAATCTGCATAAGTGACGGTACCGAAaaaGCAAGCCACGGCTAACTACGTGCCAGCAGCCGCGGTAATACGTAGGTGGCAAGCGTTGTCCGGAATTATTGGGCGTAAAGCgcgcgcAGGCGGCTACTTAAGTCCATCTTAAAAGTGCGGGGCTTAACCCCGTGATGGGATGGAAACTGAGAAGCTGGAGTGTCGGAGAGGAAAGTGGAATTCCTAGTGTAGCGGTGAAATGCGTAGAGATTAGGAAGAACACCGGTGGCGAAGGCGACTTTCTGGACGACAACTGACGC…

## Sheet: S5
Table S5 Similarity scores of each sample.
SampleID	CST	subCST	score
S1	IV-C	IV-C1	0.273807
S1232	III	III-B	0.853814
S2	III	III-A	0.0212985
S3	I	I-A	0.999499
S4	III	III-A	0.992258
S5	I	I-A	0.999528
S6	I	I-B	0.955237
S7	III	III-B	0.916475
S8	III	III-B	0.855649
S9	I	I-A	0.999034
S10	III	III-A	0.992826
S1233	III	III-A	0.99279
S11	III	III-B	0.917069
S12	I	I-A	0.999419
S13	III	III-A	0.992044
S14	I	I-A	0.999594
S15	I	I-A	0.999496
S1234	I	I-B	0.869467
S16	I	I-A	0.999227
S1235	I	I-A	0.998922
S17	III	III-A	0.991952
S18	III	III-A	0.987184
S19	III	III-A	0.949323
S20	III	III-A	0.993681
S21	III	III-A	0.992499
S22	III	III-A	0.992714
S23	IV-B	IV-B	0.516594
S24	III	III-B	0.713318
S25	III	III-A	0.927577
S26	III	III-A	0.995555
S27	III	III-A	0.925749
S28	I	I-A	0.999099
S29	III	III-A	0.992531
S30	I	I-A	0.999323
S31	I	I-A	0.989954
S32	I	I-A	0.999493
S33	I	I-A	0.992984
S34	III	III-A	0.993732
S35	IV-B	IV-B	0.775785
S36	IV-B	IV-B	0.185027
S37	I	I-A	0.999058
S38	I	I-A	0.99936
S39	I	I-A	0.999367
S40	IV-B	IV-B	0.627165
S41	I	I-A	0.999195
S42	III	III-A	0.991785
S1236	I	I-A	0.991624
S43	III	III-A	0.986618
S44	IV-B	IV-B	0.36935
S45	I	I-A	0.999272
S46	III	III-A	0.99259
S47	III	III-A	0.996338
S1237	III	III-A	0.992218
S48	I	I-B	0.941915
S49	I	I-A	0.999309
S50	I	I-B	0.961599
S51	I	I-A	0.999283
S1238	IV-C	IV-C3	0.955575
S52	III	III-A	0.993202
S53	I	I-A	0.999398
S54	IV-B	IV-B	0.640069
S55	I	I-A	0.996884
S56	III	III-B	0.66068
S57	III	III-A	0.995896
S58	III	III-A	0.996299
S59	I	I-A	0.999655
S1239	I	I-A	0.99925
S60	III	III-A	0.976222
S61	I	I-B	0.936537
S62	II	II	0.113274
S63	IV-C	IV-C1	0.919828
S64	IV-B	IV-B	0.469812
S65	III	III-A	0.992427
S66	I	I-A	0.999494
S67	I	I-B	0.812766
S68	III	III-B	0.945148
S69	I	I-B	0.896412
S70	I	I-A	0.998286
S71	I	I-B	0.96307
S72	IV-C	IV-C1	0.877939
S73	I	I-B	0.947384
S74	IV-B	IV-B	0.513994
S75	III	III-A	0.998696
S76	IV-B	IV-B	0.563096
S77	III	III-A	0.997063
S78	III	III-A	0.998504
S79	III	III-B	0.909081
S80	V	V	0.727656
S81	I	I-A	0.961824
S82	III	III-A	0.992037
S83	I	I-A	0.999116
S84	III	III-A	0.993747
S85	I	I-B	0.778784
S86	III	III-A	0.990717
S87	III	III-B	0.866246
S88	I	I-A	0.999437
S89	I	I-A	0.999417
S90	IV-C	IV-C3	0.880043
S91	III	III-A	0.995602
S92	I	I-A	0.999566
S93	III	III-B	0.773899
S94	III	III-A	0.99214
S95	I	I-A	0.999187
S1240	IV-C	IV-C1	0.772512
S1241	III	III-B	0.662768
S96	III	III-B	0.732104
S97	V	V	0.758514
S98	I	I-A	0.999538
S99	III	III-B	0.780467
S100	III	III-A	0.99748
S1242	III	III-A	0.98446
S1243	I	I-A	0.989331
S101	III	III-A	0.99284
S102	III	III-A	0.994835
S103	I	I-B	0.769272
S104	II	II	0.129979
S105	I	I-A	0.999616
S1244	III	III-B	0.833432
S106	III	III-A	0.993328
S107	I	I-A	0.999123
S108	I	I-A	0.999346
S109	III	III-B	0.850515
S110	I	I-A	0.999435
S111	III	III-A	0.992379
S112	III	III-A	0.995213
S113	I	I-A	0.999532
S114	I	I-B	0.819647
S115	III	III-A	0.992613
S116	V	V	0.819505
S117	I	I-A	0.999407
S1245	III	III-B	0.843658
S118	I	I-A	0.999041
S119	III	III-A	0.954879
S120	IV-B	IV-B	0.726127
S121	III	III-A	0.994454
S1246	III	III-A	0.994911
S122	III	III-A	0.940438
S123	III	III-B	0.711816
S124	III	III-A	0.992475
S125	III	III-A	0.992568
S126	III	III-A	0.975981
S127	III	III-A	0.992419
S128	III	III-A	0.997728
S1247	III	III-A	0.992001
S129	IV-B	IV-B	0.611506
S130	I	I-B	0.957674
S131	I	I-B	0.956615
S132	I	I-B	0.951642
S133	III	III-A	0.993261
S134	I	I-A	0.999715
S135	I	I-A	0.999257
S136	I	I-A	0.999229
S1248	I	I-A	0.999173
S137	IV-B	IV-B	0.479289
S138	IV-B	IV-B	0.229231
S139	I	I-A	0.989283
S140	I	I-A	0.999294
S141	III	III-B	0.7088
S142	IV-C	IV-C1	0.508007
S143	III	III-A	0.995374
S144	IV-B	IV-B	0.47221
S145	III	III-A	0.958174
S146	III	III-A	0.984596
S147	I	I-A	0.999317
S148	I	I-A	0.982123
S149	I	I-A	0.996013
S150	III	III-A	0.993688
S1249	I	I-B	0.963039
S151	III	III-B	0.642165
S152	I	I-A	0.9994
S153	IV-B	IV-B	0.619102
S154	III	III-B	0.904549
S155	III	III-A	0.874456
S156	IV-C	IV-C1	0.878486
S157	III	III-B	0.842969
S1250	I	I-B	0.958633
S158	III	III-B	0.7989
S1251	I	I-A	0.999244
S159	III	III-A	0.970193
S160	II	II	0.132054
S161	III	III-B	0.87322
S162	I	I-A	0.99469
S163	III	III-A	0.992345
S164	III	III-A	0.9987
S165	III	III-A	0.993292
S166	III	III-A	0.992751
S167	I	I-B	0.818593
S168	IV-B	IV-B	0.652999
S169	III	III-A	0.975402
S170	I	I-B	0.818864
S171	III	III-B	0.842879
S172	I	I-A	0.99891
S173	I	I-A	0.999061
S1252	I	I-A	0.998993
S174	I	I-A	0.99911
S175	I	I-A	0.999365
S176	III	III-A	0.991961
S177	III	III-A	0.99152
S178	I	I-A	0.999338
S179	III	III-A	0.992696
S180	I	I-A	0.999169
S181	IV-B	IV-B	0.621625
S182	IV-B	IV-B	0.645117
S183	III	III-A	0.978283
S184	III	III-A	0.992302
S185	I	I-A	0.999478
S186	I	I-B	0.783213
S187	I	I-B	0.972041
S188	III	III-A	0.990912
S189	IV-B	IV-B	0.433878
S190	I	I-A	0.999436
S191	III	III-A	0.992237
S192	I	I-B	0.750446
S193	III	III-A	0.995481
S194	IV-B	IV-B	0.647107
S195	IV-B	IV-B	0.487104
S196	IV-B	IV-B	0.421746
S197	IV-B	IV-B	0.654666
S198	III	III-A	0.987304
S199	I	I-B	0.971221
S200	III	III-A	0.821888
S201	III	III-A	0.993996
S202	III	III-A	0.993061
S203	III	III-A	0.995205
S204	IV-B	IV-B	0.614791
S205	III	III-A	0.994517
S206	III	III-B	0.873495
S207	IV-C	IV-C3	0.824704
S208	I	I-A	0.999241
S209	I	I-A	0.969915
S210	III	III-A	0.992285
S212	I	I-A	0.966409
S213	III	III-A	0.988785
S214	III	III-A	0.992141
S215	IV-B	IV-B	0.563832
S1253	I	I-A	0.999217
S217	III	III-A	0.995542
S1254	I	I-A	0.999263
S218	III	III-A	0.995902
S219	I	I-A	0.996281
S220	I	I-A	0.992532
S221	IV-B	IV-B	0.310576
S1255	I	I-A	0.998092
S222	IV-B	IV-B	0.44381
S223	III	III-A	0.994004
S224	III	III-A	0.942001
S225	IV-B	IV-B	0.636933
S226	III	III-A	0.992715
S227	III	III-A	0.992405
S228	III	III-B	0.917883
S229	I	I-A	0.999641
S230	III	III-A	0.993431
S1256	III	III-B	0.90814
S231	I	I-A	0.999299
S232	III	III-A	0.992203
S233	III	III-B	0.866582
S234	IV-B	IV-B	0.568167
S235	IV-B	IV-B	0.438048
S236	I	I-A	0.999438
S1257	I	I-B	0.936976
S1258	I	I-A	0.999582
S237	III	III-A	0.974838
S238	I	I-A	0.99599
S240	IV-B	IV-B	0.671128
S241	I	I-A	0.999633
S242	III	III-B	0.935238
S243	III	III-A	0.992252
S244	III	III-B	0.729979
S245	IV-C	IV-C1	0.108892
S246	III	III-A	0.994656
S1259	I	I-A	0.992903
S247	III	III-B	0.919397
S248	II	II	0.288568
S249	IV-B	IV-B	0.477936
S250	III	III-B	0.809298
S251	III	III-B	0.898379
S252	IV-B	IV-B	0.105092
S253	III	III-B	0.766798
S254	I	I-A	0.97128
S255	I	I-A	0.974957
S256	III	III-B	0.811099
S257	V	V	0.635663
S1260	IV-B	IV-B	0.537249
S258	I	I-B	0.801904
S259	I	I-A	0.999638
S260	I	I-A	0.99771
S261	III	III-A	0.992766
S262	IV-B	IV-B	0.489557
S1261	IV-B	IV-B	0.461327
S264	IV-B	IV-B	0.571539
S265	I	I-B	0.963622
S266	IV-B	IV-B	0.674229
S267	I	I-A	0.998585
S1262	III	III-B	0.913504
S268	IV-B	IV-B	0.231028
S269	I	I-A	0.990901
S270	I	I-A	0.999365
S271	V	V	0.747711
S1263	III	III-A	0.988572
S272	III	III-A	0.980937
S273	I	I-A	0.999235
S274	III	III-A	0.99264
S275	III	III-A	0.99238
S276	III	III-A	0.911375
S277	IV-B	IV-B	0.17327
S278	III	III-A	0.994861
S279	III	III-A	0.986797
S280	I	I-A	0.985172
S281	I	I-B	0.887958
S282	I	I-A	0.994829
S283	III	III-A	0.998823
S284	III	III-B	0.0881292
S285	I	I-B	0.934963
S287	III	III-A	0.994817
S288	I	I-A	0.998795
S289	I	I-A	0.996596
S290	I	I-A	0.999158
S291	III	III-B	0.667981
S292	III	III-A	0.969418
S293	III	III-A	0.984942
S294	III	III-A	0.992633
S295	III	III-B	0.700081
S296	III	III-A	0.965394
S297	III	III-A	0.938858
S298	III	III-A	0.983851
S299	III	III-B	0.789174
S1264	IV-B	IV-B	0.626883
S1265	III	III-B	0.87321
S300	I	I-A	0.999584
S301	III	III-A	0.992167
S302	III	III-A	0.997142
S303	I	I-A	0.999292
S304	III	III-B	0.912619
S305	III	III-B	0.977412
S306	I	I-A	0.994754
S307	I	I-A	0.975075
S308	I	I-B	0.936945
S309	III	III-A	0.993028
S310	I	I-B	0.934874
S311	IV-B	IV-B	0.71755
S1266	III	III-A	0.992573
S1267	III	III-A	0.966947
S312	III	III-B	0.843241
S313	III	III-A	0.993641
S314	III	III-B	0.911879
S315	III	III-B	0.746817
S316	I	I-B	0.943644
S317	IV-C	IV-C1	0.894281
S318	I	I-B	0.860929
S319	I	I-A	0.997555
S320	III	III-A	0.988256
S321	IV-B	IV-B	0.47887
S322	III	III-A	0.918621
S323	IV-B	IV-B	0.211749
S324	I	I-A	0.99951
S325	I	I-B	0.95978
S326	III	III-B	0.922506
S327	I	I-A	0.999633
S328	III	III-A	0.992231
S329	III	III-A	0.996246
S331	III	III-A	0.954021
S332	I	I-A	0.999172
S333	IV-B	IV-B	0.665752
S334	III	III-A	0.992616
S335	I	I-B	0.956976
S336	III	III-A	0.99574
S337	III	III-A	0.931109
S338	I	I-A	0.999454
S339	IV-B	IV-B	0.427989
S340	IV-B	IV-B	0.73581
S341	III	III-B	0.876174
S342	I	I-B	0.871795
S343	IV-B	IV-B	0.347318
S344	IV-B	IV-B	0.610349
S345	I	I-A	0.999003
S346	III	III-B	0.897089
S347	I	I-A	0.999585
S348	IV-B	IV-B	0.421207
S349	III	III-A	0.996229
S350	III	III-A	0.99342
S351	III	III-A	0.986605
S352	V	V	0.624637
S353	I	I-A	0.998945
S1268	III	III-A	0.996164
S354	IV-C	IV-C1	0.910285
S355	III	III-A	0.99486
S356	III	III-A	0.978267
S357	III	III-B	0.76749
S358	I	I-B	0.964142
S359	III	III-B	0.935324
S360	III	III-A	0.972871
S1269	III	III-A	0.995694
S361	III	III-A	0.995411
S1270	III	III-A	0.995323
S362	I	I-B	0.959108
S363	I	I-A	0.994812
S364	I	I-A	0.991915
S365	III	III-A	0.963738
S366	I	I-A	0.990794
S367	I	I-A	0.994762
S368	IV-B	IV-B	0.687567
S369	III	III-A	0.995906
S370	I	I-B	0.971842
S371	I	I-B	0.87862
S372	I	I-A	0.992233
S1271	III	III-A	0.991147
S373	III	III-A	0.996435
S374	I	I-A	0.988832
S375	IV-B	IV-B	0.240795
S376	III	III-A	0.995742
S377	IV-C	IV-C3	0.776848
S378	IV-C	IV-C1	0.923464
S379	I	I-B	0.929886
S380	I	I-A	0.9807
S381	I	I-B	0.964259
S382	III	III-A	0.995674
S383	III	III-A	0.99591
S384	III	III-A	0.996227
S385	III	III-A	0.996047
S386	IV-B	IV-B	0.619726
S387	I	I-A	0.974609
S388	I	I-A	0.987129
S389	III	III-A	0.993854
S1272	I	I-A	0.975081
S390	I	I-A	0.99
S391	I	I-A	0.976572
S392	I	I-A	0.992901
S393	IV-B	IV-B	0.416721
S394	I	I-A	0.989703
S395	I	I-A	0.993513
S1273	III	III-A	0.986499
S396	I	I-B	0.965167
S397	I	I-A	0.989568
S398	III	III-B	0.676449
S399	III	III-B	0.896068
S400	I	I-A	0.992959
S401	I	I-A	0.982134
S1274	I	I-B	0.942674
S402	V	V	0.944138
S403	I	I-A	0.989413
S404	III	III-A	0.996542
S405	I	I-A	0.9742
S406	III	III-A	0.995047
S1275	III	III-B	0.459773
S407	III	III-B	0.913342
S1276	IV-B	IV-B	0.450925
S408	I	I-B	0.961765
S1277	III	III-B	0.884962
S409	III	III-A	0.989733
S410	III	III-A	0.996397
S411	I	I-B	0.78249
S413	I	I-A	0.988693
S414	III	III-A	0.996566
S415	III	III-A	0.995725
S416	III	III-A	0.99714
S417	III	III-A	0.994846
S418	I	I-A	0.984766
S419	IV-B	IV-B	0.626994
S420	I	I-B	0.906654
S421	I	I-A	0.99205
S422	IV-B	IV-B	0.463297
S1278	I	I-A	0.991826
S423	I	I-B	0.943333
S424	III	III-B	0.59336
S425	III	III-A	0.995825
S426	I	I-B	0.965627
S427	III	III-A	0.995043
S428	III	III-A	0.995958
S429	III	III-A	0.996382
S430	I	I-A	0.989827
S431	I	I-A	0.980706
S432	IV-B	IV-B	0.480458
S433	III	III-B	0.933705
S434	IV-B	IV-B	0.824322
S435	IV-B	IV-B	0.590193
S436	I	I-A	0.990265
S437	I	I-A	0.993106
S438	I	I-B	0.970029
S439	III	III-B	0.648541
S440	V	V	0.946488
S441	I	I-A	0.978041
S442	III	III-A	0.996048
S1279	III	III-A	0.996038
S443	III	III-A	0.972608
S444	III	III-A	0.99507
S445	III	III-B	0.621209
S446	I	I-B	0.968548
S447	III	III-A	0.980974
S448	I	I-A	0.987531
S449	III	III-A	0.996533
S450	III	III-B	0.951891
S1280	I	I-A	0.982354
S451	I	I-A	0.988909
S452	IV-B	IV-B	0.757197
S453	III	III-A	0.996223
S454	I	I-B	0.863785
S455	I	I-A	0.988855
S1281	III	III-B	0.779156
S1282	III	III-B	0.921725
S456	III	III-A	0.99614
S457	III	III-A	0.993816
S458	III	III-B	0.825394
S459	III	III-A	0.995332
S460	I	I-B	0.96728
S1283	I	I-A	0.992119
S1284	III	III-A	0.996619
S461	III	III-A	0.969724
S462	I	I-A	0.98313
S463	III	III-A	0.989882
S464	I	I-A	0.983222
S465	III	III-A	0.9554
S466	IV-B	IV-B	0.518371
S467	I	I-A	0.990876
S468	V	V	0.774178
S469	III	III-A	0.995116
S470	III	III-B	0.91689
S471	III	III-A	0.988302
S1285	I	I-A	0.99009
S472	IV-B	IV-B	0.630304
S473	I	I-B	0.752773
S474	III	III-B	0.90332
S475	IV-B	IV-B	0.640814
S476	III	III-B	0.785147
S477	III	III-A	0.995172
S478	III	III-B	0.816084
S479	III	III-A	0.995806
S480	III	III-A	0.99615
S1286	III	III-A	0.995817
S1287	III	III-A	0.941681
S481	III	III-A	0.996032
S482	III	III-B	0.902999
S483	III	III-A	0.996718
S484	III	III-A	0.97747
S1288	III	III-A	0.996259
S1289	III	III-A	0.995898
S485	I	I-A	0.983859
S486	I	I-B	0.813878
S487	IV-B	IV-B	0.560294
S488	I	I-B	0.926742
S1290	III	III-A	0.996477
S489	V	V	0.256712
S490	I	I-B	0.967923
S491	I	I-A	0.98873
S492	I	I-A	0.991446
S1291	III	III-A	0.996193
S493	III	III-B	0.846131
S494	I	I-A	0.99018
S495	III	III-A	0.958803
S496	III	III-B	0.907208
S497	I	I-B	0.92592
S498	I	I-A	0.99081
S1292	IV-B	IV-B	0.499401
S1293	I	I-A	0.983637
S499	I	I-A	0.988255
S500	IV-B	IV-B	0.550221
S501	I	I-B	0.969724
S502	I	I-B	0.821407
S503	I	I-A	0.990383
S504	III	III-A	0.971726
S505	I	I-A	0.999267
S506	III	III-A	0.996355
S507	III	III-A	0.994146
S508	III	III-A	0.996762
S509	I	I-A	0.987748
S510	III	III-A	0.995493
S1294	III	III-A	0.995698
S511	IV-C	IV-C1	0.316878
S512	III	III-A	0.997102
S1295	IV-B	IV-B	0.421721
S513	V	V	0.771444
S514	IV-C	IV-C1	0.929048
S515	I	I-A	0.995245
S516	III	III-B	0.875193
S517	III	III-A	0.962806
S518	IV-B	IV-B	0.680459
S519	IV-C	IV-C1	0.891693
S520	III	III-B	0.840854
S521	I	I-A	0.983523
S522	IV-B	IV-B	0.552348
S523	IV-B	IV-B	0.648564
S524	I	I-A	0.999013
S525	III	III-B	0.853526
S526	I	I-A	0.993495
S527	I	I-B	0.916263
S528	I	I-B	0.850787
S529	III	III-A	0.967349
S530	I	I-A	0.999285
S1296	IV-B	IV-B	0.510671
S1297	III	III-A	0.996146
S531	III	III-B	0.933425
S532	III	III-B	0.986053
S533	III	III-A	0.995139
S534	I	I-B	0.969097
S535	III	III-B	0.903817
S1298	III	III-A	0.996589
S536	IV-B	IV-B	0.578287
S537	I	I-A	0.983373
S538	I	I-A	0.987274
S539	III	III-B	0.933099
S540	I	I-A	0.980138
S541	I	I-B	0.97385
S542	IV-C	IV-C1	0.897259
S543	I	I-A	0.990975
S544	III	III-A	0.995795
S545	I	I-A	0.988474
S546	III	III-A	0.996226
S547	I	I-A	0.991092
S548	III	III-A	0.995222
S549	I	I-A	0.994156
S1299	III	III-B	0.890122
S550	I	I-A	0.98014
S551	I	I-A	0.991529
S552	I	I-B	0.970176
S553	I	I-A	0.987259
S554	IV-B	IV-B	0.534208
S555	I	I-B	0.944825
S556	III	III-B	0.890388
S1300	III	III-B	0.834357
S557	III	III-A	0.996854
S558	I	I-A	0.992178
S559	I	I-B	0.965535
S560	III	III-B	0.696752
S561	III	III-A	0.995715
S563	III	III-A	0.996221
S1301	III	III-A	0.99529
S564	IV-B	IV-B	0.523542
S565	I	I-A	0.994879
S566	III	III-B	0.927341
S567	III	III-A	0.995627
S568	III	III-A	0.996119
S569	III	III-A	0.991501
S570	I	I-A	0.994962
S571	III	III-A	0.996076
S572	III	III-A	0.995731
S573	I	I-A	0.993946
S1302	I	I-A	0.990106
S574	III	III-A	0.996188
S575	I	I-A	0.981698
S576	III	III-B	0.908528
S577	III	III-A	0.932225
S1303	IV-C	IV-C1	0.835886
S578	I	I-A	0.988838
S579	IV-B	IV-B	0.631558
S580	I	I-B	0.963629
S581	IV-B	IV-B	0.651527
S582	I	I-A	0.991066
S583	III	III-A	0.978477
S584	IV-B	IV-B	0.616565
S585	I	I-A	0.99329
S586	III	III-A	0.996458
S587	IV-B	IV-B	0.521536
S588	IV-B	IV-B	0.63026
S589	III	III-A	0.943135
S1304	I	I-B	0.977602
S590	I	I-B	0.88078
S1305	III	III-A	0.993044
S591	III	III-A	0.994322
S592	III	III-A	0.996197
S593	I	I-B	0.423735
S594	I	I-A	0.989397
S595	III	III-A	0.955545
S596	I	I-B	0.971769
S597	I	I-A	0.966908
S598	III	III-A	0.995168
S599	III	III-A	0.99608
S600	III	III-A	0.992099
S601	III	III-A	0.995823
S602	I	I-A	0.99466
S603	III	III-B	0.936669
S1306	I	I-B	0.210008
S604	III	III-A	0.995964
S605	III	III-B	0.846126
S606	III	III-B	0.869418
S607	III	III-B	0.91112
S608	III	III-A	0.995135
S609	III	III-A	0.99602
S610	I	I-A	0.984333
S1307	III	III-B	0.819573
S611	IV-C	IV-C1	0.618952
S1308	I	I-A	0.991849
S612	IV-B	IV-B	0.643135
S613	IV-B	IV-B	0.622056
S614	IV-B	IV-B	0.659323
S615	I	I-A	0.988793
S616	III	III-A	0.941407
S617	I	I-B	0.891274
S618	II	II	0.103201
S620	III	III-A	0.954029
S621	I	I-A	0.97136
S622	III	III-B	0.663218
S1309	I	I-A	0.99822
S623	IV-B	IV-B	0.445604
S624	III	III-A	0.995771
S1310	I	I-B	0.933523
S625	I	I-A	0.980511
S626	I	I-B	0.772975
S627	IV-B	IV-B	0.538035
S628	III	III-A	0.972671
S629	IV-B	IV-B	0.555842
S630	I	I-A	0.970439
S1312	IV-B	IV-B	0.610883
S1313	IV-B	IV-B	0.622022
S1314	IV-B	IV-B	0.434629
S631	III	III-A	0.996404
S632	III	III-A	0.995568
S633	III	III-A	0.99602
S634	II	II	0.185636
S635	III	III-A	0.995498
S1315	III	III-A	0.958431
S636	III	III-A	0.995346
S637	IV-B	IV-B	0.618836
S639	IV-B	IV-B	0.544803
S640	IV-B	IV-B	0.620019
S641	III	III-A	0.996429
S1316	I	I-A	0.989676
S1317	III	III-A	0.995857
S1318	I	I-B	0.971473
S642	II	II	0.273227
S643	IV-B	IV-B	0.444401
S644	III	III-A	0.989775
S645	I	I-A	0.993847
S646	IV-B	IV-B	0.428228
S647	IV-B	IV-B	0.635097
S648	I	I-A	0.987986
S649	III	III-A	0.960443
S1319	I	I-A	0.993011
S650	I	I-A	0.990065
S651	I	I-B	0.695836
S652	IV-C	IV-C3	0.842197
S653	III	III-B	0.326067
S655	I	I-A	0.991319
S656	I	I-A	0.99149
S1320	I	I-A	0.987871
S657	III	III-A	0.995214
S658	I	I-A	0.993727
S659	I	I-A	0.992389
S1321	I	I-A	0.998363
S660	I	I-A	0.991327
S661	I	I-A	0.991561
S662	I	I-A	0.975312
S663	I	I-A	0.989647
S664	I	I-A	0.98962
S665	I	I-B	0.857699
S666	III	III-A	0.995559
S667	I	I-A	0.990145
S668	IV-C	IV-C1	0.931704
S669	I	I-A	0.989841
S670	I	I-B	0.426321
S671	I	I-B	0.706031
S672	II	II	0.135878
S673	I	I-A	0.989393
S674	IV-B	IV-B	0.48704
S675	IV-B	IV-B	0.726965
S676	I	I-A	0.98962
S677	IV-C	IV-C1	0.0705848
S678	I	I-A	0.989781
S679	I	I-B	0.95987
S680	III	III-B	0.847446
S681	I	I-A	0.984402
S1322	IV-B	IV-B	0.516367
S1323	I	I-A	0.988267
S682	IV-B	IV-B	0.419936
S1324	V	V	0.693622
S683	III	III-A	0.996133
S684	III	III-A	0.997461
S1325	I	I-B	0.851527
S1326	III	III-A	0.991137
S685	I	I-B	0.726574
S686	IV-B	IV-B	0.434876
S1327	III	III-A	0.986058
S687	I	I-A	0.990823
S688	I	I-B	0.905586
S689	III	III-B	0.943563
S1328	III	III-B	0.831498
S690	III	III-A	0.995439
S691	I	I-B	0.967803
S692	I	I-A	0.988229
S693	IV-B	IV-B	0.598477
S694	III	III-A	0.982587
S695	IV-B	IV-B	0.669286
S696	III	III-A	0.996214
S697	III	III-A	0.964141
S1329	III	III-A	0.995285
S698	I	I-A	0.992533
S699	III	III-A	0.995705
S700	III	III-A	0.944415
S701	I	I-A	0.983578
S702	V	V	0.772688
S703	III	III-B	0.883594
S704	I	I-B	0.950464
S705	III	III-A	0.995526
S1330	I	I-A	0.981002
S706	I	I-B	0.970875
S707	III	III-A	0.94146
S708	I	I-A	0.981741
S709	III	III-A	0.995737
S710	V	V	0.764406
S711	I	I-A	0.989632
S712	III	III-B	0.851519
S713	III	III-A	0.99081
S714	I	I-B	0.745348
S715	I	I-B	0.973354
S716	I	I-A	0.994524
S717	I	I-B	0.981274
S718	III	III-A	0.990454
S719	III	III-B	0.950446
S720	I	I-A	0.994488
S721	I	I-B	0.965362
S722	III	III-A	0.975317
S723	I	I-B	0.936628
S724	IV-B	IV-B	0.454275
S1331	IV-B	IV-B	0.514396
S725	I	I-A	0.989943
S726	I	I-A	0.987051
S1332	III	III-B	0.707613
S1333	III	III-A	0.951368
S727	I	I-B	0.83733
S728	I	I-B	0.788877
S729	I	I-B	0.967209
S730	I	I-B	0.0729922
S731	III	III-A	0.958076
S732	III	III-B	0.901693
S733	III	III-B	0.754198
S734	I	I-A	0.983942
S1334	III	III-A	0.996136
S735	I	I-A	0.992546
S1335	III	III-B	0.879234
S737	III	III-A	0.996374
S738	IV-B	IV-B	0.527383
S739	III	III-A	0.995374
S740	I	I-A	0.994584
S741	III	III-B	0.931177
S742	III	III-A	0.996223
S1336	III	III-B	0.953178
S743	I	I-B	0.850321
S744	III	III-A	0.996229
S745	II	II	0.142934
S746	I	I-A	0.983009
S747	I	I-B	0.889964
S748	IV-B	IV-B	0.479753
S1337	I	I-A	0.991769
S749	I	I-B	0.67337
S750	III	III-B	0.931647
S751	III	III-B	0.947253
S752	I	I-A	0.991675
S753	I	I-A	0.991543
S754	I	I-B	0.768968
S755	III	III-A	0.995267
S756	I	I-A	0.990833
S757	I	I-B	0.930624
S758	III	III-A	0.986434
S1338	I	I-A	0.990635
S759	I	I-A	0.992991
S1339	I	I-B	0.664641
S760	I	I-B	0.942243
S761	III	III-A	0.991579
S762	III	III-A	0.98806
S1340	III	III-B	0.719175
S763	IV-B	IV-B	0.642182
S1341	I	I-B	0.776262
S764	I	I-A	0.98467
S765	III	III-A	0.996094
S766	I	I-A	0.98801
S767	III	III-A	0.984687
S768	I	I-A	0.99519
S769	I	I-B	0.785193
S770	III	III-A	0.995884
S771	IV-B	IV-B	0.617744
S772	III	III-A	0.992446
S773	I	I-B	0.754909
S1342	III	III-A	0.995927
S774	I	I-A	0.988762
S775	IV-B	IV-B	0.525429
S776	I	I-A	0.988283
S777	I	I-B	0.974128
S778	III	III-A	0.958939
S779	I	I-A	0.994779
S780	I	I-B	0.967072
S781	III	III-B	0.88969
S782	I	I-B	0.713976
S783	IV-B	IV-B	0.638736
S784	I	I-A	0.999467
S785	IV-B	IV-B	0.432515
S1343	IV-B	IV-B	0.456092
S787	IV-B	IV-B	0.470957
S788	V	V	0.744564
S1344	III	III-A	0.996182
S789	I	I-A	0.984791
S790	I	I-A	0.985849
S791	IV-C	IV-C1	0.404011
S792	III	III-A	0.995724
S793	I	I-A	0.987898
S1345	III	III-A	0.968151
S794	IV-B	IV-B	0.735864
S795	I	I-A	0.979502
S796	III	III-A	0.961103
S797	III	III-A	0.995959
S798	III	III-A	0.99539
S799	IV-B	IV-B	0.547308
S800	IV-B	IV-B	0.531851
S801	III	III-A	0.996014
S802	III	III-B	0.920401
S803	V	V	0.921745
S804	IV-B	IV-B	0.574578
S805	IV-B	IV-B	0.513632
S806	IV-B	IV-B	0.662738
S807	IV-C	IV-C1	0.0623602
S808	III	III-A	0.995816
S809	I	I-B	0.814563
S810	I	I-A	0.993991
S811	III	III-A	0.996243
S812	I	I-A	0.988811
S813	IV-B	IV-B	0.559995
S814	III	III-A	0.995851
S815	III	III-A	0.993201
S816	III	III-B	0.89951
S817	I	I-B	0.472284
S818	III	III-A	0.996619
S819	I	I-A	0.989457
S820	I	I-B	0.751911
S821	I	I-B	0.920977
S822	III	III-A	0.996592
S823	III	III-A	0.976183
S824	I	I-A	0.992033
S825	III	III-A	0.964947
S826	I	I-B	0.964894
S827	III	III-A	0.996346
S828	I	I-A	0.987024
S829	IV-B	IV-B	0.652604
S830	III	III-A	0.990589
S1346	III	III-B	0.907733
S831	III	III-B	0.923618
S832	I	I-A	0.988067
S1347	III	III-A	0.921081
S833	III	III-B	0.936422
S834	III	III-A	0.979812
S835	III	III-A	0.996116
S836	III	III-A	0.980972
S1348	IV-B	IV-B	0.494176
S838	I	I-A	0.9842
S839	IV-B	IV-B	0.425894
S840	I	I-A	0.998223
S841	III	III-A	0.960227
S842	III	III-A	0.995406
S843	I	I-B	0.797236
S844	III	III-A	0.995451
S845	IV-B	IV-B	0.469516
S846	I	I-B	0.930561
S847	III	III-A	0.976111
S848	IV-B	IV-B	0.452111
S849	IV-B	IV-B	0.569009
S850	IV-B	IV-B	0.46755
S1349	I	I-B	0.0553231
S851	III	III-A	0.996212
S852	III	III-A	0.982365
S853	I	I-A	0.994441
S854	III	III-A	0.995742
S855	III	III-A	0.993186
S1350	III	III-A	0.995791
S856	III	III-A	0.995999
S857	III	III-A	0.985115
S858	III	III-A	0.958959
S859	IV-B	IV-B	0.862909
S860	IV-B	IV-B	0.581611
S861	I	I-B	0.468689
S862	III	III-A	0.94615
S863	IV-B	IV-B	0.254227
S864	IV-B	IV-B	0.47732
S865	III	III-A	0.98382
S866	I	I-A	0.985636
S867	I	I-A	0.998659
S868	IV-B	IV-B	0.529336
S869	III	III-A	0.997157
S870	I	I-B	0.974361
S871	I	I-B	0.846668
S872	III	III-A	0.995813
S873	III	III-A	0.996018
S874	III	III-A	0.995327
S875	I	I-B	0.503329
S876	III	III-A	0.995563
S877	III	III-A	0.997153
S878	III	III-A	0.995152
S879	IV-B	IV-B	0.0665402
S1351	I	I-A	0.989125
S1352	IV-B	IV-B	0.74234
S880	III	III-A	0.995907
S1353	III	III-A	0.995691
S881	III	III-A	0.995395
S882	III	III-A	0.995085
S883	I	I-A	0.993394
S884	IV-B	IV-B	0.432878
S885	III	III-B	0.821467
S886	III	III-A	0.996348
S887	III	III-A	0.932511
S888	III	III-A	0.976178
S889	III	III-A	0.995745
S890	I	I-A	0.991759
S891	IV-B	IV-B	0.515799
S892	I	I-A	0.992539
S893	III	III-A	0.995986
S894	III	III-A	0.989717
S895	III	III-A	0.993503
S896	IV-B	IV-B	0.629354
S897	III	III-A	0.995063
S898	IV-B	IV-B	0.50778
S899	III	III-A	0.993427
S900	IV-B	IV-B	0.626777
S901	I	I-B	0.772782
S902	I	I-A	0.983683
S1354	III	III-B	0.703043
S903	I	I-A	0.998885
S904	IV-B	IV-B	0.537415
S905	I	I-A	0.98977
S906	III	III-A	0.996101
S1355	III	III-A	0.928476
S907	III	III-B	0.918522
S908	III	III-A	0.955088
S909	III	III-A	0.939437
S910	III	III-A	0.950595
S911	III	III-B	0.949969
S912	III	III-B	0.905121
S913	IV-C	IV-C1	0.933526
S914	III	III-A	0.996235
S915	III	III-B	0.717096
S916	I	I-B	0.451154
S917	III	III-B	0.924267
S918	III	III-B	0.907738
S919	III	III-A	0.995699
S920	I	I-A	0.980967
S921	III	III-A	0.967138
S922	IV-B	IV-B	0.564644
S923	III	III-A	0.912177
S1356	III	III-B	0.965251
S924	III	III-B	0.879928
S925	III	III-A	0.996694
S926	III	III-A	0.995841
S927	IV-B	IV-B	0.418026
S928	III	III-A	0.99581
S929	III	III-A	0.996137
S930	III	III-A	0.996282
S1357	IV-B	IV-B	0.607246
S931	III	III-A	0.996384
S932	I	I-A	0.987159
S934	I	I-B	0.693864
S935	III	III-A	0.995928
S1358	III	III-A	0.934669
S936	III	III-A	0.986213
S937	III	III-A	0.919558
S938	III	III-A	0.982448
S939	IV-C	IV-C1	0.887185
S940	I	I-B	0.970751
S941	III	III-A	0.995976
S942	I	I-A	0.990719
S943	I	I-A	0.998982
S1359	III	III-A	0.992522
S944	I	I-B	0.96619
S945	III	III-A	0.958802
S946	III	III-B	0.929941
S947	III	III-A	0.995812
S948	II	II	0.619799
S949	III	III-A	0.995705
S1360	III	III-A	0.994919
S950	III	III-A	0.995788
S951	III	III-B	0.898821
S1361	III	III-A	0.991304
S1362	IV-B	IV-B	0.481807
S952	I	I-B	0.671716
S953	IV-B	IV-B	0.563263
S954	IV-B	IV-B	0.420783
S955	III	III-A	0.921687
S956	III	III-A	0.983199
S1363	III	III-A	0.996021
S957	III	III-A	0.926089
S958	III	III-B	0.867284
S959	IV-B	IV-B	0.561238
S960	III	III-A	0.996995
S961	V	V	0.778168
S962	III	III-A	0.996914
S963	I	I-A	0.992725
S964	III	III-B	0.748545
S965	III	III-A	0.995804
S966	III	III-A	0.995955
S967	I	I-A	0.980319
S968	I	I-A	0.992579
S969	I	I-A	0.994435
S970	IV-B	IV-B	0.46828
S971	III	III-A	0.9969
S972	III	III-B	0.800677
S973	I	I-A	0.974295
S974	III	III-A	0.996696
S975	I	I-A	0.988696
S976	I	I-A	0.991215
S977	I	I-A	0.988038
S978	III	III-A	0.99619
S979	III	III-A	0.995371
S980	III	III-A	0.970655
S981	III	III-A	0.996428
S982	I	I-B	0.971626
S983	IV-B	IV-B	0.658333
S1364	III	III-A	0.953186
S984	III	III-A	0.996031
S985	IV-B	IV-B	0.519435
S986	IV-B	IV-B	0.61066
S1365	I	I-B	0.974987
S987	III	III-A	0.997145
S988	III	III-A	0.993413
S989	III	III-B	0.915631
S1366	IV-B	IV-B	0.435878
S990	III	III-A	0.995968
S991	III	III-B	0.936928
S1367	IV-B	IV-B	0.521657
S992	III	III-A	0.983859
S993	I	I-B	0.909113
S994	IV-B	IV-B	0.564588
S995	III	III-A	0.941871
S996	III	III-B	0.91702
S997	I	I-A	0.991218
S998	IV-B	IV-B	0.403869
S999	III	III-B	0.772425
S1000	I	I-A	0.989497
S1001	IV-B	IV-B	0.678291
S1368	III	III-A	0.995056
S1002	III	III-A	0.99518
S1003	III	III-A	0.995581
S1004	III	III-B	0.960729
S1005	I	I-B	0.964759
S1006	I	I-B	0.728916
S1369	IV-B	IV-B	0.515684
S1007	I	I-A	0.98966
S1008	III	III-A	0.995946
S1009	III	III-B	0.811683
S1010	I	I-A	0.989791
S1011	IV-B	IV-B	0.48103
S1012	I	I-A	0.990991
S1013	IV-C	IV-C1	0.144885
S1014	III	III-A	0.996399
S1015	III	III-B	0.870962
S1016	III	III-A	0.996235
S1017	I	I-A	0.992318
S1018	I	I-B	0.914424
S1019	III	III-B	0.774437
S1020	IV-B	IV-B	0.434214
S1022	III	III-A	0.995743
S1023	III	III-A	0.996657
S1024	III	III-A	0.995682
S1370	III	III-A	0.933822
S1025	III	III-A	0.98899
S1371	I	I-A	0.991076
S1026	IV-B	IV-B	0.630525
S1372	I	I-A	0.973031
S1027	III	III-A	0.99595
S1028	III	III-A	0.995344
S1029	I	I-B	0.861143
S1373	III	III-B	0.930542
S1030	III	III-B	0.928813
S1374	IV-C	IV-C3	0.951443
S1031	III	III-A	0.94919
S1032	III	III-A	0.996182
S1033	IV-B	IV-B	0.494964
S1035	III	III-A	0.99555
S1036	I	I-B	0.933285
S1037	III	III-A	0.994989
S1038	III	III-A	0.996519
S1375	III	III-B	0.650467
S1039	I	I-A	0.981395
S1040	IV-B	IV-B	0.622014
S1041	III	III-B	0.860732
S1042	III	III-A	0.996025
S1043	III	III-A	0.929694
S1376	III	III-B	0.912261
S1044	III	III-B	0.870838
S1045	I	I-A	0.99866
S1046	I	I-B	0.92331
S1047	IV-B	IV-B	0.417875
S1048	III	III-A	0.986294
S1049	III	III-A	0.996016
S1050	III	III-B	0.570613
S1051	IV-B	IV-B	0.640405
S1052	III	III-A	0.968958
S1053	III	III-B	0.784187
S1377	III	III-B	0.930574
S1378	I	I-A	0.990797
S1379	III	III-A	0.978212
S1054	III	III-A	0.995598
S1055	III	III-B	0.916688
S1056	III	III-B	0.954904
S1380	III	III-A	0.971313
S1057	III	III-A	0.996031
S1058	I	I-A	0.988623
S1059	I	I-B	0.642389
S1060	I	I-A	0.988141
S1061	III	III-A	0.946443
S1381	III	III-A	0.938002
S1062	IV-B	IV-B	0.49467
S1063	III	III-A	0.995197
S1382	IV-B	IV-B	0.560431
S1064	III	III-A	0.997174
S1065	I	I-B	0.972036
S1066	III	III-B	0.870879
S1067	IV-B	IV-B	0.491433
S1068	III	III-A	0.995371
S1069	III	III-B	0.942363
S1070	III	III-A	0.982106
S1071	III	III-B	0.789694
S1072	III	III-A	0.988942
S1383	IV-C	IV-C1	0.885932
S1073	IV-B	IV-B	0.548521
S1384	III	III-B	0.863922
S1074	IV-B	IV-B	0.421719
S1075	V	V	0.772956
S1076	IV-B	IV-B	0.481121
S1077	III	III-A	0.995512
S1385	I	I-B	0.90102
S1078	IV-B	IV-B	0.650024
S1079	III	III-A	0.990602
S1080	III	III-B	0.744723
S1081	I	I-A	0.99228
S1082	I	I-A	0.988932
S1083	III	III-A	0.94458
S1084	IV-B	IV-B	0.595469
S1085	III	III-A	0.996074
S1087	III	III-A	0.996139
S1088	III	III-A	0.996232
S1089	I	I-B	0.699736
S1090	I	I-B	0.972381
S1091	IV-B	IV-B	0.418891
S1092	I	I-A	0.978816
S1093	III	III-B	0.913934
S1094	III	III-B	0.869557
S1095	III	III-B	0.900251
S1096	III	III-B	0.639002
S1386	IV-B	IV-B	0.608337
S1097	IV-B	IV-B	0.529406
S1098	III	III-B	0.886342
S1099	I	I-B	0.949544
S1100	IV-B	IV-B	0.613959
S1101	III	III-A	0.995065
S1102	I	I-A	0.989412
S1103	V	V	0.778035
S1104	III	III-A	0.996096
S1105	I	I-B	0.940971
S1106	IV-B	IV-B	0.566543
S1107	III	III-A	0.995189
S1108	IV-B	IV-B	0.583892
S1109	I	I-B	0.974012
S1387	III	III-B	0.924534
S1110	III	III-A	0.995875
S1111	IV-B	IV-B	0.607176
S1112	I	I-A	0.998047
S1113	IV-B	IV-B	0.563789
S1114	I	I-A	0.994061
S1115	III	III-B	0.764925
S1116	III	III-A	0.967436
S1117	III	III-A	0.99528
S1118	III	III-A	0.996542
S1119	I	I-A	0.989099
S1120	III	III-A	0.996665
S1121	IV-B	IV-B	0.567674
S1122	III	III-B	0.95363
S1123	III	III-A	0.986113
S1124	IV-B	IV-B	0.838697
S1125	III	III-A	0.996134
S1126	III	III-A	0.93563
S1127	III	III-A	0.996584
S1128	I	I-B	0.973143
S1129	V	V	0.701414
S1388	III	III-A	0.995883
S1130	III	III-A	0.996756
S1131	I	I-A	0.99048
S1389	I	I-B	0.682465
S1132	III	III-A	0.993131
S1133	III	III-A	0.996213
S1134	III	III-A	0.995285
S1135	III	III-A	0.973085
S1136	I	I-A	0.980006
S1137	IV-B	IV-B	0.579222
S1138	IV-B	IV-B	0.550913
S1139	III	III-B	0.657837
S1140	III	III-A	0.995693
S1141	III	III-A	0.995649
S1390	III	III-B	0.935996
S1142	I	I-B	0.961184
S1391	IV-B	IV-B	0.449973
S1143	III	III-A	0.995943
S1392	III	III-B	0.92012
S1144	I	I-A	0.988163
S1145	III	III-B	0.951519
S1393	IV-B	IV-B	0.705208
S1146	III	III-B	0.922531
S1147	III	III-A	0.992606
S1148	III	III-B	0.943442
S1149	III	III-A	0.996423
S1150	I	I-B	0.691771
S1151	IV-B	IV-B	0.643187
S1152	I	I-B	0.923629
S1153	I	I-A	0.98808
S1154	IV-B	IV-B	0.536586
S1155	IV-B	IV-B	0.576326
S1156	I	I-A	0.974332
S1157	I	I-B	0.963558
S1158	IV-B	IV-B	0.527073
S1159	I	I-A	0.995662
S1160	I	I-A	0.974827
S1161	III	III-A	0.995642
S1162	I	I-A	0.988678
S1163	I	I-B	0.781062
S1164	III	III-B	0.658923
S1165	III	III-B	0.758492
S1394	IV-C	IV-C1	0.894087
S1166	III	III-B	0.916829
S1167	III	III-A	0.995753
S1168	III	III-B	0.919043
S1169	IV-B	IV-B	0.652746
S1395	IV-B	IV-B	0.573239
S1396	III	III-B	0.918762
S1170	III	III-A	0.995952
S1171	III	III-A	0.996142
S1172	IV-B	IV-B	0.556529
S1173	I	I-B	0.973793
S1174	I	I-B	0.971034
S1397	IV-B	IV-B	0.593436
S1175	IV-B	IV-B	0.606345
S1398	III	III-A	0.95193
S1176	IV-B	IV-B	0.428806
S1177	IV-B	IV-B	0.594617
S1178	III	III-A	0.99574
S1399	III	III-A	0.992454
S1179	III	III-A	0.995774
S1180	III	III-A	0.993519
S1181	III	III-B	0.800098
S1182	III	III-A	0.997211
S1183	IV-B	IV-B	0.418812
S1184	III	III-A	0.926896
S1400	III	III-B	0.857993
S1401	III	III-A	0.995875
S1185	I	I-A	0.988876
S1186	III	III-A	0.995772
S1187	III	III-A	0.995847
S1188	III	III-A	0.996548
S1402	I	I-A	0.9768
S1403	I	I-A	0.993169
S1189	III	III-B	0.914691
S1190	III	III-A	0.995343
S1192	III	III-A	0.996441
S1193	I	I-B	0.907351
S1404	I	I-A	0.988782
S1194	IV-B	IV-B	0.418739
S1195	III	III-B	0.921083
S1196	III	III-A	0.996028
S1197	I	I-A	0.992864
S1198	III	III-A	0.995952
S1199	III	III-B	0.918007
S1200	I	I-A	0.987423
S1201	IV-B	IV-B	0.430105
S1202	III	III-B	0.919895
S1203	III	III-A	0.958471
S1204	I	I-B	0.951835
S1205	III	III-B	0.695779
S1206	III	III-B	0.824453
S1207	III	III-A	0.995845
S1208	III	III-A	0.996601
S1209	III	III-A	0.996277
S1405	I	I-B	0.97238
S1210	IV-B	IV-B	0.623732
S1211	III	III-A	0.988839
S1212	IV-B	IV-B	0.553048
S1406	IV-C	IV-C3	0.23781
S1407	I	I-A	0.993423
S1408	III	III-A	0.997497
S1213	III	III-A	0.96857
S1214	III	III-B	0.702249
S1215	I	I-B	0.802439
S1216	IV-B	IV-B	0.467356
S1217	I	I-A	0.986662
S1218	III	III-B	0.759656
S1219	I	I-B	0.78619
S1409	IV-B	IV-B	0.518894
S1220	III	III-A	0.995382
S1221	I	I-A	0.988124
S1410	IV-B	IV-B	0.433714
S1222	I	I-A	0.989783
S1411	III	III-A	0.995846
S1223	IV-B	IV-B	0.518438
S1224	I	I-B	0.798469
S1225	IV-B	IV-B	0.716702
S1226	IV-B	IV-B	0.502441
S1227	III	III-B	0.935375
S1228	III	III-A	0.996168
S1229	III	III-B	0.922906
S1230	II	II	0.263352
S1231	III	III-A	0.996648

## Sheet: S6
Table S6 Alfa diversity indexs of each sample.
SampleID	observed_species	shannon	simpson	chao1	ACE	goods_coverage	PD_whole_tree
S1	70	1.846	0.606	126.1	127.829	0.998	31.894
S1232	58	1.471	0.519	72.615	78.101	0.999	36.921
S2	177	3.472	0.843	228.108	240.984	0.995	61.83
S3	62	0.412	0.078	75.571	82.622	0.999	24.42
S4	49	0.206	0.04	81.5	92.667	0.998	20.276
S5	103	0.613	0.116	131.636	145.139	0.997	51.487
S6	62	0.945	0.334	78.154	81.053	0.998	20.108
S7	54	0.941	0.371	66.214	70.012	0.999	20.012
S8	57	1.324	0.487	80.75	79.23	0.999	16.133
S9	57	1.124	0.361	72.4	84.077	0.998	17.333
S10	33	0.206	0.042	42.75	47.206	0.999	12.224
S1233	44	0.231	0.047	56.364	63.359	0.999	12.783
S11	67	1.263	0.458	77	86.324	0.999	13.401
S12	113	1.798	0.463	165.556	168.002	0.997	19.085
S13	45	0.208	0.04	70.3	88.852	0.998	6.812
S14	70	0.686	0.14	105.1	109.278	0.998	35.672
S15	33	0.298	0.063	38.625	44.289	0.999	11.91
S1234	125	3.369	0.837	150.87	158.519	0.997	27.167
S16	44	0.257	0.049	59.3	69.353	0.999	13.426
S1235	72	1.023	0.232	99.273	105.445	0.998	11.731
S17	46	0.202	0.038	61.545	66.687	0.999	20.026
S18	31	0.788	0.227	50.5	51.665	0.999	3.858
S19	48	1.395	0.415	67.091	94.287	0.998	15.82
S20	31	0.259	0.053	36.625	42.29	0.999	13.805
S21	32	0.204	0.04	36.091	43.873	0.999	10.884
S22	68	0.332	0.063	112	114.53	0.998	32.882
S23	52	2.916	0.801	65	68.356	0.999	6.811
S24	95	1.539	0.553	121.105	134.164	0.998	9.739
S25	47	0.95	0.356	89.857	111.789	0.998	29.631
S26	42	0.439	0.102	54.75	78.06	0.999	17.222
S27	49	1.045	0.384	58	67.759	0.999	12.773
S28	47	0.268	0.05	64.273	76.238	0.999	11.138
S29	84	0.315	0.058	139.647	156.538	0.997	44.36
S30	68	0.469	0.098	87.118	103.47	0.998	14.827
S31	48	0.725	0.199	76.111	99.44	0.998	15.391
S32	83	0.862	0.185	141.125	116.702	0.998	30.043
S33	102	0.891	0.204	123.25	144.707	0.997	24.654
S34	36	0.282	0.056	46.111	58.907	0.999	4.993
S35	52	2.906	0.821	73.375	78.428	0.999	6.498
S36	49	1.673	0.604	59.929	69.689	0.999	27.434
S37	71	0.856	0.196	108.8	115.753	0.998	20.782
S38	51	0.281	0.053	74	94.567	0.998	12.711
S39	66	0.551	0.118	120.375	115.061	0.998	37.145
S40	56	2.441	0.756	90.2	75.053	0.999	6.805
S41	84	0.431	0.077	105.75	120.129	0.998	20.005
S42	73	0.408	0.08	98.588	110.078	0.998	55
S1236	39	0.6	0.174	48.1	59.896	0.999	11.032
S43	52	0.869	0.265	83.667	77.447	0.999	14.957
S44	77	1.931	0.666	99.556	115.316	0.998	55.67
S45	64	0.353	0.066	91.067	113.121	0.998	43.82
S46	27	0.182	0.038	33.875	43.409	0.999	13.445
S47	58	0.684	0.152	83.3	92.062	0.998	31.908
S1237	48	0.222	0.041	65.5	74.605	0.998	23.78
S48	51	1.217	0.425	89.5	85.898	0.998	16.871
S49	35	0.311	0.063	48	53.157	0.999	8.562
S50	60	1.09	0.386	126.111	146.542	0.997	39.921
S51	48	0.268	0.051	59.769	68.93	0.999	25.814
S1238	77	1.654	0.481	115.154	136.48	0.998	38.399
S52	63	0.371	0.07	69.182	79.537	0.999	23.783
S53	56	0.508	0.108	83.6	94.648	0.998	18.953
S54	61	2.679	0.766	91.667	98.044	0.998	20.29
S55	35	0.563	0.137	48	56.443	0.999	18.141
S56	43	1.323	0.538	56.125	58.279	0.999	13.963
S57	55	0.692	0.172	72.769	87.15	0.998	23.005
S58	64	0.667	0.137	79.545	81.437	0.999	26.585
S59	40	0.333	0.071	50.909	64.771	0.999	14.716
S1239	63	0.281	0.052	133.125	126.565	0.998	32.407
S60	49	0.912	0.282	95.2	89.414	0.998	14.07
S61	81	1.53	0.425	91.2	94.404	0.999	8.465
S62	90	2.103	0.64	121.059	130.556	0.998	31.223
S63	46	0.805	0.254	56	67.728	0.999	12.879
S64	62	3.713	0.898	66	66.843	0.999	7.63
S65	44	0.237	0.045	63	77.574	0.999	17.32
S66	34	0.277	0.057	43.75	50.201	0.999	8.543
S67	40	1.283	0.508	43.273	47.515	0.999	7.942
S68	56	1.345	0.443	84.111	94.225	0.998	18.453
S69	60	1.18	0.454	85.091	92.872	0.998	30.561
S70	63	0.667	0.151	84	90.81	0.998	14.01
S71	49	0.932	0.305	82.333	84.722	0.998	31.682
S72	43	1.62	0.548	53.5	64.092	0.999	10.356
S73	54	1.297	0.368	68.25	79.107	0.999	28.195
S74	75	3.22	0.869	120.091	133.282	0.998	30.206
S75	32	0.549	0.141	50.333	43.504	0.999	9.22
S76	65	3.025	0.82	81.154	99.147	0.998	17.362
S77	123	1.198	0.248	156.3	157.329	0.997	23.826
S78	62	0.707	0.181	144.667	128.193	0.998	14.672
S79	39	1.5	0.567	43.583	49.832	0.999	5.255
S80	85	1.491	0.541	125.615	123.225	0.998	8.976
S81	39	0.884	0.286	60	57.432	0.999	7.686
S82	26	0.15	0.031	52	48.642	0.999	17.702
S83	91	0.7	0.147	141.167	159.035	0.997	29.45
S84	43	1	0.287	62.5	54.709	0.999	7.844
S85	102	1.57	0.546	133.714	143.886	0.997	20.239
S86	51	1.569	0.486	68.143	65.232	0.999	15.676
S87	110	2.03	0.645	173.143	199.903	0.996	92.947
S88	35	0.297	0.062	42.333	49.673	0.999	9.156
S89	82	1.039	0.25	122.615	126.876	0.998	32.482
S90	242	2.145	0.449	314.172	348.759	0.993	140.184
S91	31	0.379	0.09	38.857	42.976	0.999	12.025
S92	80	0.359	0.069	136.438	156.452	0.997	29.546
S93	37	1.644	0.6	46.429	49.915	0.999	11.05
S94	106	1.631	0.434	147.053	155.351	0.997	17.068
S95	55	0.39	0.075	76.111	74.601	0.999	7.234
S1240	68	1.223	0.489	110.5	141.573	0.997	45.542
S1241	47	1.621	0.597	70.75	75.86	0.999	21.723
S96	49	2.032	0.677	61	68.995	0.999	18.344
S97	87	1.596	0.482	138.667	127.241	0.998	22
S98	39	0.374	0.081	66.143	83.56	0.999	24.053
S99	118	2.26	0.667	185.562	172.738	0.997	38.77
S100	68	0.633	0.143	87.118	96.839	0.998	34.193
S1242	44	0.785	0.261	59.3	68.66	0.999	14.626
S1243	61	0.823	0.222	80.462	89.702	0.998	16.464
S101	33	0.246	0.049	41.25	51.263	0.999	12.827
S102	56	0.482	0.12	69.571	78.895	0.999	25.699
S103	65	1.395	0.528	88.4	103.544	0.998	27.99
S104	53	1.424	0.455	57.714	64.404	0.999	9.618
S105	80	0.552	0.109	107.556	121.152	0.998	34.447
S1244	59	1.531	0.556	99.6	111.119	0.998	14.043
S106	64	0.94	0.252	100.909	110.141	0.998	14.094
S107	63	0.413	0.085	92.25	96.906	0.998	17.728
S108	54	0.311	0.059	81.6	90.805	0.998	36.248
S109	88	2.12	0.662	174	177.946	0.997	20.572
S110	77	0.366	0.067	121.4	139.238	0.997	41.002
S111	54	0.26	0.049	69.833	76.02	0.999	17.164
S112	85	0.499	0.098	134.4	143.904	0.997	34.939
S113	47	0.309	0.062	66.091	82.096	0.998	21.238
S114	71	1.313	0.508	104	126.655	0.998	47.225
S115	43	0.25	0.049	60	63.71	0.999	5.433
S116	35	1.094	0.348	41.875	44.67	0.999	14.882
S117	51	0.319	0.069	70.25	80.949	0.998	19.034
S1245	43	1.835	0.596	62.429	72.107	0.999	5.283
S118	87	0.555	0.117	105	113.116	0.998	30.89
S119	38	0.961	0.33	44.6	51.771	0.999	5.329
S120	52	3.049	0.843	75.75	86.863	0.999	9.425
S121	55	0.517	0.142	70.812	87.702	0.998	22.409
S1246	64	1.276	0.325	104.625	107.099	0.998	10.088
S122	52	0.982	0.349	69.5	82.645	0.998	23.179
S123	40	1.265	0.528	45.5	47.697	0.999	13.399
S124	75	0.371	0.066	102.083	99.403	0.998	26.186
S125	38	0.206	0.041	48.5	57.407	0.999	27.202
S126	114	2.551	0.658	159.15	170.65	0.997	11.161
S127	32	0.179	0.036	43.375	54.594	0.999	14.247
S128	49	0.496	0.117	56	62.122	0.999	16.325
S1247	64	0.487	0.102	106.273	119.167	0.998	7.342
S129	48	3.354	0.869	64.5	64.759	0.999	6.275
S130	54	0.897	0.322	77	79.977	0.998	10.709
S131	101	2.088	0.576	165.5	172.396	0.997	37.639
S132	37	0.952	0.36	58.375	82.89	0.999	8.575
S133	99	1.594	0.379	120.368	125.671	0.998	10.999
S134	53	0.382	0.078	81.875	81.976	0.998	25.51
S135	54	0.241	0.045	77.4	106.362	0.998	32.087
S136	65	0.362	0.066	76.667	86.825	0.998	28.106
S1248	28	0.197	0.039	41.2	47.668	0.999	8.53
S137	52	1.398	0.516	79.6	94.494	0.998	37.411
S138	57	3.416	0.848	81.429	88.043	0.999	7.62
S139	102	0.897	0.238	147.15	152.184	0.997	36.761
S140	52	0.358	0.079	82.667	88.33	0.998	23.509
S141	77	1.539	0.565	98	110.085	0.998	29.25
S142	88	2.51	0.726	125.714	140.386	0.998	30.462
S143	34	0.35	0.08	51.5	57.366	0.999	19.046
S144	43	1.625	0.575	60.5	62.966	0.999	6.646
S145	46	1.399	0.409	51.5	59.787	0.999	5.743
S146	64	1.053	0.289	92.875	86.13	0.998	14.287
S147	34	0.528	0.119	74	72.467	0.999	4.618
S148	43	0.801	0.239	135	114.581	0.998	13.026
S149	108	1.069	0.226	124.533	134.462	0.998	30.593
S150	53	0.614	0.15	78.3	88.092	0.998	18.931
S1249	49	1.261	0.419	59.5	63.148	0.999	11.768
S151	51	1.943	0.686	65.438	72.495	0.998	10.124
S152	44	0.329	0.072	74	83.917	0.998	25.939
S153	59	2.131	0.668	87.5	82.368	0.999	7.018
S154	73	2.497	0.661	85.214	93.596	0.999	18.021
S155	32	1.166	0.441	50.333	44.021	0.999	17.003
S156	102	0.574	0.112	220.462	220.366	0.996	43.803
S157	77	1.757	0.58	95.056	99.891	0.998	15.678
S1250	86	1.501	0.391	97.176	103.182	0.999	14.759
S158	52	1.277	0.52	75	87.555	0.998	14.353
S1251	60	0.515	0.113	73.588	85.79	0.998	28.886
S159	52	1.209	0.36	107.2	95.691	0.998	18.079
S160	85	1.662	0.472	97	105.608	0.998	39.158
S161	74	1.403	0.501	114.071	126.78	0.998	29.5
S162	40	0.525	0.15	79.429	96.327	0.998	20.101
S163	91	0.415	0.072	152.75	135.051	0.997	27.319
S164	74	1.094	0.252	86.667	90.009	0.999	7.935
S165	79	0.817	0.233	144	155.743	0.997	34.033
S166	45	0.217	0.043	70.667	80.028	0.998	18.633
S167	55	1.482	0.546	68.571	78.361	0.999	13.606
S168	58	2.382	0.766	92.364	113.428	0.998	25.056
S169	61	0.758	0.254	101.615	150.397	0.998	35.855
S170	83	2.63	0.738	128.091	132.015	0.998	22.233
S171	50	1.346	0.523	78.875	96.186	0.998	9.386
S172	32	0.171	0.035	49.143	52.535	0.999	16.892
S173	47	0.243	0.046	78.625	82.134	0.998	13.244
S1252	86	1.438	0.387	108.895	124.651	0.998	33.543
S174	41	0.38	0.089	56.545	75.574	0.999	21.955
S175	83	0.474	0.097	110.789	118.713	0.998	28.744
S176	34	0.192	0.038	42.25	44.398	0.999	13.444
S177	35	0.146	0.027	69.2	68.749	0.999	8.828
S178	99	1.678	0.456	163.5	160.902	0.997	32.52
S179	55	0.261	0.048	97.857	88.67	0.998	28.128
S180	86	0.409	0.074	105.84	118.502	0.998	50.315
S181	55	1.592	0.549	81.25	92.979	0.998	29.635
S182	43	1.838	0.632	52.1	58.758	0.999	6.344
S183	67	1.172	0.321	95.111	95.212	0.998	19.953
S184	47	0.196	0.038	83.111	95.628	0.998	33.738
S185	103	1.004	0.197	132.176	139.588	0.998	38.227
S186	46	1.614	0.582	67.111	69.867	0.999	5.571
S187	65	1.686	0.432	74	84.433	0.999	20.271
S188	66	0.783	0.217	89.077	98.687	0.998	14.737
S189	292	4.657	0.916	314.56	319.477	0.996	28.791
S190	82	0.493	0.092	124.5	125.032	0.997	30.13
S191	54	0.25	0.048	73.25	81.314	0.998	28.89
S192	63	1.356	0.534	137.375	150.336	0.997	42.874
S193	48	0.8	0.223	61.6	68.035	0.999	9.632
S194	68	2.354	0.67	98.6	83.386	0.999	7.985
S195	73	1.554	0.53	106.462	111.962	0.998	46.297
S196	70	0.402	0.078	148.75	127.858	0.997	15.1
S197	62	2.405	0.72	73.333	79.534	0.999	18.881
S198	49	0.881	0.259	68	82.797	0.999	15.366
S199	95	1.351	0.382	153.571	152.662	0.997	17.077
S200	44	1.229	0.474	57.909	67.883	0.999	25.61
S201	70	0.374	0.071	115.091	110.816	0.998	43.621
S202	55	0.683	0.184	76.429	90.537	0.998	14.006
S203	33	0.698	0.18	42.167	45.663	0.999	4.483
S204	52	2.202	0.688	57.5	62.788	0.999	7.506
S205	50	0.414	0.089	80.667	93.296	0.998	14.091
S206	42	1.488	0.558	49.583	58.213	0.999	19.02
S207	98	0.638	0.121	148.167	174.151	0.997	50.346
S208	63	0.527	0.119	86.214	99.988	0.998	16.159
S209	46	0.866	0.271	103.75	84.775	0.998	10.814
S210	42	0.22	0.042	45.667	49.708	0.999	34.141
S212	66	1.041	0.301	91.667	90.06	0.998	23.463
S213	77	0.844	0.23	104.556	113.266	0.998	10.664
S214	48	0.198	0.038	71	81.772	0.998	18.074
S215	59	1.94	0.635	92.214	101.118	0.998	35.966
S1253	71	0.5	0.095	86.789	105.585	0.998	24.089
S217	54	0.923	0.247	79.091	93.449	0.998	12.287
S1254	41	0.239	0.045	56	58.894	0.999	8.93
S218	49	0.665	0.161	61.364	69.952	0.999	16.124
S219	39	0.485	0.134	56	68.666	0.999	14.076
S220	49	0.707	0.188	61.75	72.878	0.999	16.333
S221	55	2.549	0.753	65.5	75.585	0.999	7.17
S1255	76	0.677	0.149	109	135.757	0.998	51.469
S222	62	1.878	0.649	76.056	83.898	0.998	37.698
S223	37	0.654	0.207	62.5	70.107	0.999	12.701
S224	52	1.244	0.41	63.875	71.963	0.999	33.28
S225	66	2.828	0.801	114.333	124.458	0.998	18.317
S226	54	0.242	0.046	79	89.943	0.998	20.6
S227	33	0.184	0.035	48	58.802	0.999	9.282
S228	32	0.911	0.368	53	56.61	0.999	8.017
S229	62	0.469	0.092	85	92.757	0.998	10.46
S230	23	0.165	0.038	45	43.39	0.999	10.009
S1256	29	1.388	0.526	84	41.154	0.999	11.269
S231	87	0.547	0.105	124.143	149.18	0.997	43.012
S232	51	0.21	0.04	70.462	80.24	0.998	13.2
S233	63	1.501	0.535	71.571	77.299	0.999	10.613
S234	75	1.987	0.518	111.909	120.71	0.998	28.668
S235	45	3.451	0.84	58.2	63.677	0.999	6.616
S236	67	0.576	0.12	76	80.543	0.999	16.979
S1257	46	1.049	0.402	53.583	62.361	0.999	16.895
S1258	93	0.768	0.173	124.5	134.075	0.997	53.769
S237	90	1.336	0.35	108.75	113.197	0.998	15.686
S238	38	0.479	0.135	53.111	67.187	0.999	15.204
S240	62	2.754	0.802	83.375	84.974	0.999	11.51
S241	58	0.438	0.096	98.625	95.927	0.998	26.488
S242	68	1.461	0.424	71.882	77.205	0.999	11.881
S243	30	0.168	0.033	35.625	37.594	0.999	4.204
S244	47	1.381	0.547	89.857	99.906	0.998	19.758
S245	135	3.103	0.787	214.5	217.17	0.996	51.608
S246	155	1.883	0.398	208.04	212.164	0.996	57.459
S1259	45	0.596	0.174	87	71.476	0.998	8.592
S247	50	1.245	0.465	69.091	75.838	0.998	6.093
S248	114	2.489	0.735	159.15	164.476	0.997	47.88
S249	85	1.44	0.437	130	136.831	0.997	10.15
S250	71	1.677	0.57	102.5	104.484	0.998	25.15
S251	66	1.539	0.532	93.083	98.53	0.998	27.942
S252	46	2.79	0.782	67	69.566	0.999	12.646
S253	101	2.493	0.648	134.913	173.265	0.997	31.474
S254	69	0.845	0.264	96.067	115.832	0.998	25.01
S255	49	0.977	0.267	62	61.622	0.999	15.968
S256	94	2.176	0.639	129.769	134.489	0.998	12.045
S257	47	1.361	0.535	64	71.901	0.999	10.657
S1260	77	3.546	0.863	85	92.564	0.999	8.753
S258	83	1.387	0.519	107.8	114.323	0.998	38.862
S259	55	0.344	0.07	71.867	87.065	0.998	34.647
S260	48	0.525	0.132	71.333	76.227	0.998	22.174
S261	64	0.856	0.242	101.5	95.049	0.998	21.244
S262	84	1.616	0.594	138.077	141.414	0.997	48.085
S1261	68	2.111	0.552	149.25	105.174	0.998	34.47
S264	69	2.235	0.757	121.8	129.66	0.998	24.851
S265	100	1.213	0.369	137.143	154.519	0.997	41.893
S266	34	1.768	0.577	45	51.148	0.999	10.744
S267	51	0.184	0.032	81.667	79.615	0.998	42.539
S1262	70	1.228	0.462	99	110.216	0.998	29.545
S268	52	2.573	0.77	80.5	80.766	0.999	19.963
S269	87	0.72	0.193	135.75	154.781	0.997	26.728
S270	40	0.368	0.08	67.2	63.782	0.999	14.579
S271	60	1.502	0.551	79.714	96.969	0.998	12.997
S1263	71	0.977	0.282	111.615	123.271	0.998	20.184
S272	36	0.648	0.224	46.5	53.541	0.999	11.683
S273	59	0.302	0.057	77.056	85.901	0.998	28.799
S274	82	0.307	0.054	149.571	169.554	0.997	35.224
S275	80	0.952	0.225	131	125.634	0.998	13.949
S276	77	1.673	0.466	112.769	119.669	0.998	18.794
S277	46	1.949	0.585	61.6	63.48	0.999	6.317
S278	75	0.461	0.097	145.909	157.832	0.997	28.313
S279	87	1.277	0.32	148.75	144.651	0.997	22.291
S280	45	0.638	0.201	62	64.962	0.999	6.327
S281	70	1.262	0.473	97	98.195	0.998	42.202
S282	54	0.712	0.196	147	137.809	0.998	13.391
S283	41	0.527	0.135	71.6	64.215	0.999	21.957
S284	314	4.394	0.886	366.22	377.571	0.994	69.266
S285	42	1.14	0.361	84	87.6	0.998	36.452
S287	49	0.347	0.075	64.545	71.437	0.999	21.39
S288	93	0.818	0.179	179.769	201.085	0.996	56.321
S289	35	0.565	0.143	41	41.66	0.999	13.38
S290	46	0.433	0.101	62.154	84.549	0.998	29.195
S291	55	1.205	0.52	106.667	110.126	0.998	7.325
S292	43	0.87	0.287	70.2	62.972	0.999	9.225
S293	61	0.909	0.257	118.75	82.148	0.998	11.34
S294	80	0.566	0.112	101.75	118.968	0.998	33.719
S295	37	1.892	0.669	56.5	53.824	0.999	9.208
S296	102	1.383	0.386	132.875	152.922	0.997	59.065
S297	69	1.153	0.383	92	92.743	0.998	18.033
S298	60	0.642	0.214	80.647	95.41	0.998	35.456
S299	38	1.449	0.559	47.167	45.482	0.999	13.052
S1264	87	2.11	0.672	124.714	128.837	0.998	11.762
S1265	87	1.567	0.55	120.158	141.337	0.997	28.864
S300	42	0.359	0.071	59.143	58.943	0.999	15.432
S301	68	0.292	0.054	95.353	114.203	0.998	18.806
S302	105	0.77	0.153	161.438	166.063	0.997	32.355
S303	53	0.602	0.142	65.75	71.06	0.999	33.94
S304	42	1.215	0.471	62	61.488	0.999	21.798
S305	57	1.636	0.546	138.25	99.287	0.998	25.665
S306	65	0.648	0.167	95	94.174	0.998	14.203
S307	38	0.762	0.246	57.429	64.513	0.999	11.433
S308	56	1.485	0.49	75	79.212	0.999	18.309
S309	63	0.77	0.216	95.5	91.562	0.998	17.256
S310	80	2.365	0.661	119.545	123.327	0.998	32.56
S311	73	3.122	0.858	108.062	128.381	0.998	9.334
S1266	52	0.231	0.043	64.214	73.709	0.999	17.751
S1267	25	0.959	0.324	32.2	43.08	0.999	7.101
S312	55	1.799	0.589	70.833	71.488	0.999	26.495
S313	60	0.749	0.191	83.1	84.25	0.998	15.393
S314	79	2.728	0.724	100	104.527	0.998	12.221
S315	70	1.899	0.629	99.545	95.278	0.998	14.972
S316	74	1.334	0.366	93	91.406	0.999	12.332
S317	89	0.706	0.155	147.235	165.661	0.997	67.1
S318	116	2.335	0.636	153.188	152.668	0.997	26.236
S319	33	0.424	0.114	54	62.797	0.999	18.39
S320	42	0.771	0.232	49.5	56.831	0.999	18.41
S321	88	3.618	0.837	117.25	125.961	0.998	10.931
S322	37	1.305	0.435	42.5	50.809	0.999	9.172
S323	47	3.015	0.764	51	58.559	0.999	6.473
S324	45	0.328	0.073	67.667	63.562	0.999	14.206
S325	51	0.908	0.319	77.25	82.758	0.998	13.081
S326	41	1.439	0.482	56.167	57.223	0.999	11.227
S327	36	0.299	0.063	78.75	79.574	0.999	14.709
S328	74	0.3	0.056	113.375	130.628	0.997	29.562
S329	55	0.537	0.133	78	90.776	0.998	22.74
S331	53	1.145	0.348	81.111	84.498	0.998	20.814
S332	31	0.181	0.035	46.167	55.503	0.999	17.615
S333	39	3.05	0.839	40.875	43.734	1	5.131
S334	46	0.277	0.054	61.111	64.993	0.999	9.955
S335	110	1.957	0.511	150.615	140.112	0.998	32.301
S336	45	0.547	0.123	53.667	57.374	0.999	15.53
S337	55	0.903	0.343	88.833	117.044	0.998	21.661
S338	99	1.242	0.298	189.3	171.364	0.997	35.463
S339	56	0.444	0.101	77.667	102	0.998	28.954
S340	68	2.672	0.766	99.909	111.714	0.998	26.258
S341	44	1.229	0.494	59.3	64.934	0.999	13.859
S342	62	1.102	0.457	81.118	95.415	0.998	31.516
S343	51	3.303	0.864	57.875	62.736	0.999	14.747
S344	81	2.191	0.66	163	179.103	0.997	19.873
S345	53	0.374	0.075	83.667	91.719	0.998	21.208
S346	56	1.14	0.411	70.615	79.044	0.999	12.24
S347	116	0.756	0.143	147.955	158.184	0.997	36.511
S348	63	0.363	0.071	98.769	113.218	0.998	8.393
S349	55	0.539	0.124	80.667	82.114	0.998	17.701
S350	109	0.692	0.128	144.455	155.816	0.997	23.1
S351	34	0.746	0.224	47	50.131	0.999	8.656
S352	61	1.265	0.513	97.25	117.702	0.998	12.152
S353	62	0.853	0.191	68.067	71.651	0.999	14.429
S1268	80	0.869	0.196	89.545	100.407	0.998	22.264
S354	140	2.975	0.796	178.278	211.344	0.996	55.059
S355	85	0.527	0.122	143.571	152.363	0.997	37.965
S356	46	1.069	0.314	65.429	68.419	0.999	6.38
S357	49	1.989	0.658	95	89.694	0.998	10.681
S358	78	1.161	0.354	99.938	109.149	0.998	16.404
S359	79	1.924	0.637	116	130.278	0.997	17.475
S360	58	1.301	0.373	77.091	84.778	0.998	11.423
S1269	59	0.49	0.124	129.857	123.271	0.998	13.362
S361	49	0.538	0.138	63.25	72.807	0.999	5.78
S1270	55	0.566	0.143	86.625	89.208	0.998	10.244
S362	59	1.204	0.405	90.5	101.251	0.998	21.779
S363	43	0.714	0.183	70.2	68.44	0.999	4.601
S364	56	0.784	0.205	95	100.369	0.998	18.203
S365	40	1.178	0.365	78.25	69.084	0.999	8.028
S366	54	0.791	0.207	75.111	76.618	0.999	10.579
S367	46	0.668	0.173	58	67.21	0.999	9.218
S368	73	3.407	0.857	92.091	96.715	0.998	7.544
S369	43	0.437	0.105	71.5	72.164	0.999	14.874
S370	70	1.164	0.32	86.235	100.613	0.998	29.072
S371	43	1.39	0.513	68.5	68.917	0.999	8.804
S372	54	0.775	0.201	77.333	73.885	0.998	20.997
S1271	77	1.097	0.271	107.667	100.956	0.998	11.641
S373	76	0.708	0.159	101.375	110.422	0.998	21.471
S374	68	0.833	0.221	116	119.117	0.998	38.822
S375	63	3.456	0.858	76.6	87.527	0.999	7.517
S376	37	0.505	0.128	46.75	56.771	0.999	9.978
S377	86	2.169	0.648	168.333	147.664	0.997	29.607
S378	211	2.01	0.414	290.441	296.357	0.995	73.399
S379	68	1.322	0.452	91.214	102.279	0.998	25.979
S380	63	0.903	0.254	106.5	112.025	0.998	16.812
S381	64	1.397	0.396	76.667	84.968	0.999	12.614
S382	31	0.451	0.119	38.5	42.195	0.999	8.089
S383	54	0.469	0.111	87.333	97.757	0.998	21.628
S384	40	0.553	0.136	87.5	90.431	0.999	15.759
S385	39	0.495	0.123	49.5	66.688	0.999	9.128
S386	60	1.841	0.624	126.429	135.252	0.998	10.287
S387	75	1.115	0.306	113.154	121.024	0.998	24.305
S388	54	0.907	0.238	71	71.022	0.999	8.889
S389	48	0.723	0.194	65	71.024	0.999	5.248
S1272	50	0.923	0.273	67.273	73.032	0.999	8.373
S390	44	0.729	0.201	63.429	62.241	0.999	18.073
S391	59	0.988	0.277	102.875	99.396	0.998	29.033
S392	41	0.71	0.189	93.5	95.22	0.998	12.764
S393	35	0.435	0.11	56	56.934	0.999	5.129
S394	50	0.771	0.209	69	76.14	0.999	10.154
S395	42	0.677	0.183	69.143	79.652	0.999	8.844
S1273	46	0.759	0.226	77.667	77.599	0.999	12.97
S396	54	0.999	0.319	104.143	105.414	0.998	20.755
S397	46	0.756	0.208	84.5	78.894	0.998	5.798
S398	72	2.6	0.763	86	92.652	0.998	14.536
S399	51	1.792	0.553	62.143	66.341	0.999	6.168
S400	56	0.829	0.209	77	78.855	0.998	11.739
S401	53	0.927	0.258	87.5	90.586	0.998	22.103
S1274	84	1.534	0.467	134.214	143.966	0.997	33.839
S402	33	1.818	0.635	40	40.799	0.999	3.902
S403	59	0.798	0.213	94.1	98.518	0.998	20.66
S404	35	0.575	0.152	48	58.863	0.999	8.086
S405	39	1.014	0.298	42.6	46.686	0.999	8.758
S406	33	0.42	0.107	36.6	41.777	0.999	9.459
S1275	106	2.203	0.644	147.625	156.402	0.997	30.716
S407	43	1.402	0.464	53.111	62.564	0.999	12.524
S1276	117	1.195	0.252	167.214	160.034	0.997	71.158
S408	62	1.469	0.454	85	97.288	0.998	15.39
S1277	49	1.299	0.498	73.429	72.478	0.999	5.958
S409	41	0.973	0.276	58	70.846	0.999	20.778
S410	42	0.565	0.138	57.111	74.874	0.999	5.166
S411	63	1.564	0.548	72.545	74.489	0.999	16.846
S413	85	1.047	0.257	114.062	119.469	0.998	28.596
S414	48	0.614	0.148	67.125	72.464	0.999	22.553
S415	47	0.484	0.123	72.667	88.618	0.998	28.134
S416	57	0.632	0.15	92.1	98.202	0.998	12.072
S417	44	0.565	0.152	54.111	60.279	0.999	5.886
S418	83	1.01	0.259	148	147.219	0.997	30.85
S419	65	2.299	0.677	86.083	99.324	0.998	12.759
S420	62	1.466	0.496	78.5	83.737	0.998	11.579
S421	115	1.533	0.372	160	183.336	0.997	20.716
S422	99	2.161	0.643	136.059	143.812	0.997	25.928
S1278	56	0.841	0.217	68.75	72.809	0.999	7.408
S423	69	2.027	0.573	88.091	99.867	0.998	11.711
S424	51	1.547	0.57	66.111	71.169	0.999	16.157
S425	37	0.406	0.101	45.273	52.865	0.999	10.197
S426	68	1.196	0.385	89.938	98.77	0.998	26.568
S427	35	0.434	0.116	41.6	52.453	0.999	11.98
S428	44	0.525	0.128	54.5	64.182	0.999	9.452
S429	46	0.514	0.124	101.2	105.527	0.998	10.669
S430	71	0.93	0.231	137	126.002	0.998	30.66
S431	43	0.979	0.278	56.333	65.894	0.999	8.916
S432	62	2.094	0.663	132.857	162.042	0.998	9.57
S433	49	1.611	0.491	64.167	63.946	0.999	5.667
S434	87	4.231	0.924	106.091	110.49	0.998	9.488
S435	62	2.777	0.777	90.5	89.963	0.999	7.274
S436	40	0.868	0.23	53	56.885	0.999	7.648
S437	46	0.722	0.19	84	74.1	0.999	19.207
S438	53	1.264	0.353	103.75	127.583	0.998	23.208
S439	102	2.537	0.726	126.8	140.377	0.998	24.768
S440	58	1.67	0.564	79	85.073	0.998	6.134
S441	144	1.461	0.343	238.545	244.593	0.995	95.815
S442	36	0.449	0.113	66.6	75.231	0.999	8.251
S1279	33	0.603	0.155	40.2	39.976	0.999	4.081
S443	45	1.084	0.338	87.167	95.407	0.998	4.864
S444	36	0.423	0.112	47.375	57.26	0.999	4.774
S445	58	1.591	0.574	81	90.238	0.998	17.495
S446	41	0.994	0.304	66.5	75.651	0.999	18.177
S447	37	0.913	0.276	45.25	50.158	0.999	14.632
S448	41	0.823	0.226	58.143	63.529	0.999	7.683
S449	46	0.604	0.159	61.545	70.628	0.999	16.052
S450	72	1.451	0.445	90.75	103.983	0.998	8.314
S1280	41	0.917	0.262	52.143	54.274	0.999	5.11
S451	49	0.813	0.22	76.143	79.064	0.999	9.901
S452	76	2.649	0.741	104.111	102.893	0.998	8.24
S453	58	0.544	0.131	101.875	101.321	0.998	18.81
S454	163	3.984	0.822	212.4	200.482	0.997	42.964
S455	54	0.849	0.226	100.429	92.876	0.998	15.631
S1281	56	1.645	0.576	80.429	77.395	0.999	6.525
S1282	37	1.04	0.393	61	62.303	0.999	11.1
S456	34	0.455	0.113	55	65.415	0.999	8.504
S457	75	0.879	0.229	104.077	106.048	0.998	23.292
S458	45	1.317	0.524	54.714	61.08	0.999	17.524
S459	38	0.478	0.119	55.5	60.053	0.999	11.959
S460	55	1.328	0.407	76	92.399	0.998	15.624
S1283	64	0.826	0.211	107.5	105.764	0.998	14.969
S1284	51	0.635	0.152	86	84.097	0.998	20.982
S461	48	0.966	0.296	63.545	80.902	0.999	6.059
S462	67	0.957	0.26	113.75	144.674	0.998	24.935
S463	44	0.897	0.25	59.111	74.449	0.999	13.715
S464	91	1.519	0.349	134.5	125.752	0.998	22.734
S465	70	1.423	0.41	103.214	116.16	0.998	25.772
S466	49	1.006	0.329	66.1	75.023	0.999	14.047
S467	49	0.798	0.209	61	66.599	0.999	11.517
S468	66	1.429	0.435	102.25	122.545	0.998	19.658
S469	41	0.466	0.12	68.2	65.787	0.999	25.558
S470	42	1.249	0.428	50.25	54.073	0.999	9.294
S471	49	0.92	0.256	69	65.696	0.999	6.5
S1285	80	0.869	0.22	137.273	138.873	0.997	34.307
S472	70	3.292	0.843	89.091	94.58	0.998	8.043
S473	78	2.403	0.701	99.231	105.175	0.998	19.6
S474	50	1.403	0.505	57	66.505	0.999	12.847
S475	49	2.396	0.669	56.8	64.014	0.999	6.057
S476	51	1.979	0.645	58.091	61.699	0.999	13.191
S477	43	0.446	0.116	120	86.502	0.998	22.259
S478	60	1.352	0.528	103.875	102.555	0.998	11.81
S479	36	0.481	0.124	51.167	57.209	0.999	4.403
S480	53	0.612	0.153	62.714	69.021	0.999	11.721
S1286	35	0.471	0.116	40.625	45.695	0.999	5.138
S1287	45	1.012	0.347	60.833	73.89	0.999	14.689
S481	40	0.441	0.106	57.143	60.261	0.999	5.375
S482	39	1.38	0.483	52	58.729	0.999	12.344
S483	47	0.514	0.12	68	86.43	0.998	11.297
S484	44	0.926	0.279	59	68.748	0.999	5.104
S1288	46	0.565	0.145	69.75	78.865	0.999	5.299
S1289	53	0.62	0.15	79.25	83.433	0.998	9.147
S485	75	1.069	0.278	121.5	113.012	0.998	22.588
S486	39	1.258	0.504	61.667	67.561	0.999	5.184
S487	56	2.056	0.602	84.111	98.306	0.998	14.866
S488	53	1.317	0.461	72.125	75.202	0.999	13.005
S1290	64	0.776	0.182	89.091	97.831	0.998	39.409
S489	43	2.105	0.674	55	70.613	0.999	5.47
S490	79	1.209	0.372	126.571	142.028	0.997	39.637
S491	74	0.995	0.245	105.5	114.474	0.998	30.656
S492	57	0.878	0.225	103.429	104.487	0.998	16.774
S1291	41	0.492	0.121	58	71.505	0.999	8.633
S493	62	1.44	0.533	71	81.081	0.999	6.708
S494	57	0.904	0.23	85.111	83.908	0.998	12.72
S495	41	1.034	0.334	51.111	59.422	0.999	17.041
S496	66	1.605	0.507	100.364	106.588	0.998	32.116
S497	58	1.309	0.459	95.5	102.926	0.998	15.55
S498	68	0.864	0.218	134.6	159.761	0.997	15.214
S1292	92	2.18	0.626	114.235	120.743	0.998	25.153
S1293	57	0.909	0.248	87.667	96.359	0.998	12.497
S499	94	0.941	0.238	137.158	151.565	0.997	24.896
S500	53	2.202	0.714	64.769	71.422	0.999	10.339
S501	95	1.253	0.34	189.6	170.731	0.997	26.507
S502	90	1.907	0.614	127.4	133.771	0.998	8.956
S503	46	0.829	0.225	79	89.434	0.998	15.861
S504	32	1.134	0.336	35.5	38.943	0.999	3.898
S505	36	0.314	0.08	46.111	52.384	0.999	5.214
S506	68	0.693	0.156	84.154	91.244	0.998	7.94
S507	45	0.688	0.185	78	96.766	0.998	5.874
S508	49	0.668	0.157	66.5	64.154	0.999	13.096
S509	101	1.125	0.265	131	146.819	0.997	49.383
S510	68	0.673	0.161	84.235	98.29	0.998	6.882
S1294	50	0.511	0.13	67.5	84.121	0.998	9.334
S511	144	2.747	0.715	179.357	191.896	0.997	37.644
S512	42	0.6	0.15	69.143	91.531	0.999	19.943
S1295	63	0.528	0.113	103.625	99.638	0.998	17.43
S513	54	1.197	0.364	68.25	75.082	0.999	12.443
S514	115	2.674	0.67	145	153.778	0.997	38.991
S515	45	0.664	0.171	60.111	69.123	0.999	5.893
S516	47	1.732	0.565	66.429	69.511	0.999	16.991
S517	55	1.23	0.349	67	71.351	0.999	13.363
S518	62	2.138	0.678	83	90.395	0.998	6.964
S519	64	0.559	0.123	91.273	95.385	0.998	20.13
S520	52	1.592	0.56	63.769	73.278	0.999	22.294
S521	39	0.78	0.229	50.375	56.049	0.999	10.281
S522	73	1.746	0.546	135	135.666	0.998	18.474
S523	57	2.043	0.601	74.273	79.723	0.999	10.303
S524	100	0.972	0.207	133.158	147.066	0.997	19.185
S525	61	1.311	0.513	92.071	115.766	0.998	24.92
S526	45	0.726	0.189	60.111	58.401	0.999	25.926
S527	56	1.545	0.508	67.769	74.94	0.999	15.132
S528	44	1.336	0.506	52.667	57.07	0.999	15.833
S529	51	1.117	0.35	64.154	76.081	0.999	9.552
S530	21	0.355	0.089	30	31.854	0.999	3.267
S1296	55	1.314	0.4	88.333	98.358	0.998	15.52
S1297	38	0.472	0.117	55.143	68.841	0.999	19.442
S531	33	1.324	0.454	42.75	45.69	0.999	7.352
S532	94	3.307	0.764	113.091	110.829	0.998	13.53
S533	76	0.971	0.25	97.667	106.809	0.998	17.188
S534	51	1.008	0.304	89.5	83.919	0.998	18.179
S535	46	1.889	0.615	84	87.157	0.999	8.908
S1298	81	0.717	0.163	120.056	150.646	0.997	38.942
S536	65	2.438	0.731	84.462	86.438	0.998	7.458
S537	100	1.202	0.292	194.091	179.429	0.997	55.881
S538	60	0.898	0.237	110.75	109.158	0.998	14.045
S539	50	1.534	0.479	80	80.953	0.998	6.058
S540	53	0.881	0.251	91	76.975	0.999	28.158
S541	66	1.38	0.361	99.333	94.722	0.998	24.833
S542	79	0.822	0.186	105.4	118.336	0.998	27.049
S543	46	0.699	0.192	60.25	75.347	0.999	26.049
S544	50	0.433	0.105	125.6	107.44	0.998	13.773
S545	55	0.802	0.218	73.071	89.221	0.998	11.932
S546	43	0.815	0.206	94	79.392	0.999	12.723
S547	48	0.75	0.204	69.111	77.857	0.999	9.257
S548	50	0.462	0.115	75.3	88.06	0.998	29.452
S549	52	0.796	0.202	67.3	72.829	0.999	12.016
S1299	71	1.723	0.584	100	118.28	0.998	21.498
S550	72	1.057	0.284	105.214	118.367	0.998	46.169
S551	49	0.743	0.199	62.909	69.218	0.999	15.512
S552	106	1.671	0.44	166.545	153.065	0.997	18.078
S553	79	1.152	0.271	106.067	106.275	0.998	18.392
S554	74	2.058	0.572	134	101.793	0.998	8.595
S555	62	1.763	0.513	92.667	93.136	0.998	18.098
S556	48	1.434	0.494	63	69.473	0.999	6.393
S1300	91	2.356	0.718	151.545	141.343	0.997	26.217
S557	54	0.591	0.139	93.429	82.481	0.998	11.079
S558	52	0.772	0.202	79.6	89.253	0.998	18.25
S559	64	1	0.308	95.5	103.276	0.998	36.748
S560	73	1.901	0.668	100.353	122.407	0.998	40.888
S561	41	0.471	0.123	71	88.767	0.998	15.519
S563	65	1.017	0.27	84.25	91.174	0.998	11.261
S1301	52	0.495	0.12	115.25	82.559	0.998	12.936
S564	55	1.614	0.536	101.429	114.094	0.998	15.815
S565	45	0.651	0.17	70.5	66.944	0.999	5.114
S566	55	1.194	0.421	97.857	96.577	0.998	7.197
S567	48	0.48	0.116	78	80.67	0.998	6.132
S568	61	0.528	0.124	90.545	98.869	0.998	13.682
S569	41	0.9	0.241	61	68.9	0.999	5.05
S570	46	0.656	0.171	69.75	85.28	0.999	10.078
S571	34	0.458	0.115	49.167	54.86	0.999	4.4
S572	45	0.406	0.1	75.667	99.851	0.998	5.643
S573	38	0.684	0.182	65.2	63.953	0.999	4.469
S1302	63	0.866	0.221	82.714	96.203	0.998	24.435
S574	75	0.927	0.216	98.077	103.622	0.998	15.115
S575	60	0.907	0.252	85	96.383	0.998	38.522
S576	46	1.964	0.651	54.25	57.913	0.999	10.193
S577	56	1.016	0.358	95	100.301	0.998	16.543
S1303	99	2.751	0.794	199.333	162.325	0.997	50.819
S578	59	0.801	0.214	72.154	77.332	0.999	10.182
S579	58	3.462	0.842	60.143	62.775	1	7.189
S580	73	1.169	0.371	104	117.075	0.998	15.487
S581	56	2.472	0.643	76	74.382	0.999	6.584
S582	58	0.838	0.214	66.5	77.492	0.999	12.891
S583	59	0.824	0.255	125.429	125.607	0.998	27.291
S584	47	1.564	0.56	85	85.812	0.999	9.553
S585	42	0.718	0.188	57.111	66.649	0.999	16.944
S586	35	0.667	0.168	42.2	42.947	0.999	12.548
S587	68	2.063	0.515	101.333	120.898	0.998	14.715
S588	70	2.347	0.743	104.364	105.418	0.998	20.271
S589	101	1.361	0.395	122.577	140.308	0.998	25.498
S1304	40	1.196	0.356	66.25	62.486	0.999	14.897
S590	40	1.269	0.484	70	57.435	0.999	4.535
S1305	57	0.832	0.216	111.167	99.756	0.998	9.957
S591	28	0.33	0.081	54.25	70.639	0.999	26.227
S592	47	0.482	0.119	86.429	98.752	0.998	9.69
S593	101	2.447	0.732	136	141.996	0.997	9.202
S594	53	0.904	0.231	66.125	66.447	0.999	13.131
S595	33	1.142	0.372	39.875	43.44	0.999	4.447
S596	50	1.265	0.398	92.167	87.881	0.998	11.612
S597	66	1.042	0.307	102.25	115.309	0.998	24.793
S598	54	0.803	0.214	62.5	73.594	0.999	10.858
S599	45	0.697	0.176	73.5	76.703	0.999	16.326
S600	201	3.589	0.718	285.913	282.718	0.995	48.274
S601	40	0.448	0.107	43.6	46.53	0.999	15.893
S602	44	0.687	0.177	61	67.373	0.999	5.866
S603	55	1.715	0.501	70.111	75.228	0.999	6.615
S1306	56	1.837	0.62	81	107.247	0.998	30.071
S604	55	0.482	0.111	80.3	88.063	0.998	16.193
S605	95	2.011	0.625	138.938	150.39	0.997	22.853
S606	51	1.545	0.56	101.6	93.987	0.998	12.894
S607	98	1.71	0.535	215.143	149.273	0.997	25.134
S608	54	0.489	0.124	82.111	85.661	0.998	24.788
S609	39	0.555	0.138	45.429	47.427	0.999	5.701
S610	61	0.977	0.258	78.769	87.382	0.998	16.877
S1307	71	1.982	0.657	82.55	95.15	0.998	7.501
S611	66	1.96	0.6	87	95.842	0.998	18.851
S1308	94	0.876	0.225	123.75	132.995	0.997	53.116
S612	62	2.565	0.756	89.143	88.653	0.999	13.673
S613	95	2.393	0.724	119.8	135.445	0.998	41.167
S614	50	2.879	0.804	77.2	72.79	0.999	7.02
S615	73	0.898	0.23	118.091	124.867	0.998	23.704
S616	91	1.197	0.375	157	155.81	0.997	15.786
S617	66	1.742	0.563	76.2	84.225	0.999	18.704
S618	64	1.566	0.492	85.231	95.292	0.998	24.505
S620	47	1.089	0.349	97.6	91.867	0.998	6
S621	64	1.128	0.316	118.375	120.33	0.998	22.254
S622	60	2.095	0.668	79.091	94.306	0.998	6.748
S1309	25	0.07	0.011	36	37.796	0.999	3.149
S623	61	1.462	0.56	94.833	111.199	0.998	13.798
S624	29	0.467	0.122	34.6	37.888	0.999	3.592
S1310	52	1.226	0.435	83.667	77.823	0.999	11.03
S625	74	1.105	0.293	149.429	119.908	0.998	25.575
S626	43	1.318	0.525	76	83.231	0.998	12.552
S627	58	2.003	0.632	73.545	76.086	0.999	15.949
S628	76	1.28	0.368	131.5	143.941	0.997	47.022
S629	78	1.894	0.645	99.938	107.474	0.998	17.663
S630	139	1.391	0.343	236.65	241.412	0.995	65.029
S1312	53	2.046	0.686	68	70.505	0.999	9.031
S1313	73	1.88	0.625	79.176	84.208	0.999	8.365
S1314	78	2.259	0.729	113	134.238	0.997	21.811
S631	43	0.62	0.152	53.5	59.818	0.999	10.42
S632	40	0.516	0.137	55	61.668	0.999	10.512
S633	42	0.482	0.12	65.333	101.514	0.998	4.805
S634	64	1.627	0.538	138.375	148.569	0.997	34.397
S635	48	0.536	0.136	86.5	82.943	0.998	16.622
S1315	50	1.09	0.34	67.143	68.422	0.999	14.75
S636	65	0.679	0.167	115.75	108.152	0.998	14.581
S637	63	1.7	0.577	105	85.987	0.998	10.304
S639	84	1.705	0.439	109.588	118.082	0.998	19.081
S640	78	2.051	0.685	105.188	108.593	0.998	16.676
S641	48	0.597	0.147	67.091	82.143	0.998	20.481
S1316	50	0.803	0.215	57.8	59.285	0.999	10.415
S1317	66	0.677	0.157	98.5	101.526	0.998	17.486
S1318	67	1.631	0.49	90.1	84.965	0.998	13.893
S642	73	1.79	0.595	106	125.391	0.998	21.556
S643	64	1.368	0.415	91.273	102.512	0.998	20.95
S644	17	0.031	0.004	28.25	34.828	0.999	7.366
S645	51	0.747	0.19	64.154	75.641	0.999	27.922
S646	65	1.144	0.262	74.429	74.588	0.999	13.043
S647	73	3.737	0.868	79.111	81.137	0.999	8.67
S648	50	0.814	0.221	71	77.64	0.998	12.274
S649	60	0.947	0.31	114.375	104.941	0.998	18.313
S1319	41	0.694	0.188	56	57.183	0.999	5.046
S650	45	0.833	0.223	62	71.597	0.999	12.451
S651	64	1.539	0.563	97.333	100.049	0.998	22.324
S652	72	0.846	0.186	89.25	100.498	0.998	20.447
S653	98	3.116	0.777	119.231	121.785	0.998	10.31
S655	44	0.711	0.194	86.75	70.555	0.999	15.121
S656	49	0.784	0.209	64.545	70.452	0.999	16.347
S1320	67	0.923	0.237	121.375	118.369	0.998	12.545
S657	42	0.795	0.209	57	63.72	0.999	5.317
S658	63	0.726	0.189	90.188	111.222	0.998	11.101
S659	53	0.77	0.199	93.625	104.275	0.998	11.526
S1321	55	0.24	0.041	78.1	79.77	0.998	14.613
S660	61	0.751	0.199	90.25	98.353	0.998	28.361
S661	60	0.755	0.2	108.333	111.748	0.998	22.322
S662	48	1.067	0.297	63.111	69.504	0.999	11.486
S663	55	0.845	0.224	82.6	91.662	0.998	21.531
S664	61	0.83	0.218	138.5	118.017	0.998	34.447
S665	63	1.697	0.56	75.214	83.081	0.999	14.022
S666	32	0.56	0.149	47.6	63.632	0.999	8.141
S667	53	0.807	0.215	80.6	96.733	0.998	16.406
S668	129	1.447	0.373	233.118	252.227	0.996	49.583
S669	49	0.805	0.212	55.6	59.072	0.999	5.743
S670	43	1.774	0.635	56.6	64.904	0.999	9.296
S671	87	2.851	0.792	133.429	114.24	0.998	11.847
S672	93	1.867	0.554	126.3	139.416	0.997	38.415
S673	41	0.793	0.216	66.5	76.239	0.999	11.045
S674	47	1.52	0.558	82	80.474	0.998	6.262
S675	61	2.577	0.738	76.111	80.4	0.999	7.232
S676	51	0.767	0.21	101.143	110.013	0.998	16.531
S677	61	0.806	0.253	79.056	102.837	0.998	11.026
S678	54	0.828	0.217	77	89.527	0.998	22.775
S679	58	1.185	0.391	75.769	86.858	0.998	20.643
S680	60	1.738	0.582	72.667	82.749	0.999	17.349
S681	83	1.108	0.28	123.071	132.579	0.998	8.713
S1322	33	1.33	0.483	80.5	103.381	0.999	5.413
S1323	56	0.852	0.227	75.091	82.391	0.998	13.873
S682	66	0.767	0.215	115.6	118.637	0.998	7.653
S1324	54	2.472	0.768	73.091	91.082	0.998	13.659
S683	87	0.826	0.188	116.526	131.086	0.998	30.051
S684	44	0.706	0.167	53.1	59.06	0.999	9.14
S1325	69	1.611	0.552	84	89.769	0.998	14.948
S1326	66	0.837	0.225	86.647	103.974	0.998	21.676
S685	68	1.962	0.656	88.312	99.853	0.998	17.138
S686	39	0.615	0.148	46.8	49.324	0.999	5.602
S1327	54	0.857	0.246	90.111	111.483	0.998	17.664
S687	83	1.069	0.257	101.455	119.225	0.998	11.918
S688	71	1.341	0.473	94.4	108.877	0.998	17.638
S689	56	1.254	0.395	81.667	82.18	0.998	6.486
S1328	74	2.104	0.667	108.364	119.457	0.998	15.748
S690	35	0.475	0.123	41.111	48.672	0.999	12.087
S691	76	1.157	0.342	98.545	117.526	0.998	33.522
S692	58	0.928	0.239	84.25	83.116	0.998	29.343
S693	68	3.14	0.794	92.429	86.668	0.999	8.027
S694	47	0.997	0.302	86.429	115.988	0.998	11.693
S695	57	2.02	0.597	72	72.427	0.999	10.46
S696	50	0.609	0.142	75.5	70.951	0.999	12.504
S697	66	0.911	0.298	93	107.624	0.998	38.745
S1329	45	0.614	0.158	70.5	69.742	0.999	5.611
S698	40	0.723	0.193	61.375	86.403	0.999	8.225
S699	41	0.481	0.125	69.5	73.6	0.999	17.664
S700	47	0.98	0.337	75.5	75.25	0.999	5.785
S701	45	0.917	0.256	57	61.803	0.999	5.632
S702	38	1.249	0.415	62	68.552	0.999	20.056
S703	46	1.304	0.5	76	75.468	0.998	5.795
S704	108	3.514	0.8	156.333	139.778	0.998	16.549
S705	31	0.788	0.215	37.429	44.704	0.999	4.359
S1330	57	0.872	0.247	86.545	102.415	0.998	15.106
S706	90	2.456	0.572	126.111	126.03	0.998	22.236
S707	39	0.973	0.342	134	79.036	0.999	4.58
S708	70	0.96	0.262	99	113.027	0.998	33.463
S709	38	0.515	0.133	59	57.097	0.999	4.891
S710	60	1.176	0.372	93.833	117.043	0.998	16.835
S711	91	1.119	0.256	128.714	131.008	0.998	25.641
S712	65	1.709	0.589	90.667	88.514	0.998	17.871
S713	59	0.748	0.205	84.3	89.85	0.998	13.525
S714	53	1.99	0.665	66.154	79.006	0.999	23.035
S715	99	1.831	0.453	156	156.733	0.997	17.424
S716	48	0.72	0.184	60	64.539	0.999	9.219
S717	86	1.521	0.416	105.5	117.191	0.998	17.183
S718	43	0.907	0.251	52.75	55.63	0.999	10.013
S719	70	1.681	0.517	142.5	113.572	0.998	12.179
S720	49	0.749	0.191	74.5	70.783	0.999	6.24
S721	65	1.736	0.473	84.125	78.318	0.999	6.872
S722	69	1.184	0.344	100.5	105.242	0.998	32.719
S723	65	1.285	0.44	83.071	92.772	0.998	39.738
S724	50	0.906	0.252	96	91.818	0.998	13.892
S1331	51	1.617	0.549	66.3	79.898	0.999	12.716
S725	49	0.736	0.203	99	93.318	0.998	8.535
S726	45	0.884	0.241	64.125	73.321	0.999	13.258
S1332	62	1.495	0.558	78.154	81.036	0.998	9.239
S1333	42	1.238	0.373	68.25	61.677	0.999	5.542
S727	88	1.665	0.547	123.769	125.126	0.998	35.097
S728	38	1.339	0.528	49.667	58.934	0.999	10.683
S729	57	1.407	0.468	67.059	72.736	0.999	14.713
S730	106	3.234	0.769	129.214	134.261	0.998	48.74
S731	45	1.216	0.374	70.5	71.375	0.999	10.753
S732	36	1.176	0.466	58.75	51.28	0.999	12.347
S733	100	1.611	0.562	125.5	138.406	0.998	44.741
S734	42	0.937	0.253	51.429	53.197	0.999	9.935
S1334	49	0.477	0.11	57.75	63.788	0.999	6.432
S735	54	0.741	0.194	83.545	101.248	0.998	10.103
S1335	62	1.908	0.642	144.667	145.567	0.998	14.772
S737	89	0.729	0.164	134	135.849	0.997	18.075
S738	34	1.533	0.592	56.667	77.807	0.999	15.694
S739	49	0.614	0.155	66.1	75.931	0.999	20.198
S740	64	0.838	0.202	101.5	96.714	0.998	13.934
S741	46	1.667	0.588	52.5	61.48	0.999	6.258
S742	61	0.562	0.133	104.875	104.712	0.998	31.89
S1336	45	1.82	0.598	75.6	76.951	0.999	10.843
S743	57	1.263	0.492	80.077	97.951	0.998	29.049
S744	51	0.514	0.124	74.1	89.418	0.998	13.288
S745	95	2.095	0.656	134	144.287	0.997	28.599
S746	65	1.153	0.293	107	111.001	0.998	38.656
S747	48	1.705	0.579	69.111	85.437	0.999	13.258
S748	62	1.809	0.591	122	107.628	0.998	11.3
S1337	50	0.769	0.203	78.111	94.563	0.998	16.209
S749	44	1.368	0.541	72.5	79.035	0.999	12.897
S750	54	1.337	0.437	75	82.242	0.998	13.057
S751	47	1.52	0.457	82	76.48	0.998	5.419
S752	50	0.803	0.207	69.125	72.921	0.999	16.649
S753	50	0.808	0.208	71.375	75.863	0.999	10.695
S754	45	1.34	0.528	56.333	66.036	0.999	14.875
S755	43	0.445	0.111	70.2	62.251	0.999	14.106
S756	42	0.711	0.196	55.333	63.077	0.999	21.706
S757	87	1.575	0.495	120	125.459	0.998	10.136
S758	43	0.914	0.279	64.375	68.096	0.999	5.429
S1338	47	0.793	0.209	66	78.42	0.999	12.102
S759	57	0.785	0.204	70.125	82.338	0.998	10.286
S1339	50	1.828	0.654	57.8	63.018	0.999	5.315
S760	52	1.293	0.44	62.111	63.5	0.999	5.792
S761	52	0.877	0.236	88.143	91.401	0.998	12.973
S762	60	0.834	0.234	81.231	96.458	0.998	13.332
S1340	114	3.189	0.802	119.758	128.264	0.999	44.671
S763	57	3.26	0.856	70.6	83.664	0.999	10.763
S1341	103	1.602	0.534	174.75	174.012	0.997	48.181
S764	62	0.883	0.243	89.083	93.735	0.998	28.056
S765	37	0.494	0.123	52	59.684	0.999	7.932
S766	42	0.854	0.229	60.2	56.07	0.999	11.471
S767	78	1.088	0.289	121.154	131.716	0.998	9.293
S768	70	0.855	0.202	87.5	90.996	0.998	7.85
S769	57	1.982	0.646	65.5	69.4	0.999	11.176
S770	48	0.449	0.109	94	95.225	0.998	20.575
S771	39	1.864	0.689	46.8	54.72	0.999	5.817
S772	35	0.851	0.247	41.875	48.498	0.999	7.404
S773	66	1.391	0.532	105.545	113.782	0.998	22.751
S1342	58	0.712	0.182	86.111	84.267	0.998	30.439
S774	59	0.816	0.219	68.5	80.124	0.999	14.63
S775	71	1.887	0.621	92.231	93.301	0.998	14.625
S776	52	0.812	0.221	59.5	62.864	0.999	6.298
S777	55	1.244	0.359	93	77.708	0.999	6.676
S778	50	1.191	0.374	69	80.331	0.999	8.833
S779	55	0.741	0.187	80.667	85.09	0.998	21.633
S780	72	1.115	0.341	97.375	111.345	0.998	17.443
S781	97	1.829	0.536	115.913	133.867	0.998	30.234
S782	55	1.487	0.557	109.167	106.401	0.998	9.086
S783	68	2.345	0.657	83.545	85.677	0.999	6.937
S784	21	0.276	0.06	57	32.318	0.999	5.591
S785	63	1.423	0.552	105.273	124.404	0.998	23.168
S1343	253	4.964	0.939	275.56	284.349	0.996	163.083
S787	64	0.966	0.251	109.091	135.056	0.998	14.603
S788	43	1.596	0.589	52.75	54.119	0.999	9.799
S1344	44	0.476	0.112	129.5	70.96	0.999	12.11
S789	60	0.898	0.244	89.545	106.414	0.998	13.36
S790	35	0.755	0.219	50.6	50.187	0.999	13.688
S791	80	1.424	0.534	111.167	131.811	0.998	39.075
S792	40	0.411	0.1	68.5	74.601	0.999	4.661
S793	52	0.818	0.222	78.25	79.901	0.998	14.648
S1345	59	1.319	0.369	99.625	110.36	0.998	13.741
S794	63	3.044	0.813	67.714	73.959	0.999	7.428
S795	62	0.908	0.259	99.5	93.039	0.998	13.433
S796	42	1.239	0.372	57.6	55.17	0.999	13.543
S797	63	0.612	0.147	78	85.473	0.998	18.313
S798	49	0.524	0.134	95	93.352	0.998	12.383
S799	68	1.982	0.624	84.5	96.014	0.998	7.624
S800	52	1.902	0.637	90.5	76.682	0.998	6.237
S801	44	0.469	0.114	74.6	68.05	0.999	8.936
S802	54	1.516	0.482	81.143	80.283	0.999	6.024
S803	62	1.663	0.578	114.8	143.734	0.998	25.064
S804	58	2.375	0.697	65.583	75.284	0.999	6.497
S805	48	2.063	0.68	65.5	64.873	0.999	4.957
S806	78	1.984	0.619	103.071	107.133	0.998	8.21
S807	84	1.484	0.389	104.647	114.128	0.998	31.038
S808	54	0.539	0.133	69.833	77.707	0.999	22.424
S809	63	1.783	0.572	84.083	94.704	0.998	10.669
S810	56	0.755	0.19	68.75	73.26	0.999	6.853
S811	32	0.485	0.12	39.857	48.646	0.999	7.909
S812	50	0.758	0.209	69	69.322	0.999	24.662
S813	82	1.913	0.513	113.909	112.544	0.998	8.883
S814	68	0.609	0.146	106.75	112.585	0.998	18.745
S815	46	0.848	0.239	67	84.551	0.998	12.565
S816	58	1.731	0.586	92.5	99.31	0.998	6.266
S817	60	1.619	0.579	79.462	85.969	0.998	22.724
S818	38	0.556	0.135	55.5	62.508	0.999	10.675
S819	41	0.827	0.227	79.25	66.31	0.999	13.593
S820	112	2.102	0.643	176.688	184.062	0.997	26.944
S821	52	1.546	0.474	69	71.53	0.999	13.882
S822	44	0.543	0.135	107.25	90.878	0.998	8.561
S823	43	1.045	0.325	55.364	76.756	0.999	9.355
S824	51	0.762	0.2	78.6	97.941	0.998	22.071
S825	41	0.93	0.302	56	67.183	0.999	10.993
S826	66	1.297	0.386	102.909	109.924	0.998	27.969
S827	66	0.559	0.124	101.1	101.208	0.998	11.895
S828	42	0.891	0.242	57	64.356	0.999	8.311
S829	111	2.423	0.68	168.4	173.69	0.997	46.635
S830	59	0.765	0.211	84.667	88.176	0.998	7.161
S1346	66	1.497	0.516	82.5	87.648	0.998	23.516
S831	62	1.281	0.457	93.909	99.297	0.998	6.753
S832	57	0.882	0.231	80.75	76.691	0.999	18.532
S1347	50	1.05	0.373	92.167	89.009	0.998	21.807
S833	46	1.6	0.478	93.5	92.07	0.999	5.773
S834	55	0.917	0.273	72.5	83.372	0.998	9.212
S835	83	0.706	0.163	133.214	147.171	0.997	14.555
S836	67	1.186	0.324	92.091	97.545	0.998	17.756
S1348	46	1.197	0.354	65.125	71.8	0.999	6.219
S838	68	0.907	0.246	93.2	103.759	0.998	22.692
S839	42	0.598	0.145	57	60.144	0.999	5.735
S840	53	0.183	0.03	93.625	90.5	0.998	25.677
S841	47	0.987	0.318	60.333	62.405	0.999	15.126
S842	42	0.453	0.113	47.5	54.029	0.999	11.498
S843	45	1.476	0.549	49.5	51.425	0.999	8.942
S844	31	0.449	0.121	34	36.069	0.999	3.541
S845	87	1.8	0.575	99.5	110.521	0.998	24.518
S846	38	1.424	0.482	40.625	41.043	0.999	6.309
S847	40	1.019	0.3	85.333	67.226	0.999	17.354
S848	55	1.449	0.516	120	101.74	0.998	9.075
S849	73	1.782	0.516	108.429	131.25	0.998	27.707
S850	58	1.068	0.299	96.5	84.552	0.998	11.746
S1349	109	1.404	0.355	165	199.904	0.996	40.066
S851	39	0.521	0.128	64.5	85.778	0.999	5.37
S852	50	1.01	0.284	62	66.658	0.999	5.865
S853	45	0.685	0.178	64.429	65.689	0.999	10.396
S854	44	0.612	0.153	61	69.329	0.999	5.842
S855	58	0.941	0.257	75.1	75.626	0.999	10.655
S1350	64	0.623	0.149	104.6	118.323	0.998	15.03
S856	45	0.559	0.142	65	60.758	0.999	6.094
S857	52	0.902	0.264	67.833	74.537	0.999	12.628
S858	37	0.902	0.308	52	58.531	0.999	6.839
S859	61	3.378	0.863	91	94.507	0.998	12.755
S860	82	2.585	0.769	106.8	130.209	0.998	18.909
S861	61	1.73	0.594	123	151.387	0.998	13.499
S862	59	1.121	0.354	82.333	81.64	0.998	11.494
S863	83	2.624	0.751	125.273	130.187	0.998	16.5
S864	53	1.004	0.302	70.5	76.985	0.998	11.527
S865	53	0.987	0.283	81.875	84.752	0.998	6.919
S866	72	1.372	0.375	95.077	96.75	0.998	28.132
S867	47	0.218	0.037	62	63.432	0.999	10.237
S868	72	2.571	0.765	100.875	94.64	0.998	12.709
S869	79	0.816	0.179	97.75	108.64	0.998	8.884
S870	57	1.189	0.368	72.833	82.195	0.999	14.104
S871	93	2.143	0.637	142.4	155.213	0.997	26.67
S872	57	0.652	0.163	82.3	85.644	0.998	10.36
S873	46	0.446	0.106	69.333	82.624	0.998	15.023
S874	39	0.448	0.114	52	54.936	0.999	16.595
S875	93	2.736	0.762	122	130.888	0.998	18.56
S876	56	0.622	0.152	63.556	78.794	0.999	22.276
S877	58	0.69	0.17	97	107.268	0.998	10.056
S878	51	0.496	0.123	68.273	86.069	0.999	25.4
S879	92	2.54	0.635	132.615	139.791	0.998	18.032
S1351	91	0.925	0.231	130	147.094	0.997	25.276
S1352	92	2.421	0.687	116.167	119.594	0.998	20.234
S880	38	0.507	0.123	68.333	54.301	0.999	9.167
S1353	50	0.515	0.132	69.091	76.758	0.998	10.823
S881	50	0.575	0.136	65.111	70.228	0.999	6.431
S882	40	0.769	0.211	50.111	56.188	0.999	5.24
S883	51	0.77	0.196	74.75	76.091	0.999	10.235
S884	56	0.676	0.162	99.875	110.665	0.998	14.124
S885	57	2.063	0.678	88.909	132.071	0.998	16.726
S886	74	0.801	0.186	115.333	124.139	0.998	19.108
S887	41	1.007	0.356	56.111	70.027	0.999	5.293
S888	55	1.064	0.309	86.625	86.392	0.998	5.942
S889	47	0.517	0.131	77	78.091	0.998	5.737
S890	63	0.851	0.214	70.059	74.92	0.999	7.157
S891	39	2.112	0.696	63	60.73	0.999	8.948
S892	43	0.718	0.192	89.2	90.158	0.998	16.503
S893	53	0.618	0.143	65.75	73.209	0.999	6.205
S894	12	0.022	0.003	14.5	15.643	1	1.877
S895	46	0.624	0.172	67.857	69.745	0.999	12.99
S896	81	2.122	0.679	114.462	121.928	0.998	18.516
S897	35	0.418	0.111	42.8	52.935	0.999	11.841
S898	53	1.781	0.633	89.143	99.608	0.998	17.155
S899	44	0.77	0.207	53.1	64.504	0.999	9.563
S900	73	2.431	0.733	90.1	91.533	0.999	12.196
S901	55	1.806	0.589	74.091	85.772	0.998	25.856
S902	65	1.039	0.265	119.375	116.574	0.998	15.734
S1354	51	1.343	0.539	93.167	84.17	0.998	12.298
S903	74	0.496	0.092	87.588	93.667	0.998	16.749
S904	69	1.697	0.53	90.429	95.707	0.998	13.491
S905	40	0.71	0.2	74.2	70.39	0.999	5.057
S906	47	0.587	0.143	64	72.448	0.999	5.294
S1355	95	1.525	0.438	134.176	141.769	0.997	11.367
S907	50	1.355	0.437	78.111	88.308	0.998	5.792
S908	16	1.194	0.384	19	20.823	1	1.396
S909	54	1.465	0.437	71	74.962	0.999	6.136
S910	54	1.467	0.422	96.167	90.064	0.998	6.296
S911	86	1.643	0.441	125.545	122.585	0.998	15.077
S912	136	3.824	0.882	215.5	228.43	0.996	76.027
S913	91	1.223	0.283	118.353	129.719	0.998	39.229
S914	29	0.479	0.121	51.5	45.636	0.999	2.801
S915	93	2.499	0.707	104.5	120.303	0.998	9.79
S916	61	1.891	0.658	127	137.205	0.998	17.554
S917	54	1.23	0.442	100.429	103.527	0.998	10.25
S918	56	1.338	0.486	111.2	93.889	0.998	6.87
S919	36	0.468	0.121	57	60.602	0.999	10.871
S920	64	1.051	0.274	106.857	97.049	0.998	12.849
S921	53	0.929	0.297	78.091	87.446	0.998	7.453
S922	56	1.983	0.549	75	79.342	0.999	13.365
S923	39	1.341	0.449	81.75	90.809	0.999	5.307
S1356	60	1.451	0.467	81.083	87.978	0.998	16.3
S924	57	1.935	0.643	78	94.25	0.998	19.415
S925	83	0.778	0.172	118.429	126.145	0.998	16.338
S926	40	0.432	0.104	64	62.407	0.999	5.082
S927	43	1.038	0.424	85.167	99.661	0.998	10.131
S928	40	0.527	0.136	65.5	70.079	0.999	4.806
S929	48	0.481	0.118	106.5	127.944	0.998	16.871
S930	43	0.564	0.145	56.333	63.166	0.999	9.178
S1357	68	1.968	0.663	99.5	105.17	0.998	8.098
S931	45	0.54	0.13	57.364	70.517	0.999	13.584
S932	75	0.981	0.249	110.1	101.958	0.998	20.87
S934	66	2.081	0.686	102.909	116.167	0.998	15.192
S935	38	0.7	0.186	51.125	59.148	0.999	11.759
S1358	38	1.24	0.405	68.6	74.107	0.999	5.445
S936	40	0.707	0.22	50.5	57.896	0.999	9.493
S937	54	1.425	0.451	78.429	77.046	0.999	10.052
S938	28	0.913	0.278	31	32.866	1	2.765
S939	82	1.632	0.51	139.273	141.475	0.997	34.913
S940	48	1.102	0.338	63.111	68.465	0.999	10.44
S941	39	0.431	0.104	61.667	64.263	0.999	8.67
S942	66	0.916	0.23	108.273	125.088	0.998	15.515
S943	31	0.189	0.038	53.667	66.553	0.999	10.629
S1359	35	0.808	0.22	46.375	59.64	0.999	4.541
S944	40	0.992	0.322	46.875	48.725	0.999	5.466
S945	21	0.836	0.299	25.2	29.171	0.999	6.957
S946	62	1.458	0.48	108.5	130.414	0.998	14.375
S947	42	0.511	0.13	50.273	57.518	0.999	5.218
S948	87	1.94	0.636	132	135.411	0.997	34.195
S949	33	0.497	0.129	51.2	56.106	0.999	14.591
S1360	29	0.444	0.118	42.75	46.201	0.999	13.425
S950	43	0.502	0.128	94	67.416	0.999	9.189
S951	74	1.76	0.554	88.882	95.436	0.998	8.45
S1361	33	0.782	0.228	40.857	50.914	0.999	7.135
S1362	51	1.657	0.515	57	61.935	0.999	9.611
S952	72	1.503	0.556	95.4	101.634	0.998	24.603
S953	42	1.86	0.661	99	82.992	0.999	5.23
S954	53	0.584	0.145	103.6	91.039	0.998	12.68
S955	69	1.459	0.425	95.25	87.42	0.998	23.554
S956	56	0.783	0.238	93.5	88.862	0.998	6.458
S1363	64	0.75	0.191	91	98.195	0.998	8.13
S957	53	1.164	0.393	83.667	92.422	0.998	16.79
S958	63	1.899	0.658	90.083	97.211	0.998	12.842
S959	53	2.885	0.789	80.2	77.38	0.999	9.925
S960	65	0.822	0.207	88	89.631	0.998	28.688
S961	75	2.359	0.692	104.25	107.109	0.998	7.981
S962	58	0.696	0.173	88	96.615	0.998	7.051
S963	45	0.774	0.205	62	67.167	0.999	5.344
S964	78	1.654	0.578	109.071	117.999	0.998	20.64
S965	56	0.55	0.127	72.154	88.464	0.998	13.581
S966	57	0.472	0.111	78.231	92.117	0.998	6.557
S967	69	0.944	0.262	112.154	133.499	0.998	24.439
S968	41	0.719	0.191	66.5	67.609	0.999	24.556
S969	57	0.809	0.199	80.333	81.228	0.998	6.527
S970	60	1.804	0.598	83.1	97.009	0.998	12.703
S971	55	0.588	0.138	74	81.526	0.999	6.855
S972	67	1.67	0.586	118.667	116.004	0.998	27.975
S973	80	1.096	0.293	103.882	116.751	0.998	12.368
S974	66	0.601	0.142	93	95.053	0.998	24.662
S975	53	0.789	0.216	74	76.627	0.998	10.035
S976	47	0.802	0.216	71.429	71.172	0.999	5.888
S977	63	0.863	0.232	115.8	124.26	0.998	30.679
S978	73	0.877	0.204	94.231	98.074	0.998	16.873
S979	57	0.517	0.123	83.25	80.025	0.998	10.449
S980	78	1.159	0.341	113	141.71	0.997	11.75
S981	36	0.482	0.115	40.5	43.67	0.999	4.45
S982	57	1.199	0.362	68.769	76.443	0.999	6.436
S983	73	0.688	0.146	104.5	104.914	0.998	8.146
S1364	51	1.212	0.372	74.1	98.507	0.998	6.548
S984	51	0.55	0.134	72	78.408	0.998	11.007
S985	80	1.784	0.641	139.125	173.212	0.997	12.677
S986	68	1.997	0.537	83.545	90.353	0.999	7.827
S1365	41	1.158	0.335	54.125	55.931	0.999	8.41
S987	60	0.799	0.185	75.545	82.334	0.999	13.198
S988	56	1.007	0.246	63	66.326	0.999	6.444
S989	42	1.244	0.465	94.5	94.275	0.998	18.306
S1366	69	1.104	0.318	80.176	88.127	0.999	21.167
S990	53	0.464	0.11	103.143	100.122	0.998	6.57
S991	49	1.418	0.479	75.25	77.58	0.998	21.437
S1367	56	1.408	0.427	96.6	129.817	0.998	22.241
S992	31	0.953	0.275	35.2	37.853	0.999	3.376
S993	48	1.307	0.472	69.375	76.363	0.999	31.633
S994	57	2.091	0.679	83.25	84.122	0.998	7.146
S995	51	1.316	0.416	116	100.865	0.998	20.499
S996	52	1.253	0.464	71.091	74.536	0.998	9.55
S997	53	0.776	0.206	78.667	82.163	0.998	12.189
S998	59	2.759	0.774	67.571	76.745	0.999	6.731
S999	37	1.341	0.537	61	67.067	0.999	7.981
S1000	41	0.742	0.205	71.6	63.423	0.999	12.648
S1001	92	3.651	0.872	135.5	128.758	0.998	9.947
S1368	32	0.419	0.114	62	68.045	0.999	5.055
S1002	30	0.429	0.114	34	36.999	0.999	2.985
S1003	45	0.607	0.159	62	66.197	0.999	5.943
S1004	65	2.066	0.627	76.875	97.018	0.999	7.081
S1005	60	1.082	0.365	91.071	114.082	0.998	24.167
S1006	50	1.473	0.552	83	91.988	0.998	10.467
S1369	59	1.361	0.443	82	94.673	0.998	7.035
S1007	58	0.898	0.23	145	130.303	0.998	25.107
S1008	39	0.494	0.125	56.143	68.166	0.999	9.551
S1009	64	1.454	0.542	81.25	100.032	0.998	12.508
S1010	46	0.769	0.21	73.143	75.317	0.999	11.423
S1011	64	2.69	0.768	91.143	87.424	0.999	7.072
S1012	50	0.836	0.216	69	89.433	0.999	13.145
S1013	69	1.877	0.565	94.3	92.643	0.998	7.116
S1014	43	0.5	0.121	78	85.434	0.998	11.558
S1015	49	1.362	0.515	72.75	74.81	0.999	6.255
S1016	57	0.619	0.15	82.3	90.351	0.998	16.209
S1017	61	0.952	0.235	71.929	79.583	0.999	8.683
S1018	48	1.303	0.469	75.143	79.435	0.999	11.663
S1019	35	1.329	0.534	46	46.285	0.999	7.366
S1020	52	1.407	0.554	73.111	76.213	0.999	9.392
S1022	40	0.477	0.123	53.6	69.812	0.999	16.317
S1023	52	0.597	0.141	74.667	67.708	0.999	9.399
S1024	60	0.561	0.127	71.769	80.184	0.999	7.856
S1370	69	1.197	0.378	100.231	113.21	0.998	8.971
S1025	65	1.136	0.296	96.5	112.998	0.998	11.144
S1371	95	1.091	0.251	147.5	142.241	0.997	24.351
S1026	75	3.199	0.828	129.167	114.812	0.998	9.011
S1372	86	1.254	0.323	149.909	144.737	0.997	32.845
S1027	52	0.457	0.107	118.429	144.095	0.998	14.146
S1028	66	0.528	0.131	246.6	230.898	0.997	38.647
S1029	102	2.408	0.682	159	148.448	0.997	18.865
S1373	66	1.35	0.47	97.5	107.535	0.998	16.219
S1030	39	1.146	0.388	63	68.099	0.999	10.293
S1374	98	2.612	0.75	149	143.123	0.998	19.603
S1031	65	1.348	0.407	101.909	108.33	0.998	16.002
S1032	46	0.518	0.122	57.667	66.663	0.999	5.886
S1033	60	1.357	0.404	86.25	88.308	0.998	7.105
S1035	45	0.473	0.117	72.143	80.758	0.999	25.122
S1036	104	1.431	0.459	133.75	136.584	0.997	17.034
S1037	55	0.712	0.186	90.1	108.852	0.998	7.303
S1038	52	0.544	0.127	71.25	93.304	0.998	14.01
S1375	66	1.82	0.6	89.1	95.156	0.998	7.555
S1039	61	0.922	0.256	103	110.354	0.998	7.348
S1040	57	1.955	0.675	104.25	109.653	0.998	10.675
S1041	55	1.701	0.565	98.875	122.99	0.998	6.217
S1042	50	0.551	0.137	69	76.348	0.999	14.707
S1043	42	1.534	0.468	44.769	47.136	0.999	10.091
S1376	112	3.745	0.829	133	131.443	0.998	10.432
S1044	82	2.051	0.666	137.5	137.691	0.997	18.519
S1045	23	0.399	0.101	38	48.678	0.999	2.299
S1046	78	1.405	0.474	109.071	115.932	0.998	23.177
S1047	43	0.407	0.098	58.3	70.08	0.999	10.146
S1048	45	0.959	0.264	96	69.778	0.999	10.703
S1049	34	0.464	0.116	42.25	51.43	0.999	4.906
S1050	51	2.828	0.739	51	51.642	1	7.228
S1051	52	2.668	0.807	71.091	91.737	0.998	6.387
S1052	67	1.221	0.347	86.462	90.314	0.998	21.136
S1053	47	1.673	0.589	60.6	71.225	0.999	6.301
S1377	54	1.232	0.431	73	66.76	0.999	11.478
S1378	48	0.787	0.207	67.125	73.568	0.999	5.549
S1379	81	0.934	0.273	141.545	131.725	0.997	27.37
S1054	56	0.853	0.216	75	85.699	0.999	6.209
S1055	80	1.621	0.506	95	106.684	0.998	16.617
S1056	64	1.735	0.522	122.125	119.931	0.998	7.226
S1380	50	0.971	0.299	67.273	78.852	0.999	19.36
S1057	68	0.496	0.115	105.714	120.001	0.998	31.821
S1058	74	0.894	0.229	105.071	109.718	0.998	29.419
S1059	83	2.044	0.656	114	118.505	0.998	9.627
S1060	58	1.043	0.286	133.6	106.24	0.998	15.505
S1061	55	1.342	0.419	80	104.318	0.998	28.168
S1381	45	1.307	0.418	73.5	75.425	0.999	5.592
S1062	76	2.497	0.709	92.5	98.233	0.998	9.154
S1063	29	0.42	0.107	31.5	33.437	1	3.574
S1382	66	3.036	0.815	86	81.698	0.999	11.711
S1064	53	0.743	0.177	76.333	76.372	0.998	10.021
S1065	46	1.106	0.351	53.5	67.316	0.999	15.516
S1066	63	1.688	0.557	117.375	125.652	0.998	26.15
S1067	45	1.67	0.53	51	55.908	0.999	5.425
S1068	70	0.817	0.217	148.111	166.555	0.997	17.003
S1069	50	1.711	0.566	88.5	91.381	0.998	12.152
S1070	90	1.231	0.33	114.792	135.42	0.997	19.73
S1071	79	1.682	0.578	101.556	116.773	0.998	36.39
S1072	79	0.978	0.254	127	129.127	0.998	11.836
S1383	92	0.972	0.223	125	133.956	0.998	62.433
S1073	53	1.438	0.502	83.667	90.363	0.998	10.594
S1384	60	1.619	0.543	85.091	92.631	0.998	6.666
S1074	65	1.344	0.534	131.429	119.696	0.998	25.956
S1075	103	1.894	0.577	140	154.685	0.997	64.212
S1076	78	1.377	0.369	122	130.157	0.998	19.356
S1077	39	0.456	0.122	96.75	89.672	0.998	18.097
S1385	57	1.684	0.547	72.812	90.075	0.998	9.51
S1078	67	2.779	0.702	136	102.071	0.998	8.099
S1079	76	1.419	0.354	90.615	96.357	0.999	10.711
S1080	47	1.332	0.536	68.111	77.678	0.999	16.031
S1081	40	0.765	0.204	45.143	45.796	0.999	11.777
S1082	57	0.8	0.215	84.6	88.823	0.998	12.434
S1083	64	1.568	0.431	111.25	127.688	0.998	11.798
S1084	66	2.574	0.678	129.25	96.777	0.998	7.671
S1085	39	0.464	0.114	67.5	82.191	0.999	17.199
S1087	35	0.465	0.114	70	64.71	0.999	4.566
S1088	70	0.558	0.126	90.312	102.415	0.998	30.424
S1089	36	1.424	0.553	51.167	55.538	0.999	10.482
S1090	56	1.151	0.312	75.25	87.787	0.998	10.408
S1091	57	1.125	0.435	80.4	108.024	0.998	28.83
S1092	73	0.984	0.27	110.714	128.283	0.998	19.356
S1093	61	1.395	0.46	97.25	114.808	0.998	17.804
S1094	57	1.547	0.534	80.75	80.497	0.999	18.207
S1095	45	1.304	0.457	62	66.223	0.999	5.799
S1096	49	1.831	0.645	58.231	64.069	0.999	9.076
S1386	38	1.814	0.664	56.2	59.453	0.999	9.067
S1097	68	2.104	0.647	79.875	85.702	0.999	12.327
S1098	52	1.705	0.556	62.909	71.253	0.999	10.405
S1099	53	1.283	0.429	68.545	78.819	0.999	6.785
S1100	43	1.954	0.693	54.375	60.001	0.999	9.191
S1101	28	0.404	0.109	47.5	54.193	0.999	10.062
S1102	56	0.875	0.227	89.333	103.875	0.998	17.936
S1103	59	1.752	0.536	76.25	95.622	0.998	32.967
S1104	69	0.598	0.136	84.812	88.912	0.998	28.395
S1105	85	1.318	0.443	111.4	115.938	0.998	14.413
S1106	64	3.25	0.854	77.333	80.8	0.999	6.894
S1107	65	0.981	0.235	76.333	82.671	0.999	12.777
S1108	68	2.106	0.657	80.75	83.372	0.999	12.003
S1109	92	1.836	0.438	102	110.303	0.999	9.86
S1387	50	1.098	0.387	69	79.302	0.999	12.543
S1110	42	0.462	0.111	57	61.168	0.999	8.461
S1111	67	2.072	0.586	92.667	96.579	0.998	7.473
S1112	10	0.039	0.006	10	10.364	1	1.169
S1113	49	1.255	0.414	109	108.731	0.998	11.923
S1114	51	0.712	0.186	64.154	74.126	0.999	13.58
S1115	35	1.523	0.568	42.857	49.147	0.999	3.933
S1116	51	1.074	0.334	77.25	79.421	0.998	6.396
S1117	36	0.514	0.136	45.75	53.566	0.999	8.806
S1118	39	0.503	0.12	48.429	49.761	0.999	5.09
S1119	59	0.797	0.215	82.077	95.725	0.998	9.937
S1120	85	1.006	0.22	108.077	108.309	0.998	17.745
S1121	44	2.118	0.696	86	93.79	0.998	5.738
S1122	49	1.345	0.412	68	78.535	0.999	11.761
S1123	50	0.765	0.229	71.111	74.329	0.999	9.832
S1124	69	2.771	0.767	84.3	85.501	0.999	6.968
S1125	61	0.508	0.123	127	130.502	0.998	13.198
S1126	60	1.037	0.354	81.083	89.526	0.998	18.259
S1127	63	0.658	0.152	121.5	102.435	0.998	16.632
S1128	68	1.49	0.438	93	99.993	0.998	22.508
S1129	237	2.716	0.525	330.068	372.823	0.993	145.636
S1388	67	0.729	0.171	82.4	95.395	0.998	11.37
S1130	59	0.759	0.185	80.083	86.356	0.998	7.155
S1131	85	0.956	0.232	131.867	156.183	0.997	16.867
S1389	66	2.013	0.673	102.909	120.504	0.998	13.783
S1132	44	0.867	0.248	63	75.024	0.999	5.696
S1133	40	0.495	0.122	97	77.999	0.999	15.467
S1134	39	0.49	0.125	48.75	58.272	0.999	17.404
S1135	44	1.121	0.342	57.125	63.052	0.999	9.192
S1136	68	0.85	0.246	105.714	117.899	0.998	31.893
S1137	74	1.932	0.628	132	110.89	0.998	8.161
S1138	85	2.241	0.679	118.067	129.052	0.998	39.041
S1139	85	1.626	0.569	112.067	119.197	0.998	34.154
S1140	34	0.45	0.118	64	65.035	0.999	8.074
S1141	48	0.506	0.131	98	102.221	0.998	19.505
S1390	49	1.486	0.462	61.75	71.704	0.999	5.692
S1142	50	1.137	0.381	65.111	68.962	0.999	6.334
S1391	71	1.066	0.247	94	100.422	0.998	10.571
S1143	50	0.447	0.106	84.5	93.18	0.998	19.829
S1392	25	1.24	0.461	29	31.182	0.999	3.924
S1144	81	0.912	0.234	172.111	150.213	0.997	8.293
S1145	54	1.719	0.52	79.667	88.66	0.998	20.627
S1393	59	2.676	0.762	68.545	73.461	0.999	6.562
S1146	50	1.132	0.405	60.462	73.001	0.999	25.056
S1147	70	0.869	0.23	91.667	100.921	0.998	11.175
S1148	44	1.354	0.458	65.857	82.335	0.999	23.49
S1149	62	0.613	0.143	90.111	90.045	0.998	6.121
S1150	89	1.43	0.544	147.235	167.031	0.997	36.986
S1151	68	3.054	0.809	91.333	97.517	0.998	8.219
S1152	159	2.867	0.67	202.556	213.357	0.996	16.971
S1153	45	0.82	0.225	75	84.201	0.998	25.177
S1154	61	2.246	0.704	115.167	121.192	0.998	10.555
S1155	54	1.309	0.535	97.875	98.174	0.998	6.748
S1156	45	1.041	0.296	58.909	77.296	0.999	9.801
S1157	43	0.944	0.3	85	82.911	0.998	25.542
S1158	59	2.132	0.694	146	121.485	0.998	10.615
S1159	45	0.626	0.163	66.857	69.666	0.999	5.659
S1160	53	1.023	0.288	96.875	110.16	0.998	11.782
S1161	51	0.475	0.112	65.25	76.803	0.999	6.023
S1162	90	1.127	0.269	115.375	122.95	0.998	14.068
S1163	53	1.379	0.528	81.875	88.618	0.998	10.382
S1164	35	1.429	0.558	46	46.277	0.999	4.275
S1165	63	2.717	0.746	78.3	88.326	0.999	6.887
S1394	82	0.593	0.13	119.059	133.72	0.997	58.281
S1166	72	1.431	0.464	92	101.873	0.998	8.193
S1167	49	0.548	0.131	62	59.744	0.999	23.111
S1168	44	1.043	0.374	94.6	110.27	0.998	5.252
S1169	58	1.972	0.654	86.875	87.102	0.998	7.305
S1395	47	1.755	0.648	57.5	62.819	0.999	5.788
S1396	71	1.319	0.461	82.176	90.079	0.999	7.685
S1170	35	0.429	0.104	44.429	49.418	0.999	4.484
S1171	47	0.514	0.122	72.5	70.719	0.999	10.185
S1172	52	2.176	0.696	86.5	94.27	0.998	18.656
S1173	72	1.232	0.373	109.714	134.024	0.998	25.387
S1174	33	1.072	0.344	60.5	44.361	0.999	8.227
S1397	57	1.777	0.622	74.5	86.392	0.998	13.796
S1175	54	1.666	0.597	87.333	98.606	0.998	18.266
S1398	53	1.004	0.332	70.5	77.032	0.998	14.846
S1176	50	1.015	0.341	73.333	78.489	0.998	10.464
S1177	71	1.43	0.543	129.667	120.578	0.998	15.797
S1178	44	0.502	0.127	75.667	80.346	0.999	17.102
S1399	20	0.178	0.038	26	30.192	0.999	2.317
S1179	60	0.445	0.106	85.375	115.627	0.998	26.208
S1180	52	0.697	0.185	106.167	104.316	0.998	24.548
S1181	44	1.413	0.543	48.231	52.158	0.999	13.156
S1182	62	0.721	0.172	83.231	88.548	0.998	12.98
S1183	46	1.228	0.489	67	91.238	0.998	13.901
S1184	49	1.315	0.43	64.3	71.202	0.999	16.46
S1400	82	1.427	0.521	101.895	111.909	0.998	8.665
S1401	56	0.454	0.107	75.714	89.69	0.998	19.166
S1185	85	1.028	0.249	116	119.394	0.998	22.583
S1186	44	0.522	0.133	121	85.345	0.998	17.491
S1187	42	0.425	0.105	63.375	71.097	0.999	15.204
S1188	64	0.848	0.194	73.067	84.275	0.999	12.636
S1402	54	1.188	0.311	67.333	71.177	0.999	6.412
S1403	42	0.732	0.192	55.125	56.688	0.999	13.401
S1189	32	1.284	0.465	50.333	46.062	0.999	8.805
S1190	38	0.436	0.112	72.2	70.281	0.999	5.725
S1192	77	0.565	0.124	114.4	129.324	0.998	16.006
S1193	95	1.369	0.475	155.882	165.693	0.997	16.8
S1404	65	0.852	0.222	93.875	83.278	0.998	7.976
S1194	61	0.515	0.122	90	120.187	0.998	19.614
S1195	46	1.344	0.427	67.857	72.407	0.999	9.896
S1196	52	0.513	0.125	102	99.049	0.998	11.703
S1197	50	0.767	0.198	75.5	66.14	0.999	11.245
S1198	58	0.599	0.148	112	103.689	0.998	14.443
S1199	71	1.366	0.481	104.067	122.157	0.998	15.849
S1200	95	1.045	0.255	149.667	153.832	0.997	35.289
S1201	57	2.255	0.724	76.429	71.593	0.999	6.238
S1202	43	1.527	0.539	48.5	56.432	0.999	11.168
S1203	48	1.325	0.394	58.5	63.51	0.999	6.4
S1204	41	1.251	0.418	52	51.554	0.999	11.109
S1205	91	2.126	0.668	116.2	121.123	0.998	12.432
S1206	61	1.631	0.571	90.25	102.644	0.998	31.318
S1207	77	0.745	0.175	100.214	103.422	0.998	8.01
S1208	57	0.641	0.152	84.273	93.189	0.998	23.12
S1209	72	0.985	0.229	99.083	103.169	0.998	21.344
S1405	46	1.186	0.36	65.125	75.688	0.999	10.28
S1210	63	3.111	0.824	74.375	74.207	0.999	7.285
S1211	82	1.132	0.279	105.625	114.314	0.998	27.8
S1212	43	1.775	0.644	49.111	51.725	0.999	6.138
S1406	124	3.007	0.79	175.042	189.891	0.996	52.33
S1407	60	0.735	0.191	99.545	107.741	0.998	31.917
S1408	42	0.62	0.149	59.143	65.156	0.999	5.624
S1213	67	1.169	0.33	121.375	110.081	0.998	10.436
S1214	47	2.112	0.698	69.667	72.845	0.999	5.65
S1215	68	1.563	0.54	99	122.717	0.998	14.73
S1216	41	0.814	0.238	317	127.013	0.998	9.348
S1217	60	0.84	0.232	105.111	109.916	0.998	9.266
S1218	63	2.142	0.686	88.091	103.202	0.998	15.722
S1219	72	1.565	0.551	107.769	117.416	0.998	24.341
S1409	49	1.67	0.581	91.167	99.247	0.998	11.625
S1220	40	0.486	0.124	57.5	60.208	0.999	4.792
S1221	49	0.908	0.235	64.545	74.864	0.999	9.225
S1410	78	2.09	0.644	107.545	111.805	0.998	18.887
S1222	48	0.87	0.234	90	76.678	0.998	8.549
S1411	52	0.535	0.133	75.75	72.313	0.999	13.335
S1223	43	1.611	0.546	94	70.143	0.999	5.98
S1224	67	2.066	0.608	84	84.127	0.999	7.228
S1225	64	2.383	0.724	75.4	81.927	0.999	6.956
S1226	55	2.245	0.741	76.375	75.66	0.999	8.765
S1227	76	1.881	0.617	107	121.794	0.998	8.561
S1228	40	0.627	0.167	51.143	54.832	0.999	9.54
S1229	44	1.205	0.408	86	86.331	0.998	9.165
S1230	112	2.407	0.702	206	185.836	0.996	31.361
S1231	52	0.598	0.139	71.125	73.649	0.999	8.982

## Sheet: S7 
Table S7 Relative abundance at the genus level of each sample.
SampleID	Lactobacillus	Gardnerella	Prevotella	Streptococcus	Atopobium	Sneathia	Escherichia.Shigella	Bifidobacterium	Ureaplasma	Aerococcus	Megasphaera	Dialister	Anaerococcus	Veillonella	Fastidiosipila
S1	0.0078575	0.000599482	0.0118398	0.338129	0.000171281	0	0.554585	0	0	0	0	0.0151155	0.00237652	0.000449611	0
S1232	0.662297	0.324766	0	0.000590304	0.00073788	0.000172172	0	0.00024596	0.00732961	0	0	0.000885456	0	0	0
S2	0.0138472	0.00395058	0.00223732	0.253704	0	0	0.239594	0	0.000141092	0	0	0.00020156	0	0.000221716	0
S3	0.978929	0.00279793	0	0	0	0.00110535	0	0	0.00894646	0	0.000172712	0	0	0	0
S4	0.995958	0.000977491	0.000317024	0.00079256	0	0	0	0	0	0	0	0	0	0	0
S5	0.971228	0.000575436	0.00539471	0.0024456	0	0	0	0	0	0	0.000863154	0.000827189	0.000647366	0	0
S6	0.990285	0	0.000355924	0	0	0	0	0	0	0	0	0	0.000816532	0	0
S7	0.996056	0.000349028	0	0	0	0.000279222	0	0	0	0.000139611	0	0.000209417	0.000383931	0	0
S8	0.667411	0.318863	0.00138324	0	0.00130343	0.00156944	0	0	0.00167584	0	0.00162264	0.00122363	0	0	0.00239406
S9	0.799668	0.017703	0	0.000794826	0.000252899	0	0.00111998	0	0.0155352	0.00137288	0	0	0	0	0
S10	0.987678	0.0106394	0	0	0	0.000321655	0	0.000346397	0	0	0	0	0	0	0
S1233	0.991312	0.00356754	0.000165164	0	0.000297295	0	0	0	0	0.00188287	0	0	0	0	0
S11	0.980195	0.0037155	0.00016587	0.000530786	0	0	0	0	0.000995223	0.000763004	0.000398089	0	0	0	0
S12	0.74413	0.00210469	0	0.00114801	0	0	0	0	0	0	0.000847342	0	0	0	0
S13	0.995414	0.00159163	5.4e-05	0.000431628	0	0	0.000269767	0	0	0	0	0	0	0	0
S14	0.954229	0.0015783	0.00283378	0.00982854	0	0	0	0	0	0	0	0.000538059	0.000825023	0	0
S15	0.994485	0.0016114	0	0	0	0	0	0	0.00286471	0	0	0	0	0	0
S1234	0.33748	0.127167	0	0.000189943	0.000189943	9.5e-05	0	0	0.0127262	0	0	0	0	0	0
S16	0.990592	0.00288203	0.000364395	0.00208699	0	0	0	0	0	0.000563156	0	0	0	0	0
S1235	0.892102	0.0275196	0	0.000259619	0	0	0	0	0.00303754	0	0	0	0.000726933	0	0
S17	0.992292	0	0	0.000552917	0	0	0	0	0	0	0.000813114	0	0	0	0
S18	0.887815	0.102995	0	0.000195542	0	0	0	0	0.0055031	0.000111738	0	0	0	0	0
S19	0.778739	0	0	0	0.101633	0	0	0	0.0539662	0.00433536	0	0	0	0.0579403	0
S20	0.985659	0.00426645	0.000522984	0.000522984	0.000247729	0.000137627	0	0	0.0076796	0	0	0	0	0	0
S21	0.990471	0.00167713	0	0.000381165	0	0	0	0	0.00462481	0	0	0	0	0	0
S22	0.985022	0.000421526	0	0.000449628	0	0	0	0	0.00303499	0	0	0	0	0.000449628	0
S23	0.0336064	0.331523	0.362757	0.000410668	0.00225867	0	0.00173393	0	0.00143734	0.0794415	0	0.0129132	0.00600032	0	0
S24	0.964077	0.0047321	0.00422327	0.000915891	0.000279855	0.000152648	0.00137384	0	0.00379077	0	0.000712359	0.00234061	0.00142472	0.000788684	0
S25	0.994656	0.00126366	0	0.000447545	0	0.000394893	0	0	0	0.000184283	0	0	0	0	0
S26	0.961312	0.00759439	0	0	0.000435743	0	0	0	0.0295372	0	0.000248996	0	0	0	0
S27	0.997523	0	0.000165158	0	0.000627601	0	0	0	0	0	0	0	0	0	0
S28	0.990676	0.00169766	0	0	0.000757417	0	0	0	0	0.000313414	0	0	0	0	0
S29	0.988456	0.00225929	0	0.000866578	0	0	0	0.000433289	0.000185695	0.00139272	0	0	0	0	0
S30	0.970282	0.00122585	0.00174591	0.000780089	0	0	0	0	0	0	0.000222883	0.000928678	0	0	0
S31	0.969627	0.022921	0	0	0	0	0	0	0.00448823	0.00166544	0	0	0	0	0
S32	0.933784	0	0.00146015	0.0067914	0	0	0	0	0.000373527	0	0.000747054	0	0	0	0
S33	0.912007	0.0621088	0.00142857	0.000714286	0.00639456	0	0.00193878	0	0.000816327	0.000272109	0.000408163	0.00085034	0	0	0
S34	0.989063	0.00802198	0	0.000166546	0.000194304	0.000277577	0	0	0	0	0	0	0	0	0
S35	0.123071	0.37618	0.0593228	0	0.119099	0	0.000408497	0.00047658	0.000226943	0.0261665	0.229552	0.0157044	0	0	0.0481799
S36	0.748572	0.248802	0	0	0.000426761	0	0	0	0	0	0	0	0	0	0
S37	0.940376	0.00125839	0	0	0.000329578	0	0	0	0.00071908	0	0	0	0	0	0
S38	0.99592	0.00225106	0.000562766	0	0	0.00126622	0	0	0	0	0	0	0	0	0
S39	0.975203	0.00122239	0	0.000349253	0	0	0	0	0.00189179	0	0	0	0	0	0
S40	0.384019	0.382069	0.00664897	0.000234946	0.0198294	0	0	0	0.000375913	0.00791768	0.163099	0.0051923	0	0	0.0168926
S41	0.982017	0	0.00462609	0.000626087	0.000347826	0	0	0.000695652	0	0	0.000417391	0	0	0	0
S42	0.984014	0.00296228	0	0	0	0	0.000280906	0	0.000689497	0	0	0	0	0.000229832	0
S1236	0.99395	0.00308983	0	0.00136603	0.000455344	0	0	0	0.000650491	0	0	0	0	0	0
S43	0.988678	0.00253009	0.0045235	0.000306678	0.000281121	0	0	0	0.00135449	0	0	0	0.000766695	0	0
S44	0.592275	0.388535	0.000546548	0.001336	0	0	0	0	0	0	0.00024291	0	0.000789458	0	0
S45	0.990039	0.00178579	0	0.00130958	0	0.000158736	0	0	0	0.000793682	0.000277789	0	0	0	0
S46	0.994098	0.00466648	0	0.000247049	0	0	0	0	0	0	0	0	0	0.000301949	0
S47	0.932171	0.0299546	0	0.000331356	0	0	0	0	0.0105703	0	0	0	0	0	0
S1237	0.991389	0.00146771	0	0	0.000440313	0.000440313	0	0.000146771	0.00349804	0	0	9.78e-05	0	0	0
S48	0.990811	0.0014495	0.00214837	0	0	0	0	0	0	0	0	0.000414143	0	0	0
S49	0.994132	0.00153852	0	0.00143118	0	0	0	0	0.00289814	0	0	0	0	0	0
S50	0.995069	0.00110751	0	0	0	0	0	0	0.00139757	0	0	0	0	0	0
S51	0.991331	0.000169025	0	0.00475685	0.000169025	0	0	0	0	0	0	0	0	0	0
S1238	0.00647085	0.00247201	0.112549	0.111192	0.00031506	0	0.0104454	0.703723	0	0	0	0.0162619	0	0	0
S52	0.982154	0.00116046	0.00181909	0	0.000533183	0	0	0	0.00567683	0	0	0	0	0	0
S53	0.988637	0.00178745	0.00298759	0.00114907	0	0	0	0	0.001098	0	0	0	0.00140442	0.00242582	0
S54	0.471601	0.393444	0.0307739	0.00038433	0.0018942	8.24e-05	0	0.0397507	0.00601202	0.0407665	0.000192165	0.00894941	0	0.00104318	5.49e-05
S55	0.941311	0.0497361	0	0.000895297	0	0	0	0	0.00749222	0	0	0	0	0.000188484	0
S56	0.991807	0.00342184	0	0.000987069	0	0	0	0	0	0.0014148	0	0	0	0.00042773	0
S57	0.949077	0.00633349	0	0	0	0	0	0	0	0	0	0	0	0	0
S58	0.930344	0.0118307	0.0257274	0.00263177	0	0	0	7.38e-05	0	0	0	0.0103057	0.00838724	0	0
S59	0.99508	0.00155013	0	0.00131424	0.000606571	0	0	0	0	0	0.000269587	0	0	0	0
S1239	0.996545	0	0	0.000822639	0	0	0	0	0	0	0	0	0	0	0
S60	0.976473	0.0178212	0	0.000437031	0	0	0	0	0.00131109	0	0	0	0	0	0
S61	0.755024	0.176042	0.0208537	0.000536328	0.00798183	0	0	0	0.00965391	0.00107266	0.000315487	0.00230306	0.00309178	0.00277629	0
S62	0.284355	0.00209987	0.0139355	0.00430882	0	0	0.000790859	0	0	0	0	0	0	0	0
S63	0.0164376	0	0.00044486	0.854464	0	0	0.0114551	0	0.10968	0	0	0	0	0	0
S64	0.00790657	0.0303343	0.37166	0	0.0358379	0.12927	0	0	0.000620123	0.000775154	0.226965	0.0429435	0.00108522	0	0.0121699
S65	0.988746	0.00159169	0	0	0.000307168	0	0.000642261	0	0.00516601	0	0.000390941	0	0	0	0
S66	0.996631	0.00138913	0	0.00131967	0	0.000243098	0	0	0	0	0	0	0	0	0
S67	0.97359	0.0168469	0.000385072	0.00048134	0.00295222	0	0	0	0.00397908	0.00048134	0	0	0	0	0
S68	0.944527	0.0403515	0	0	0	0.000275437	0	0	0.00404892	8.26e-05	0	0	0	0.000110175	0
S69	0.982329	0.00722645	0	0.00155061	0	0	0	0	0.0012873	0	0.000438853	0	0	0.000263312	0
S70	0.965948	0	0.0121032	0.00122392	0	0	0.00016319	0	0	0	0	0.00497729	0.0016319	0.00342699	0
S71	0.992724	0.00677663	0	0.000499054	0	0	0	0	0	0	0	0	0	0	0
S72	0.00768122	0.00117133	0	0.630108	0	0	0.102153	0.21584	0	0	0	0	0	0.00482047	0
S73	0.810723	0.150157	0.000748839	0.00119814	0.000449304	0	0	0	0.0286656	0	0.000269582	0	0	0.00611053	0
S74	0.00309168	0.207638	0.248385	0	0.0976257	0.247136	0	0	0	0.00122875	0.157715	0.00846248	0.00144675	0	0.000495462
S75	0.979754	0.00153699	0	0	0	0.000317999	0	0.00113949	0.0152904	0	0.000291499	0	0	0	0
S76	0.238488	0.284678	0.156581	0.000830615	0	0	0	0	0.0216163	0	0	0.00846822	0.0168352	0.23784	0
S77	0.883625	0.00741835	0.0251818	0.0014489	0.00130401	0	0.000173868	0	0.00495523	0.00168072	0	0.00556377	0.0321655	0	0
S78	0.98575	0.00104536	0.0040164	0	0.000385134	0	0	0	0.00338368	0	0	0.000440153	0.00134797	0	0
S79	0.899652	0.099712	0	0.000301346	0	0	0	0	0	0	0	0	0.000334829	0	0
S80	0.987178	0.00160759	0.0024702	0.000941029	0	0	0.000274467	0	0	0	0	0.000235257	0.00109787	0	0
S81	0.855164	0.00745801	0.00065806	0.134181	0.000282026	0	0	0	0.00122211	0.000250689	0.000156681	0	0	0	0
S82	0.997832	0.00100409	0	0.000502042	0	0	0	0	0.000661783	0	0	0	0	0	0
S83	0.943752	0.00218137	0	0.00171393	0	0	0	0	0.0296432	0	0	0	0	0	0
S84	0.915124	0.0735961	0	0.000950221	0	0	0.000183914	0	0.00315718	0.00067435	0.00039848	0	0	0	0
S85	0.950098	0.00170474	0.00626104	0.000433934	0.000712891	0	0	0	0	0	0	0	0.000619905	0	0.000371943
S86	0.797964	0	0.158598	0.0316448	0	0	0.000490436	0	0	0	0	0.00282585	0	0	0
S87	0.966326	0.0107082	9.81e-05	0	0	0	0	0	0.00247112	0	0	0	0	0	0
S88	0.986455	0.000613086	0.000134112	9.58e-05	0	0	0	0	0.0111313	0	0	0	0	0	0
S89	0.886658	0.00210277	0	0.002162	0.000296165	0	0	0	0	0	0.000621946	8.88e-05	0	0	0
S90	0.0163288	0.000262838	0.00289122	0.0529619	0	0	0.000755659	0.774781	0	0.000295693	0	0	0	0	0
S91	0.963278	0.0362482	0	0	0.000473287	0	0	0	0	0	0	0	0	0	0
S92	0.992795	0.00119199	0.000847637	0.000264887	0	7.95e-05	0	0	0	0	0	0	0	0	0
S93	0.609909	0.384825	0	0	0	0	0	0	0.00388908	0	0	0	0	0	0
S94	0.752947	0.00122446	0.00410554	0	0	0.000360135	0	0	0.000480181	0	0	0.00108041	0.000696262	0	0
S95	0.981321	0	0	0	0	0.000211916	0	0	0	0	0	0	0	0	6.05e-05
S1240	0.381156	0.000592593	0.000325926	0.609985	0	0	0	0	0	0	0	0	0.000414815	0	0
S1241	0.987884	0.00602347	0.00151447	0	0	0.000275359	0	0	0.00285685	0	0	0	0	0.000206519	0
S96	0.98912	0.00351919	0	0.000516579	0	0	0	0	0	0	0.000322862	0	0	0	0
S97	0.738644	0.221524	0.00948986	0.00338557	0.000872041	0	0	0	0	0	0.000410372	0.00248788	0.000795096	0	0
S98	0.982397	0	0	0.000396697	0	0	0.00034711	0	0.0162894	0	9.92e-05	0	0	0.000148762	0
S99	0.863165	0.000908718	0	0.000469016	0	0	0.000469016	0	0	0.00164156	0	0	0	0	0
S100	0.986637	0.00163043	0	0.000255754	0	0	0	0	0.00127877	0	0	0	0	0	0
S1242	0.997321	0.00156806	0	0	0	0	0	0	0	0	0.000294012	0	0	0	0
S1243	0.953113	0.0373134	0.000301523	0.000954822	0	0	0	0	0.0032665	0.000778934	0.00032665	0.000226142	0	0	0
S101	0.990713	0.00218813	0	0.000364688	0	0	0	0	0.00493545	0	0	0	0	0	0
S102	0.99084	0.00148541	0	0.000495137	0.000389036	0	0	0	0	0	0	0	0	0	0
S103	0.976396	0.0139565	0.0016548	0.000843012	0.000249781	0	0	0	0.000999126	0	0.000718122	0	0	0	0
S104	0.901818	0.0815548	0.0046068	0	0.00176354	0	0	0	0.000755803	0	0	0.000611841	0.00295123	0	0
S105	0.980487	0.00199232	0.00181653	0	0.000292989	0	0.00102546	0	0	0	0	0.000556679	0	0	0
S1244	0.636878	0.355358	0	0.000877426	0.000319064	0	0.000186121	0.000425419	0.00241957	0.00146238	0	0	0	0	0
S106	0.90072	0.0716156	0	0	0.000491079	0	0	0	0.0190702	0.00159601	0	0	0	0	0
S107	0.993021	0	0.00061909	0	0.000196983	0	0	0	0	8.44e-05	0.000225124	0	0	0	0
S108	0.99149	0.0012472	0.000110047	0.00128389	0.00014673	0.000256777	0	0	0	0	0	0	0	0	0
S109	0.794508	0.00272999	0	0	0	0	0	0	0.00132524	0	0	0.000132524	0	0	0
S110	0.986464	0.00210184	0	0.00204579	0	0	0	0	0.00198974	0.00176555	0.000420368	0	0	0	0
S111	0.992123	0.0010385	0.000278622	0.000633232	0.000202634	0	0	0	0	0	0	0	0.000303951	0	0
S112	0.961687	0.0179019	0.00243048	0	0.000313611	0	0	0.000261342	0.0057234	0	0	0.00138511	0.00240435	0.000313611	0
S113	0.99363	0.0017217	0	0.000550945	0.000550945	0	0	0	0	0.000241039	0	0	0	0	0
S114	0.990715	0.00146611	0	0	0.000373714	0	0	0	0.000258725	0	0	0	0	0	0
S115	0.98816	0.00141848	0	0	0	0	0	0	0.00358962	0	0.000723715	0	0	0	0
S116	0.992055	0.00598473	0	0.000515925	0.00041274	0	0	0	0	0	0	0	0	0	0
S117	0.992163	0.00257976	0	0.0021879	0.000457173	0	0	0	0.000555138	0.000947001	0	0.000163276	0	0	0
S1245	0.605916	0.321183	0.0113174	0.0131411	0	0	0	0	0.044445	0	0	0.00257326	0	0.000649562	0
S118	0.981178	0.0032135	0.000953457	0.00098877	0	0	0.000247193	0	0	0.00151847	0.000388446	0	0	0	0
S119	0.814886	0.16568	0	0.000280287	0.000311429	0	0	0	0.0178761	0	0	0	0	0	0
S120	0.121082	0.345339	0.161422	0.000696579	0.0584102	0.047142	0	0.000409752	0.000225364	0.00643311	0.18783	0.0213891	0	0	0.0330465
S121	0.988029	0.00502211	0	0.000663298	0	0	0	0	0.0030638	0	0	0	0.00050537	0	0
S1246	0.827824	0.0641883	0	0	0.000278707	0	0	0	0.00343024	0	0	0.000257268	0	0	0
S122	0.796778	0.187404	0	0	0.000339633	0	0	0	0.0112321	0	0	0	0	0.000121297	0
S123	0.99542	0.00202372	0.00028403	0.0018817	0.000390542	0	0	0	0	0	0	0	0	0	0
S124	0.981596	0.00115662	0.00200708	0.000374201	0	0	0	0	0	0	0.000238128	0	0	0	0
S125	0.991946	0.00351934	0.000203039	0	0	0	0	0	0.00240263	0.000981354	0	0	0	0	0
S126	0.571123	0.0752747	0.00111868	0.0330135	0	0.000149157	0	0	0	0	0	0	0.00243624	0	0
S127	0.995627	0.00300996	0.000565975	0.000360166	0	0	0	0	0	0	0	0	0	0	0
S128	0.988207	0.00310648	0	0	0.00023011	0	0.000891676	0	0.000891676	0	0.00023011	0	0	0	0
S1247	0.965223	0.00147263	0	0	0	0	0	0	0	0	0.000368157	0	0	0	0
S129	0.185962	0.229959	0.272264	0	0.0236682	0	0	0	0.00108301	0.0722682	0	0.0199228	0.0169897	0	0
S130	0.993653	0.00334702	0.000221029	0	0.000347332	0	0	0	0	0	0.000221029	0	0	0	0
S131	0.790421	0.00138696	0	0	0	0.000206569	0	0	0.000265589	0	0	0	0	0	0
S132	0.995533	0.00135275	0	0.000723566	0.000283135	0	0	9.44e-05	0	0.00182464	0	0	0	0	0
S133	0.798036	0.00156484	0.0474114	0.0351923	0.00526053	0	0.00153155	0	0.00253038	0	0	0.0367904	0.0042284	0.0265024	0
S134	0.98873	0.00153949	0.000232376	0.00307898	0	0	0.000406658	0	0.000522845	0	0	0	0	0	0
S135	0.991924	0.0025793	0	0.00230294	0	0	0.000214942	0	0	0.00211871	0	0	0	0	0
S136	0.984971	0.00168456	0	0.00132122	0	0	0	0	0	0.000825764	0.000264244	0	0	0	0
S1248	0.997635	0.000867132	0	0.000985377	0	0	0	0	0	0	0	0	0	0	0
S137	0.35705	0.641424	0	0	0.000330579	0	0	0	0	0	0	7.63e-05	0	0	0
S138	0.0152577	0.113849	0.174416	0	0.0911198	0.37525	0	0.000222469	0	0.000296626	0.0677605	0.0165184	0.00324435	0	0.0334446
S139	0.984225	0.00343643	0.000196367	0.000621829	0.000163639	0	0	0	0.000818197	0	0	6.55e-05	0	0	0
S140	0.993196	0.001599	0	0.001599	0	0	0	0	0	0	0.000721116	0	0	0	0
S141	0.980935	0	8.65e-05	0.000576851	0	0	0	0	0	0	0.000894119	0	0	0	0
S142	0.0783003	0.00061816	0.0265122	0.439764	0	0	0	0.0174687	0.0392188	0.366638	0	0.00957003	0.00192316	0	0
S143	0.967355	0.0271533	0.000187749	0.000774466	0	0	0	0	0.00370805	0	0	0	0	0.000164281	0
S144	0.00391616	0.88785	0.01023	0	0.0651162	0	0	0	0.0203401	0	0.000559452	0.00309697	0.00185818	0	0
S145	0.869662	0.088982	0	0.0351462	0.000489416	0	0	0	0.00379298	0	0	0	0	0	0
S146	0.851135	0.108	0	0.000582736	0	0	0	0	0.0021367	0.000922666	0	0	0.000121403	0	0
S147	0.959618	0.017117	0	0	0	0.000312638	0	0	0.0179767	0.000182372	0	0	0	0	0
S148	0.972923	0.0234388	0	0.00121284	0	0	0	0	0.00121284	0	0	0	0	0.00025385	0
S149	0.929969	0.0186707	0.0118785	0.000341159	0.00356667	0.00589275	0	0	0.00632696	0	0.000527246	0.00148869	0.000775362	0	0
S150	0.942671	0.00232234	0	0	0.00026541	0	0	0	0.0104837	0	0.00026541	0	0	0	0
S1249	0.925899	0.0594383	0.00032979	0	0.000279053	0	0.00423654	0	0	0	0	0	0	0	0
S151	0.42422	0.248892	0.000425798	0.000150282	0.000175329	0	0	0	0	0.00819036	0.316393	0.000175329	0	0	0
S152	0.994846	0.00110679	0	0.000758941	0.000442716	0	0	0	0	0	0	0	0	0	0
S153	0.0719392	0.461486	0.00971442	0	0.415438	0.000100982	0	0	0.00704851	0.0210042	0	0.00585693	0.00113099	0.00377671	0
S154	0.567752	0.162582	0.125584	0	0.0485266	0.0120423	0	0	0.00129583	0.00247995	0	0.0266315	0.00395451	0	0.0104783
S155	0.992552	0.00634688	0	0.000472082	0	0	0	0	0	0	0	0	0	0	0
S156	0.0260916	0.00259047	0.000106823	0.939218	0.000240353	0	0.000480705	0	0	0	0.00064094	0.00032047	0	0.000480705	0
S157	0.909851	0.00119911	0	0	0	0	0	0	0.000461198	0	0	0	0	0	0
S1250	0.804771	0.124131	0.0233556	0.000499052	0.00239545	0	0	0.000266161	0.00795156	0.00209602	0	0.0126759	0.00312739	0	0
S158	0.986098	0.00625198	0.00102881	0.000448454	0	0	0	0	0.000633112	0	0	7.91e-05	0.00261159	0	0
S1251	0.974301	0.00259882	0	0.00211756	0	0	0	0	0.0152721	0.00189297	9.63e-05	0	0	0	0
S159	0.908067	0.0860748	0	0.000781133	0.000360523	0	0	0	0	0.00261379	0.00042061	0	0	0	0
S160	0.907217	0.000557045	0.0445636	0	0	0	0	0.00128817	0	0	0.000278522	0.00313338	0.0153535	0.00449117	0
S161	0.684045	0.305584	0	0.000359543	0	0	0	0	0.00564206	0.000829715	0.000331886	0	0.000276572	0	0
S162	0.99693	0.00126069	0	0.00104144	0	0	0	0	0	0	0	0	0	0	0
S163	0.979791	0.00126125	0.00131858	0	0.000171989	0	0	0	0.00318179	0.000143324	0	0	0.000372642	0.000143324	0
S164	0.910106	0.0401094	0.00420275	0.0105492	0	0	0	0	0	0	0	0	0.00473867	0.00361041	0
S165	0.987049	0.00491863	0	0.00143896	0.000235466	0	0	0	0	0	0	0	0	0	0
S166	0.994628	0.00321382	0.000359755	0	0	0	0	0	0.000575609	0	0.000287804	0	0	0	0
S167	0.990314	0.00153751	0.000153752	0.00113776	0	0	0	0	0.000584256	0	0.000246002	0	0	0	0
S168	0.288145	0.485021	0	0	0.223443	0	0.000132949	0.000576113	0	0	6.65e-05	0	0	0	0
S169	0.989932	0.00197151	0	0	0.000289154	0.000446875	0.00015772	0	0.00362757	0.000210294	0.000289154	0	0	0	0
S170	0.748848	0.0378232	0.000185181	0	0	0.000185181	0	0	0.00731464	0	0	0.000138886	0	0	0
S171	0.96904	0.0270003	0	0	0	0	0.000577399	0	0.000604894	0	0	0	0	0	0
S172	0.998839	7.11e-05	0	0	0	0	0	0	0	0	0	0	0	0	0
S173	0.9939	0.000949284	0	0	0	0	0	0	0	6.06e-05	0.000888691	0	0	0	0
S1252	0.770138	0.00101383	0.140737	0.023318	0.0043318	0	0.00261137	0	0	0	0	0	0	0	0
S174	0.971214	0.0276333	0	0	0.000529612	0	0.000155768	0.000155768	0	0	0.000186922	0	0	0	0
S175	0.984226	0.00191205	0.000330931	0.000551552	0.000294161	0	0	0	0	0.000330931	0.000882483	0	0.00102956	0	0
S176	0.993786	0.00144397	0	0.000360992	0	0	0	0	0.000232066	0	0	0	0	0	0
S177	0.996597	0.00158101	0	0	0	0	0	0	0.000884292	0	0	0.000267967	0	0	0
S178	0.748988	0.00191247	0.000414369	0.00178497	0.000318745	0	0	0	0	0.00159373	0.000254996	0	0	0	0
S179	0.989312	0.00162386	0.00558016	0	0.00038382	0	0.000767641	0	0	0	0	0.000236197	0	0	0
S180	0.984644	0.00152341	0	0	0.000304683	0.00018281	0.000304683	0	0	0	0	0	0	0	0
S181	0.372249	0.577566	0.0056349	0	0.000367994	0	0	0	0.00908485	0.0236206	0	0.00312795	0	0	0
S182	0.0986377	0.622712	0.0054917	0	0.265283	0	0	0	0	0.0057897	0	0.000234142	0	0	0
S183	0.853925	0.111595	0.0105354	0	0.00256434	0	0	0	0.00590107	0.00976303	0	0.00176105	0.00188464	0	0
S184	0.995764	0.00188621	0	0.000463822	0	6.18e-05	0	0	0.000185529	0	0	0	0	0	0
S185	0.923302	0.000509736	0.0131172	0.00441771	0	0	0	0	0	0	0.000543718	0.00129133	0.00897135	0	0.000747613
S186	0.962009	0.0349088	0	0.00111817	0	0	0	0	0.000299997	0	0	0	0	0	0
S187	0.817455	0.000353599	0.0380782	0.000397799	0	0	0.00523768	0	0.0704546	0	0	0	0.0597582	0	0
S188	0.892215	0.0922035	0	0.00140056	0	0	0.000787815	0	0.00236345	0.00137138	0	0	0.000496032	0	0
S189	0.0713255	0.146233	0.00199529	0.00161065	0.000528872	0.00108178	0.139887	0	0	0	0.00180297	0.000961585	0.000745228	0	0
S190	0.970806	0.00233674	0.000311565	0.000872383	0.0007166	0	0	0	0.00389457	0.00127742	0	0.000218096	0.000186939	0	0
S191	0.990083	0	5.92e-05	0	0	0	0	0	0.00094725	0	0.00056243	0	0	0	0
S192	0.984173	0.00118848	0	0.000550757	0	0	0	0	0.0109282	0	0.000115949	0	0	0.000115949	0
S193	0.979748	0.00267122	0	0.000900761	0	0	0.000217425	0.000248486	0.0121758	0.000807579	0	0	0	0	0
S194	0.0050729	0.634339	0.0421504	0.0226631	0.188254	0	0	0	0.0510177	0	0	0.00674324	0.0269317	0	0
S195	0.320166	0.652593	0.00293911	0	0.000197403	0.00752325	0	0	0	0	0	0.0126338	0.000614143	0	0.000109668
S196	0.00437278	0.96654	0.00104022	0.00011558	0.000635691	0	0	0	0.0175875	0	0	0.000327477	0	0	0
S197	0.25404	0.568119	0.0826891	0.000387847	0.00597285	0.0238397	0	0.000672269	0	0.00274079	0.0428701	0.00429218	0.000284421	0.00188752	0.00361991
S198	0.937233	0.00210253	0	0.0503679	0.000216437	0	0	0	0	0.00071115	0	0	0.000247356	0	0
S199	0.920069	0.00494845	0	0.00233677	0	0	0	0	0.0249828	0.00130584	0	0.000137457	0.000687285	0.0250515	0
S200	0.996538	0.00118912	0	0.000449224	0	0	0	0	0	0	0	0	0	0	0
S201	0.979807	0.011557	0.000857252	0	0.000476251	0	0	0	0	0.000444501	0.000127	0.000381001	0	0	0
S202	0.916957	0.0779258	0.000314447	0.000314447	0	0	0	0	0.00245841	0	0	0.000142931	0	0	0
S203	0.91131	0.0668819	0	0	0	0	0.00246294	4.78e-05	0.0159493	0.00327595	0	0	0	0	0
S204	0.113089	0.711507	0.00580566	0	0.0672005	0	0	0.000507995	0.00882944	0.083287	0	0.00348339	0.000749897	0	0
S205	0.964411	0.0206974	0	0.00734315	0.000375696	0	0	0	0	0	0	0	0	0	0
S206	0.989371	0.00197697	0	0	0	0	0.000279102	0	0	0	0	0	0	0	0
S207	0.00466563	0.00246242	0.00239762	0.00151201	0.000367202	0.000496803	0.000432003	0.933644	0	0	0	0	0	4.32e-05	0
S208	0.990712	0.00174143	0	0.0013222	0.000290238	0	0.000419233	0	0.0024509	0	0	0	0	0	0
S209	0.989265	0.00435692	0.000766818	0.00101081	0	0	0	0	0.00425235	0	0	0	0	0	0
S210	0.993818	0.00114853	0	0	0.000202682	0	0	0	0	0	0.000337804	0	0	0	0
S212	0.962423	0.00181093	0.00976203	0.00019807	0	0	0	0	0	0	0	0.00212218	0.0149967	0.00093376	0
S213	0.889764	0.0957923	0.00162402	0	0.00551181	0	0.000246063	0.00019685	0	0	0	0.000295276	0	0	0
S214	0.994051	0	0	0	0	0	0	0	0.00178746	0	0.000670297	0	0	0.000167574	0
S215	0.13878	0.75371	0	0.0265921	0.000134303	0	0	0.0006939	0.0782093	0.000134303	0	0	0	0	0
S1253	0.968681	0.000972786	0.000688068	0.00156595	0	0	0	0	0.000237265	0	0	0.00199302	0	0.000213538	0
S217	0.948185	0.0458962	0.000949577	0	0.000316526	0	0	0	0.00376666	0	0	0	0	0	0
S1254	0.994637	0.00163957	0.000170788	0	0.000341577	0	0.00191283	0	0	0	0	0	0	0	0
S218	0.928386	0.0560911	0.0064975	0	0.000189018	0.0002599	9.45e-05	0	0	0	0	0.00094509	0.0015594	0.0002599	0
S219	0.997358	0.00207139	0	0	0	0	0	0	0.000570382	0	0	0	0	0	0
S220	0.985089	0.0104309	0	0.00132626	0.000394293	0	0	0	0	0	0	0	0	0	0
S221	0.00527096	0.275231	0.379169	0.00740849	0.0128981	0.204596	0	0	0	0.03952	0	0.0433093	0	0	0
S1255	0.941812	0.0136079	0.0256853	0	0.00114095	0	0	0	0.0124113	0	0.000250452	0	0.000445248	0	0
S222	0.00567456	0.831376	0	0.000251272	0.000732877	0.000188454	0	0.000502544	0.0438051	0.0171703	0	0.000125636	0	0	0
S223	0.996294	0.00119642	0	0.000496075	0	0	0	0	0	0	0.000145904	0	0	0	0
S224	0.993591	0.00248528	0.000261609	0.000555919	0	0	0	0	0	0.00166776	0	0	0	0	0
S225	0.00540241	0.494736	0.205269	0	0.106386	0.103292	0	0	0.0141063	0	9.23e-05	0.0123748	0.000277047	0	0
S226	0.989314	0.0033289	0	0.000932091	0	0	0	0	0.00339547	0.00186418	0	0	0.000199734	0	0
S227	0.991558	0.00736674	0	0	0.000251659	0.000297415	0	0	0	0	0	0	0	0.000228781	0
S228	0.996238	0.00282778	0	0	0	0	0	0	0.000681698	0.000176736	0	0	0	0	0
S229	0.972153	0.0116638	0.005483	0.00149536	0.000731067	0	0	0	0.00342272	0	0	0	0.00172798	0	0
S230	0.998244	0	0	0.000535458	0	0	0	0	0.000749641	0	0	0	0	0	0
S1256	0.995754	0.0013445	0	0	0	0	0	0	0.00290129	0	0	0	0	0	0
S231	0.963903	0.00362603	0.000163335	0.00169868	0.000392003	0	0	0	0	0.000718672	0	0	0	0	0
S232	0.993353	0.00100287	0	0.000396483	0	0	0.000419805	0	0.000583063	0.000116613	0.00100287	0	0	0	0
S233	0.94997	0.0228096	0.00419016	0.000535585	0	0	0	0	0.0069626	0.00151224	0	0.00012602	0.00797076	0	0
S234	0.00498671	0.735133	0.0338305	0.000878715	0.0825992	0.0573581	0	4.39e-05	0.0104787	0.0233519	0	0.00351486	0.00555787	0.0325344	0
S235	0.0074262	0.0966899	0.177595	0	0.0111393	0.0605292	0	0	0	0	0.0915588	0.107437	0.00485129	0	0.0208979
S236	0.967219	0.0220709	0.00284013	0.00116343	0.00109499	0	0	0	0	0.000307966	0.000239529	0.000581714	0	0	0
S1257	0.993018	0.00231953	0.00035503	0.000402367	0	0	0	0	0	0.000142012	0	0	0	0	0
S1258	0.980724	0.00241697	0.00167099	0	0	0	0	0	0	0	0	0	0	0	0
S237	0.809054	0.123677	0.00393063	0.000379271	0.00151708	0	0	0	0.00627521	0.0129642	0	0.00144813	0.0108265	0.000930938	0
S238	0.996745	0.00114722	0	0.000853743	0	0	0	0	0.000453551	0	0.000186756	0	0	0	0
S240	0.00302677	0.337613	0.175671	0	0.164692	0.248333	0	0	0.0111377	0.0207719	0	0.0125819	0.000514352	0	0
S241	0.990905	0.00235077	0.000335824	0.000503736	0	0	0	0	0	0	0	0.000615677	0.000335824	0	0
S242	0.94586	0.0102357	0.0164889	0.000427857	0	0.00154687	0	0	0.00625329	0	0	0.00177725	0.00635203	0	0
S243	0.995583	0.00204351	0.000263678	0	0.000230719	0.000230719	0	0	0.000560316	0	0	0	0	0	0
S244	0.56162	0.437047	0	0.000266525	0	0	0	0	0	0	0	0	0	0	0
S245	0.0138315	0	0.270339	0.0914898	0	0	0.355345	0	0.075401	0	0	0.00348189	0.00196907	0.0106378	0
S246	0.77733	0.00399714	0.0040257	0.00987866	0	0	0	0	0	0.000256959	0.000970735	0.000456817	0.0228694	0	0
S1259	0.99597	0.00138654	0	0	0.000259977	0.000346635	0	0	0	0	0	0	0	0	0
S247	0.977509	0.0186091	0	0	0	0.000177794	0	0	0.00242985	0	0	0	0	0	0
S248	0.692807	0.00227651	0.139207	0.0263668	0	0	0.00207264	0	0	0.103089	0.000203867	0.00261629	0.00112127	0.000203867	0
S249	0.0108589	0.879317	0	0.000176408	0.0834019	0	0.000156807	0	0	0	0	0.0021365	0.00021561	0	0
S250	0.599424	0.368406	0	0	0	0	9.82e-05	0	0.00680717	0.0143998	0	0	0	0	0
S251	0.650977	0.232394	0.00057666	0	0	0	0	0.000180206	0	0.112088	0	0.000216247	0	0.000396454	0
S252	0.0829551	0.0774445	0.103847	0.00977225	0	0.351167	0	0.00263633	0.00103074	0.00749271	0	0.00713592	0	0	0
S253	0.00357782	0.00184788	0.723053	0.0163951	0.0337337	0	0.000648725	0	0	0	0	0.0172993	0	0	0
S254	0.984091	0.00213882	0	0.00354516	0.00026369	0	0.000292989	0	0.00246111	0	0	0.000117196	0	0	0
S255	0.86858	0.110349	0.00273792	0	0.0114369	0	0	0	0.00422818	0.000485201	0	0	0.00114369	0	0
S256	0.585724	0.351828	0.0116518	0	0.000277423	0	0	0	0.00282972	0	0	0.00629751	0.00912723	0	0
S257	0.59046	0.405966	0.000476455	0.000476455	0	0	0	0	0	0	0	0	0	0	0
S1260	0.0333727	0.263232	0.0836942	0.00168738	0.113636	0.296661	0	0	0	0.00290605	0.0461968	0.0332227	0.00607458	0	0.0570523
S258	0.978596	0.00321673	0.00191766	0	0	0	0	0.00018558	0.00686648	0.00170115	0.000371161	0	0	0	0
S259	0.996313	0.00181171	0.000158922	0	0.000254275	0	0	0	0	0	0	0	0	0	0
S260	0.993939	0.001002	0.000342148	0.000708735	0	0	0	0	0.0016863	0	0	0	0	0	0
S261	0.978319	0.00919787	0.000328495	0.000746581	0	0	0	0	0.00379263	0.00182166	0	0	0.000567401	0.00179179	0
S262	0.00605825	0.878084	0	0	0.105709	0.00018123	0	0.00023301	0	0	0	0.000517799	0	0	0
S1261	0.00670923	0.777009	0.0739544	0.0116408	0.000802814	0	0.00024849	0	0	0	0	0.00886918	0.0531195	0.000401407	0
S264	0.511334	0.467001	5.01e-05	0	0.00651221	0	0	0.000400751	0.0102192	0.000901691	0.000175329	0	0	0	0
S265	0.971231	0.00916715	0.00260061	0.00136532	0.000292569	0.00156037	0	0	0.00234055	0.000942722	0.000390092	0	0	0.00159287	0
S266	0.148432	0.67004	0.0025358	0	0.129544	0	0	0	0	0.0459285	0	0.00069953	0.000327905	0	0
S267	0.988243	0.00725505	0.00076621	0	0	0	0	0	0	0	0	0	0	0	0
S1262	0.980398	0.0124739	0.00178198	0	0	0	0	0	0.00147207	0	0	0	0.000387387	0	0
S268	0.00280026	0.207895	0.250401	0	0.0171685	0.367297	0	0.000308994	0	0	0.113362	0.00650818	0.000579363	0	0.0137116
S269	0.98712	0.00300716	0.0013306	0.000638689	0	0	0.000239508	0	0	0.000159672	0	0	0.000345956	0	0
S270	0.997101	0.000616751	0	0	0	0	0	0	0	0	0	0	0	0	0
S271	0.989353	0.00150939	0.00207542	0.000377348	0	0	0	0.000539069	0	0	0	0.000512116	0.00070079	0.000215628	0
S1263	0.97999	0.00221314	0.0071927	0.0019365	0	0	0	0	0	0	0.000553284	0.000184428	0	0	0
S272	0.99615	0.00215617	0.000282355	0	0.000693054	0	0	0	0	0	0	0	0	0	0
S273	0.993727	0.00107623	0	0	0	0	0.000215246	0	0	0	0	0	0	0	0
S274	0.986801	0.00188139	0.00263394	0	8.68e-05	0	0	0	0.00147616	0	0.000520999	0.000607832	0.00118672	0	0
S275	0.891924	0.0029395	0.000684932	0.000342466	0	0	0	0.00108447	0.000827626	0	0	0	0.000399543	0	0
S276	0.727348	0.20193	0.0165873	0	0.0145841	0	0	0	0.00332234	0	0	0	0.0107976	0	0
S277	0.00689766	0.215637	0.630052	0.00139745	0.0008958	0	0	0	0	0.0147807	0.10377	0.00386986	0.000107496	0	0
S278	0.965894	0.0014274	0.0220184	0.000273332	0.000303702	0	0	0	0	0	0	0	0.000850366	0	0
S279	0.875317	0.0765489	0.000191672	0	0.0160765	0	0.00955963	0	0.011692	0.00304279	0	0	0	0	0
S280	0.993247	0.00248434	0	0	0	0	0	0	0	0.0022744	0	0	0	0	0
S281	0.974422	0.0200363	0.000813975	0	0.000344374	0	0	0	0	0.00131488	0	0	0	0	0
S282	0.995724	0.000430258	0	0	0	0	0	0	0.00110254	0	0.000349585	0	0	0	0
S283	0.984044	0.0135588	0.00136619	0	0	0	0	0	0	0	0	0	0.00018044	0	0
S284	0.0435353	0.00579596	0.0042224	0.0125361	0	0.00141621	0.190401	0	0	0.000576974	0	0.000288487	0.0011015	0	0
S285	0.788997	0.172959	0	0	0.0219262	0	0	0	0.00058612	0.00700679	0	0.00823232	0	0	0
S287	0.978529	0.0181527	0	0	0	0	0	0.000117114	0	0.00148345	0	0	0	0	0
S288	0.964715	0.00653521	0	0	0	0	0.0007573	0	0.00560963	0	0	0	0	0	0
S289	0.945252	0.0503021	0	0.0012898	0.000407304	0	0	0	0.00159527	0	0.00033942	0	0	0	0
S290	0.966752	0.00121737	0	0.000730421	0	0	0	0	0.0299472	0	0	0	0	0	0
S291	0.994478	0.00153237	0	0	0.000375864	0	0	0	0	0	0.000318039	0	0.000318039	0	0
S292	0.844188	0.14628	0	0	0	0.000853606	0	0	0.0075971	0	0	0	0	0	0
S293	0.96264	0.000979376	0.0207109	0	0.000662519	0	0.000144026	0	0.000403272	0	0	0.00475285	0.00368706	0.000345662	0
S294	0.956951	0.00168278	0	0.00272304	0	0	0	0	0.00666993	0	0	0	0	0	0
S295	0.80927	0.187978	0	0	0	0	0	0	0.00275174	0	0	0	0	0	0
S296	0.874621	0.0017348	0.0885062	0.00145092	0	0	0	0	0.00731769	0.000693919	0	0	0.00100934	0	0
S297	0.981069	0.00250807	0.00405415	0.000584072	0.000377929	0	0	0	0.000858929	0	0	0.00161479	0.000343572	0.000927644	0
S298	0.991878	0.00280073	0	0.00217056	0	0	0.000315082	0	0	0.00108528	0	0	0	0	0
S299	0.994952	0.00101582	0	0.000338607	0.000215477	0	0	0	0.00240103	0	0	0	0	0	0
S1264	0.241424	0.49965	0.00973373	0	0.000383929	0.000225841	0	0	0	0	0	0.00169381	0	0.215113	0
S1265	0.977488	0.00548854	0.00241868	0.00024807	0.000992279	0	0.000186052	0	0.00201557	0.0017985	0	0.000992279	0.0017985	0	0
S300	0.981889	0.0152791	0.000298129	0.000223597	0	0	0	0	0.00171424	0	0	0	0	0	0
S301	0.987364	0	0.00071578	0	0	0	0	0	0	0	0.00101861	0	0.00019271	0	0
S302	0.938248	0.0160881	0.01382	0.000786259	0.000756018	0.0117939	0	0	0	0.00199589	0.00550381	0.00123987	0.00217733	0	0.000816499
S303	0.967035	0.00250076	0	0.00121249	0	0	0	0	0.00102304	0.00147772	0	0	0	0	0
S304	0.976795	0.0201036	0	0.00040968	0.000321892	0	0	0	0.000555994	0.0012583	0	0	0	0	0
S305	0.883438	0.111924	0	0	0.00132033	0.000203128	0	0	0	0.000981786	0	0	0	0	0
S306	0.982763	0.000858277	0.00672317	0.000894039	0	0	0	0	0	0	0.000822515	0.00114437	0.00189536	0	0
S307	0.990866	0.00722091	0	0	0	0	0	0	0	0	0.000334744	0	0	0	0
S308	0.919693	0.0696893	0.00102922	0	0	0	0	0	0.00612118	0.000406273	0.000541697	0	0.000568782	0	0
S309	0.920436	0.070272	0.0019181	0	0	0	0	0	0	0.000274014	0.000572937	0	0.000274014	0.000174372	0
S310	0.582215	0.0908858	0.0773254	0.00454856	0.0216056	0	0	0	0.0728338	0	0.000881283	0.00272913	0.00190471	0.00036957	0
S311	0.107533	0.331772	0.200292	0	0.0777025	0.0593555	0	0	0.000239688	0.00200466	0.161964	0.0146863	0	0.000217898	0.0214194
S1266	0.994112	0.00239302	0.000188923	0	0.000503794	0	0	0	0.000787178	0	0.000314871	0	0.000125949	0.000251897	0
S1267	0.992978	0	0	0	0	0	0	0	0	0.00498739	0	0	0	0.000257968	0
S312	0.601311	0.318903	0.00183552	0.00762813	0.000166865	0.00882002	0	0	0	0.0513707	0	0	0.000238379	0	0
S313	0.908651	0.0808037	0.00405578	0.000655165	0.000405578	0	9.36e-05	0	0.00056157	0.0018095	0	0.000155992	0.000967148	0	0
S314	0.607566	0.207291	0.0646336	0.000407301	0.0215869	0	0	0	0.000381845	0.0101062	0.000381845	0.0135173	0.0338823	0.00231652	0
S315	0.542084	0.405145	0.0287413	0	0.000246589	0	0	0	0.0130692	0.000630172	0	0.000301386	0	0	0
S316	0.806033	0.153319	0.0081622	0.00130595	0	0	0	0	0.0173039	0.00352607	0	0.00176304	0.00189363	0	0
S317	0.0104471	0.00106023	0.0156707	0.918518	0	0	0	0	0.0340565	0.00062062	0	0	0.00178428	0	0
S318	0.868034	0.00844795	0.0458857	0.00077069	0.00388309	0	0	0	0	0.0014821	0.000237135	0.00497984	0.0157102	0	0
S319	0.996155	0.00312182	0	0	0.000295751	0	0	0	0	0	0	0	0	0	0
S320	0.963591	0.0245342	0.000489704	0	0	0	0	0	0.0106755	0	0	0.000171396	0	0	0
S321	0.00392789	0.0369439	0.305488	0	0.0309344	0.0517866	0	0	0.000742135	0.000742135	0.0342106	0.0243276	0.00157478	0	0.0114035
S322	0.995863	0.000336304	0	0.000773499	0	0	0	0	0	0	0	0	0	0	0
S323	0.00116819	0.184143	0.190054	0	0.0230718	0.461325	0	0	0	0.00397741	0.0167719	0.0207076	0	0	0.0351014
S324	0.989035	0	0.00179717	0.000250239	0	0	0.00122845	0	0.000318486	0	0	0.00100095	0.00138769	0	0
S325	0.988399	0.00186931	0	0.000907167	0	0	0.000357369	0	0.00225417	0	0	0	0	0	0
S326	0.75523	0.239266	0.000357398	0.000524184	0.000452704	0	0	0	0.00293066	0	0	0	0	0.000571837	0
S327	0.993741	0.00133003	0	0.00127787	0	0	0	0	0.00333811	0	0	0	0	0	0
S328	0.985465	0.00116282	0.00124211	0.000422844	0.000264278	0	0	0	0.00071355	0	0.000502127	0	0	0	0
S329	0.969871	0.0161097	0	0.00175239	0.000307437	0	0	0	0.00328957	0.00159867	0.000276693	0	0	0	0
S331	0.80932	0.162095	0.000131731	0	0.0187057	0	0	0	0	0.00470937	0.000296394	0	0	0.0014161	0
S332	0.997155	0.00152708	0	0	0	0	0	0	0.000928227	0	0	0	0	0	0
S333	0.0115401	0.365329	0.251111	0	0.0356678	0.193073	0	0	0	0	0.0280983	0.0120808	0	0	0.0812875
S334	0.988525	0.00148061	0.00114131	0.000709461	0	0	0	0	0	0.000154231	0.000339307	0	0.000277615	0	0
S335	0.869979	0.0108393	0.0404995	0	0.00069516	0	0	0	0.00200824	0	0	0.013414	0.0125129	0	0.000283213
S336	0.954647	0.00227131	0.0307726	0.000915852	0	0	0	0	0	0.000952486	0	0	0	0.00652086	0
S337	0.988666	0.00193506	0	0	0.000402091	0	0	0	0.00497588	0	0.000954966	0	0	0	0
S338	0.856613	0.0023753	0	0.00176699	0	0	0	0	0	0.00188286	0.00028967	0	0	0	0
S339	0.00656442	0.954576	0	0	0.000303908	0.000222866	0	0	0.032579	0	0	0	0	0	0
S340	0.00594616	0.435838	0.201788	0.000462033	0.20444	0	0	0.000361591	0.0149458	0.0630775	0	0.039996	0.000321414	0.0288469	0.000723182
S341	0.98072	0.0168883	0	0	0	0.000291681	0	0	0.00134173	0	0	0	0	0	0
S342	0.992116	0.00201361	0	0.00130459	0	0	0	0	0	0.00187181	0	0	0	0	0
S343	0.00278597	0.194638	0.248621	0	0.0239702	0.259728	0	0	0	0.000741719	0.115871	0.0572209	0.000235179	0	0.0500751
S344	0.00274346	0.52406	0.224423	0.000100126	0.104492	0.0645013	0	0	0.00234295	0	8.01e-05	0.0319603	0	0	0
S345	0.990573	0	0	0	0	0	0	0	0	0	0	0	0	0	0
S346	0.741918	0.237086	0.000137083	0.000319861	0.000936736	0	0	0	0.004935	0	0	0	0	0.00466083	6.85e-05
S347	0.960085	0.00225934	0.0120498	0.000342325	0.00082158	0	0	0	0	0	0	0.00270437	0.00154046	0	0
S348	0.00116552	0.976819	0.00135053	0.000259005	0.000388508	0	0	0	0.0154293	0	9.25e-05	0	0	0	0
S349	0.947108	0.00133744	0.0272282	0.00042899	0	0	0	0	0	0.00184213	0	0.00141314	0.0152165	0	0
S350	0.954531	0.00241956	0.0127577	0.00245098	0	0	0	0	0	0.00163399	0	0.00345651	0.00804424	0	0
S351	0.889563	0.10723	0	0.00110518	0	0	0	0	0.000512157	0	0	0	0	0	0
S352	0.992793	0	0	0.00153061	0.000542092	0	0	0	0	0.00124362	0.000159439	0	0	0	0
S353	0.960674	0.0016877	0.0144392	0.000508988	0.000562565	0	0	0	0	0	0	0.00506309	0.00881352	0	0
S1268	0.910457	0.0447545	0	0	0	0	0	0	0	0	0.000403497	0	0	0	0
S354	0.0075162	0.00233261	0.0293449	0.328956	0	0	0.000201584	0.30514	0	0	0	0.00466523	0.0138229	0	5.76e-05
S355	0.986427	0.00307261	0.00214784	0	0.00026848	0	0.000357974	0	0	0.000745779	0	0.000477298	0	0	0
S356	0.89827	0.00216576	0.0763505	0.00067108	0	0.000183022	0	0	0.0176616	0.00161669	0.000213525	0	0	0	0
S357	0.553295	0.384266	0	0	0	0	0	0	0.00261231	0.0434243	0.000578134	0	0	0	0
S358	0.965818	0.00247784	0.0143588	0.000476508	0	0.000254138	0	0	0	0.000381207	0	0.00390737	0.00466978	0	0
S359	0.842441	0.151189	0.000543844	0.000595639	0	0	0	0	0.000207179	0	0	0	0	0	0
S360	0.839861	0.106677	0.00032668	0.0351508	0.00196008	0.000375682	0.00142106	0	0	0.00049002	0.00143739	0.000375682	0	0.0065826	0
S1269	0.980965	0.00730038	0.00026976	0.00150054	0.00183774	0.00032034	0.00010116	8.43e-05	0.00099474	0.00141624	0.00028662	0	0.00013488	0.00057324	0.00028662
S361	0.980184	0.00531889	0.000145945	0.00119999	0.0021081	0.000454052	0.000437835	0	0.000908103	0.00118378	0.00173513	0.000356755	0.000194594	0	0
S1270	0.976724	0.00500109	9.35e-05	0.000654348	0.00225906	0.000436232	0.00113732	0	0.0013866	0.0013087	0.00221232	0.000327174	0	0	0
S362	0.974329	0.0161624	0.000531527	0.000393724	0.00165364	0.000295293	0	0	0.000787448	0.00194893	0.000433096	0.000314979	0.000118117	0.000492155	0
S363	0.983231	0.00461154	0.000117385	0.00301846	0.000570154	0.000586923	0	0.000469539	0.000972616	0.000955847	0.000972616	0.000519846	0	0	0
S364	0.981015	0.00715312	0.000175635	0.00158071	0.00105381	0.000111768	4.79e-05	0	0	0.00250679	0.000734472	0.000463037	0	0.00199585	0
S365	0.983803	0.00659951	0.000329062	0.00115172	0.00407671	0.000548436	0	0	0.000201093	0.000109687	0.000219374	0.000219374	0	0.000109687	0
S366	0.971455	0.009963	0	0.00390665	0.00274913	0	0.00140557	0	0	0.000372062	0	6.2e-05	0	0	0
S367	0.982235	0.00667862	0.000362554	0.00320574	0.000610617	0.00141205	0	0	0.000286227	0.000839599	0.000725108	0	0	0	9.54e-05
S368	0.0234488	0.455671	0.198666	0.00041943	0.039007	0.126484	0.000891289	0	0	0.000917503	0.0548274	0.0202375	0.000393216	0.00568852	0.0134349
S369	0.986342	0.00427793	0.000841559	0	0.000911689	0.000841559	0.00035065	0	0	0.00227922	0.00035065	0	0	0	0.000455844
S370	0.971243	0.011782	0.000542594	0.0037594	0.00362375	0.00329432	0.00034881	0	0.001434	0	0.000213162	0	0	0	0.000503837
S371	0.977313	0.0111242	0	0.00500061	0.00347411	0	0.00103521	0	0.000210552	0.000824663	0	0	0	0	0
S372	0.980358	0.00812643	0.000224773	8.65e-05	0.00223045	0.000570579	0	0	0.000207483	0.00127948	0.000968255	0.000691611	3.46e-05	0.000449547	0
S1271	0.892149	0.0703189	0.00974781	0.000753531	0.00431276	0.000689401	0	0	0.00141087	0	0.000352717	0.00169945	0.00607635	0.000256521	0
S373	0.957723	0.00467929	0.000102168	0.000449539	0.00126688	0	0.00821431	0	0.000980813	0.000347371	0.000878645	0	0	0.000429106	0
S374	0.977869	0.00749179	0.00125165	0.00224935	0.00250331	0.000689317	0.00141492	0	0	0.00204981	0.00201353	0.000326519	0.000272099	0	0
S375	0.0170431	0.123047	0.344483	0.000444009	0.068275	0.286511	0	0	4.55e-05	0	0.0497746	0.0191152	0.00042124	0	0.0185459
S376	0.98047	0.00801277	0	0	0.00236928	0.0004936	0	0	0.000740399	0.000723946	0.000411333	0.000510053	0	0.000477146	0.000312613
S377	0.422514	0.0200043	0.00203155	0.000344054	0.00280158	0.00155643	0.0066517	0.51146	0.00861772	0.00032767	0.000376821	0.000393204	0	0.000180219	0.000770025
S378	0.188413	0.0146297	0.00868514	0.643708	0.00423174	0.00203526	0.00292191	0.00088665	0.000221662	0	0.000443325	0.022267	0.0232141	0	0.000342569
S379	0.968299	0.00856276	0.000258434	0.00225699	0.00225699	0.000413494	0.000775301	0	0.000499638	0.00160229	0.00179181	0.000430723	0.000206747	0	0
S380	0.977495	0.00567449	0.00122972	0.000844507	0.000933402	0.000770427	0.00208904	0.000162975	0.00118527	0.00308171	0.000518557	0.000355582	0	0.000340766	0
S381	0.860001	0.121931	0.000282043	0.000916639	0.000793245	0	0.000599341	0	0.00200955	0.000599341	0.000546458	0.00022916	0	0.0011458	0
S382	0.982306	0.00759995	0.000249451	0	0.00184594	0.000482272	0	0	0.000299341	0.000814874	0.000748354	0.000881394	0	0.000399122	0
S383	0.982956	0.00421114	0.000798664	0.000235969	0.000943876	0.000235969	0.00110724	0	0.000145212	0.00025412	0.00074421	0	0	0.000199666	0
S384	0.985717	0.0048019	0.000453998	0.00096038	0.00361452	0.000646074	0	0	0	0	0.000349229	0.00024446	0.000139692	0	0.000226999
S385	0.97849	0.00731648	0.000715389	0.00261767	0.00391838	0	0.000373953	0	0.000260141	0	0.000243883	0.000455248	9.76e-05	0	0
S386	0.346173	0.627525	0.00114245	0	0.0141191	0.000844416	0.00040979	0	0.00110519	0.000906506	0.000322865	0.000360119	2.48e-05	0.00047188	0.00017385
S387	0.97395	0.00703804	0.000347082	0.00190895	0.00117622	3.86e-05	0.00187038	0	0.000964116	0	0.000809857	0.000404929	0.000231388	0.00140761	0
S388	0.969156	0.0158147	0.000255393	0.0064634	0.00485246	0	0.000589368	0	0	0	0	0.000471494	0	0	0
S389	0.983563	0.00541028	0.000638714	0.000300571	0.000732642	0.000544785	0.000920499	0	0.000976856	0.00206643	0.000319357	0	0.000112714	0.000281785	0.000432071
S1272	0.98527	0.00649585	0.000442899	0.000360881	0.00173879	0.000377284	0.000836587	0	0.000246055	0.000459303	0.001788	0.000426495	0	0.000475706	0
S390	0.979269	0.0105991	0	0.00341328	0.0031977	0	0.000359292	0	0	0.00114974	0	0.000431151	0	0.000197611	0
S391	0.967577	0.0202566	0.000374353	0.000915084	0.00210053	0.000270366	0.000499137	0	0.00255808	0.00189256	0	0.000270366	0.000124784	0.00124784	0
S392	0.982044	0.009627	0.000396618	0	0.0021814	0.000486758	0	0	0.000450702	0.000865348	0.00100957	0.000937461	0	0.000432674	0
S393	0.0251014	0.958772	0.000227876	0.00107803	0.00654706	0	0.00119197	0.00487305	0.000280463	0.000271699	0.000113938	0.000271699	0	0	0
S394	0.978277	0.00638588	0	0.00436928	0.00277724	0.000495303	0.00122057	0	0.000229962	0.0016628	0.0019989	0.000477614	0	0	0
S395	0.986861	0.00513721	0.000425021	0.000498937	0.00223598	0.000166312	0.000979396	0	0	0.000184792	0.00131202	0.00022175	0	0.000406542	0
S1273	0.979312	0.00629134	0.00030524	0.00139054	0.0007631	0.000203493	0	0	0.000661353	0.00186535	0.000661353	0.000423944	8.48e-05	0.00161099	0.000271324
S396	0.975099	0.0118635	0	0.00416231	0.00260374	0	0.00023837	0	0.000311715	0.000641766	0	0.00023837	0	0	0
S397	0.983275	0.00504095	0.000386703	0.000952947	0.00121535	0.00107724	0.000966757	0.000414325	0.000110487	0.0031903	0.000731973	0.000469568	0	0.000262406	0.000138108
S398	0.669272	0.239304	0.0104963	0.0207135	0.0257663	0.0015912	0.000539706	0	0.000949137	0.00107011	0.000316379	0.0007072	0.00167495	0.0178475	0
[truncated: 957 more rows]

## Sheet: S8 
Table S8 Association of the vaginal microbiota with biochemical and clinical measurements.
[truncated: 212 more rows]

[truncated: 28 more sheets: S9, S10, 1B, 1C, 1D, 2A, 2B, 2C, 2D, 2E, 2F, 3A, 3B, 3C, 3D, 3E, 3F, 4A, 4B, 4C …]
